# Supplementary material for: Characterization of changes in the hemagglutinin that accompanied the emergence of H3N2/1968 pandemic influenza viruses
Source: PLoS Pathog. 2021 Sep 23;17(9):e1009566. doi: 10.1371/journal.ppat.1009566 (PMC8491938; doi:10.1371/journal.ppat.1009566)
Supplement: S1 Data — (XLSX) [file ppat.1009566.s002.xlsx]

## Sheet: Fig2a
	pH50 of conformational transition
Experiment	HK	R5	R2	R7
1	5.36596	5.36889	5.26978	5.24307
1	5.36904	5.35038	5.29695	5.23517
1			5.2805	5.2432
2	5.42016	5.36896	5.26371	5.24871
2	5.4294	5.36206	5.33886	5.23531
2			5.33509	5.23799
3	5.44227	5.44549	5.36224	5.34512
3	5.47266	5.44996	5.3504	5.29176
3			5.34941	5.32131

## Sheet: Fig2b
	pH of polykaryon formation
Experiment	HK	R5	R2	R7
1	5.6	5.6	5.5	5.4
1	5.6	5.6	5.5	5.5
2	5.6	5.6	5.5	5.5
2	5.6	5.6	5.5	5.5
3	5.6	5.6	5.6	5.4
3	5.6	5.6	5.6	5.5
4	5.6	5.6	5.5	5.5
4	5.6	5.6	5.6	5.5

## Sheet: Fig2c
		IC50 of NH4Cl, mM
Experiment	HK	R5	R2	R7
1	0.15881	0.204715	0.182798	0.114091
1	0.140476	0.168325	0.14125	0.116765
1	0.152451	0.152621	0.125794	0.139231
1	0.151087	0.123375	0.124211	0.1105
1	0.122368	0.175672	0.125862	0.0809406
2	0.179365	0.229847	0.082821	0.077218
2	0.215893	0.180079	0.13185	0.0819643
2	0.156277	0.146556	0.11342	0.0956633
2	0.107755	0.182804	0.143732	0.0760652
2	0.15033	0.175089	0.0777473	0.0617397
2	0.153114	0.0742063	0.110299	0.0747696
2	0.126314	0.141383	0.115816	0.0919966

## Sheet: Fig2d
	t50 of inactivation at 65°, min
Experiment	HK	R5	R2	R7
1	14.5816	20.5703	24.1928	52.1935
1	11.9009	18.3378	21.9307	42.5109
1	14.3808	22.2356	24.9028	50.9395
1	15.1562	20.966	23.6265	46.0744
1	13.9464	22.4112	22.5883	42.1803
1	14.5458	21.0551	25.9214	54.066

## Sheet: Fig2e
		IC50 of GnHCl, M
Experiment	HK	R5	R2	R7
1	3.91757	3.97022	4.11456	4.1528
1	3.87548	3.97835	4.13409	4.1796
1		3.92227
1		3.93534
2	3.8363	3.90875	3.98946	4.10425
2	3.9222	3.97254	4.07135	4.09441
2			4.00092	4.09842
3	3.98596	3.97606	4.12949	4.20415
3	4.00295	4.04318	4.12351	4.17005
3			4.18169	4.17086

## Sheet: Fig2f
	Remaining infectivity, %
Experiment	HK	R5	R2	R7
1	51	37.4	47	67.5
1	49.2	36.5	45.2	64.3
1	54.3	42.4	53.5	73
2	32.4	34.3	50.8	71.5
2	22.5	31.6	37.9	80.2
2	34.9	39.1	54.2	97.1

## Sheet: Fig3a
			Binding to SGP, Kass, 1/µM Neu5Ac
Virus	Experiment	SiaLeC	3'SLN	3'Sia-TF	6-Su-3'SLN	SiaLeX	6-Su-SiaLex
R7	1	139	97	155	99	28	26
R7	2	91	77	87	80	34	28
R7	3	59	54	75	68	20	18
R7	4	94	103	224	138	67	73
R2	1	80	80	126	81	33	32
R2	2	76	74	112	100	41	31
mal-H3N8	1	60	45	117	69	22	33
mal-H3N8	2	82	63	141	138	42	44
mal-H3N8	3	63	43	107	74	28	39
mal-H3N8	4	163	133	250	133	62	62
rt-H7N7	1	155	179	191	317	279	286
rt-H7N7	2	88	104	141	176	306	289
rt-H7N7	3	118	181	223	290	343	349
rt-H7N7	4	185	211	308	367	667	500

## Sheet: Fig3b
		Binding to SGP, Kass, 1/µM Neu5Ac
Virus	Experiment	3'SLN	6'SLN
HK	1	57	125
HK	1	61	153
HK	2	100	99
HK	2	73	127
R5	1	76	132
R5	1	73	135
R5	2	83	107
R5	2	70	172
R2	1	353	31
R2	1	347	29
R2	2	279	98
R2	2	225	68
R7	1	373	34
R7	1	370	34
R7	2	308	102
R7	2	393	43

## Sheet: Fig4a
						Viral binding to 6'SLN, Kass, 1/µM Neu5Ac
Experiment	HK	HK-2	HK-62	HK-81	HK-92	HK-144	HK-193	HK-81-63	R5	R5-2	R5-62	R5-81	R5-92	R5-144	R5-193	R5-63
1	10.221	9.4132	13.957	16.362	9.3037	10.562	15.668		22.657
2	8.8159	9.3905	15.835	15.771	8.1681	5.9777	14.475		19.458
3	10.444	9.2501	13.928	12.411	6.0765	8.219	11.654		19.143
4	1.8			4.8				2.44	6.1			3.7				3.4
5	2.6			5.6				3.5	6.6			4.2				3.6
6	10.3			16.4				11.4	24.1			14.8				13.9
7	4.2			11				6.8	13.1			7.4				9.2
8	4.61538								23.3333	23	7.61905	6.95652	28.3333	25.7895	14.2857
9	5.21739								11.7391	10	6.66667	3.78261	12.6316	9.04762	5.83333
9	5.71429								13.3333	11.4286	11.6667	8.68421	11.9048	10	7.77778
10	13.8095								30	28	23.3333	18.4615	35.5556	30.5	21.5385

## Sheet: Fig4b
						Viral binding to 3'SLN, Kass, 1/µM Neu5Ac
Experiment	HK	HK-2	HK-62	HK-81	HK-92	HK-144	HK-193	HK-81-63	R5	R5-2	R5-62	R5-81	R5-92	R5-144	R5-193	R5-63
1	137.56	161.8	153.38	141.68	119.45	197.58	166.2		132.32
2	110.26	144.96	123.62	109.47	110.07	153.86	159.3		146.85
3	128.49	135.37	132.86	127.75	91.275	116.94	153.72		90.005
4	25			38.8				32.6	37.5			36.1				41.7
5	67.9			57.1				52.4	69.4			62.5				67.5
6	102.2			172.2				143.5	169.6			145				144.6
7	72.1			65				58.9	68.6			61.1				62.3
8	194.286								246.818	196.667	211.579	180	206.957	214.286	158.75
9	36.3333								101.667	100	65.4167	40.8	88.5714	83.5	65.8333
9	85.8824								69.6667	97.8261	80.4	41.7647	69.6	103.333	108.889
10	148.095								187.273	181.5	185	180	185	185.263	211.579

[truncated: 16 more sheets: Fig4c, Fig4d, Fig5a, Fig5b, Fig6_HK, Fig6_R5, Fig7a, Fig7b, Fig8, Fig9, FigS3a, FigS3b, FigS3c, FigS4a, FigS4b, FigS4c]
