# Supplementary material for: Characterization of changes in the hemagglutinin that accompanied the emergence of H3N2/1968 pandemic influenza viruses
Source: PLoS Pathog. 2021 Sep 23;17(9):e1009566. doi: 10.1371/journal.ppat.1009566 (PMC8491938; doi:10.1371/journal.ppat.1009566)
Supplement: S2 Table — (XLSX) [file ppat.1009566.s004.xlsx]

## Sheet: Avian and mammalian
We gratefully acknowledge the authors, originating and submitting laboratories of the sequences from GISAID’s EpiFlu Database on which this research is based. The list is detailed below.
All submitters of data may be contacted directly via www.gisaid.org
Segment ID	Segment	Country	Collection date	Isolate-ID	Isolate name	Originating Lab	Submitting Lab	Authors
EPI1006583	HA	China	2013-Jun-01	EPI_ISL_266405	A/goose/Guangxi/139G20/2013		Import from public-domain	Liu,T.T.; Xie,Z.X.; Xie,L.J.; Xie,Z.Q.; Deng,X.W.; Liu,J.B.; Luo,S.S.; Fan,Q.; Pang,Y.S.
EPI760221	HA	China	2015-Apr-06	EPI_ISL_221747	A/duck/Hunan/7/2015		Import from public-domain	Li,X.; Yang,J.; Liu,B.; Jia,Y.; Guo,J.; Gao,X.; Weng,S.; Yang,M.; Wang,L.; Wang,L.F.; Cui,J.; Chen,H.; Zhu,Q.
EPI442048	HA	United States	2007-May-05	EPI_ISL_139405	A/greater white-fronted goose/Alaska/44299-002/2007		Import from public-domain	Reeves,A.B.; Pearce,J.M.; Ramey,A.M.; Ely,C.R.; Schmutz,J.A.; Flint,P.L.; Derksen,D.V.; Ip,H.S.; Trust,K.A.
EPI442046	HA	United States	2006-May-20	EPI_ISL_139403	A/greater white-fronted goose/Alaska/44064-108/2006		Import from public-domain	Reeves,A.B.; Pearce,J.M.; Ramey,A.M.; Ely,C.R.; Schmutz,J.A.; Flint,P.L.; Derksen,D.V.; Ip,H.S.; Trust,K.A.
EPI344866	HA	United States	1990-May-26	EPI_ISL_99472	A/herring gull/New Jersey/159/1990		Import from public-domain	The NIAID Influenza Genome Sequencing Consortium
EPI344858	HA	United States	1990-May-26	EPI_ISL_99471	A/laughing gull/New Jersey/180/1990		Import from public-domain	The NIAID Influenza Genome Sequencing Consortium
EPI275199	HA	United States	2006-Sep-24	EPI_ISL_77909	A/glaucous gull/Alaska/44201-161/2006		Import from public-domain	Ramey,A.M.; Pearce,J.M.; Ely,C.R.; Derksen,D.V.; Sheffield,L.; Irons,D.B.; Ip,H.S.
EPI3017	HA	Japan	2001-Jan-01	EPI_ISL_595	A/swan/Shimane/227/01		Import from public-domain
EPI1013744	HA	Netherlands	2007-Dec-06	EPI_ISL_267443	A/Bewick swan/Netherlands/5/2007		Import from public-domain
EPI242693	HA	United Kingdom	1969-Jan-01	EPI_ISL_69990	A/Turkey/England/69		Import from public-domain	Bragstad,K.; Joergensen,P.H.; Handberg,K.; Mellergaard,S.; Corbet,S.
EPI229372	HA	United States	2004-Jan-01	EPI_ISL_65627	A/turkey/OH/313053/2004		Import from public-domain	Kim,L.M.; Scott,M.A.; Suarez,D.L.; Spackman,E.; Swayne,D.E.; Senne,D.A.; Afonso,C.L.
EPI25393	HA	United States	2003-Jan-01	EPI_ISL_4602	A/turkey/ Minnesota/764-2/03		Import from public-domain
EPI25391	HA	United States	2003-Jan-01	EPI_ISL_4601	A/turkey/North Carolina/12344/03		Import from public-domain
EPI101389	HA	United States	2004-Jan-01	EPI_ISL_4591	A/turkey/Ohio/313053/04		Import from public-domain
EPI550305	HA	China	2009-May-15	EPI_ISL_168478	A/pigeon/Guangxi/020P/2009		Import from public-domain	Liu,T.T.; Xie,Z.X.; Son,D.G.; Xie,L.J.; Huang,L.; Xie,Z.Q.; Deng,X.W.; Luo,S.S.; Huang,J.L.; Zeng,T.T.
EPI254282	HA	Hong Kong (SAR)	2009-Jan-01	EPI_ISL_73977	A/white-backed munia/Hong Kong/4519/2009		Import from public-domain	Jizou,M.; Kida,H.; Sakoda,Y.; Okamatsu,M.
EPI1517116	HA	China	2019-Jan-25	EPI_ISL_369841	A/canine/China/Shanghai-0103-2024/2019		Import from public-domain	Ge,F.; Shen,H.
EPI1517115	HA	China	2019-Jan-25	EPI_ISL_369840	A/canine/China/Shanghai-0103-2023/2019		Import from public-domain	Ge,F.; Shen,H.
EPI1517114	HA	China	2019-Jan-15	EPI_ISL_369839	A/canine/China/Shanghai-0103-2022/2019		Import from public-domain	Ge,F.; Shen,H.
EPI1517113	HA	China	2019-Jan-15	EPI_ISL_369838	A/canine/China/Shanghai-0103-2021/2019		Import from public-domain	Ge,F.; Shen,H.
EPI1517112	HA	China	2019-Jan-15	EPI_ISL_369837	A/canine/China/Shanghai-0103-2020/2019		Import from public-domain	Ge,F.; Shen,H.
EPI1517111	HA	China	2019-Jan-08	EPI_ISL_369836	A/canine/China/Shanghai-0103-2019/2019		Import from public-domain	Ge,F.; Shen,H.
EPI1068003	HA	Korea, Republic of	2014-Mar-02	EPI_ISL_279526	A/canine/Korea/CY053/2014		Import from public-domain	Kim,K.-W.; Park,S.-I.; Cho,Y.-Y.; An,D.-J.
EPI839133	HA	United States	2015-Dec-22	EPI_ISL_234669	A/canine/Texas/343907/2015		Import from public-domain
EPI839126	HA	United States	2015-Mar-05	EPI_ISL_234613	A/canine/Korea/0589318/2015		Import from public-domain
EPI838684	HA	United States	2016-Feb-22	EPI_ISL_234612	A/canine/Massachusetts/26810/2016		Import from public-domain
EPI839096	HA	United States	2015-May-07	EPI_ISL_234611	A/canine/Illinois/2883703/2015		Import from public-domain
EPI839105	HA	United States	2015-Jul-13	EPI_ISL_234610	A/canine/Georgia/95391/2015		Import from public-domain
EPI838671	HA	United States	2015-Jul-02	EPI_ISL_234609	A/canine/Indiana/96198/2015		Import from public-domain
EPI838668	HA	United States	2015-Apr-14	EPI_ISL_234608	A/canine/Illinois/1619144/2015		Import from public-domain
EPI839104	HA	United States	2015-Jul-17	EPI_ISL_234607	A/canine/Georgia/104940/2015		Import from public-domain
EPI839088	HA	United States	2015-Jul-29	EPI_ISL_234606	A/canine/North Carolina/109904/2015		Import from public-domain
EPI838664	HA	United States	2015-Mar-30	EPI_ISL_234605	A/canine/Illinois/0843093/2015		Import from public-domain
EPI838662	HA	United States	2016-Feb-08	EPI_ISL_234604	A/canine/Wisconsin/19137/2016		Import from public-domain
EPI743750	HA	Korea, Republic of	2014-Feb-13	EPI_ISL_217479	A/canine/Korea/DG1/2014		Import from public-domain	Lee,E.; Kim,E.J.; Kim,B.H.; Song,J.Y.; Cho,I.S.; Shin,Y.K.; Kim,E.-J.; Kim,B.-H.; Oem,J.-K.; Song,J.-Y.; Cho,I.-S.; Shin,Y.-K.
EPI460105	HA	Korea, Republic of	2012-Nov-07	EPI_ISL_143454	A/canine/Korea/MV1/2012		Import from public-domain	Hong,M.; Na,W.; Moon,H.; Park,S.-J.; Yeom,M.; Kim,J.-K.; Kang,B.-K.; Kim,S.-H.; Song,D.
EPI389759	HA	Korea, Republic of	2007-May-01	EPI_ISL_127502	A/canine/Korea/01/2007		Import from public-domain	Park,S.J.; Moon,H.J.; Kang,B.K.; Hong,M.; Na,W.; Kim,J.K.; Poo,H.; Park,B.K.; Song,D.S.; Park,S.-J.; Park,B.-K.; Song,D.-S.
EPI1514429	HA	China	2015-Oct-15	EPI_ISL_369388	A/equine/China/Sichuan/2015		Import from public-domain	Mino,S.; Mojsiejczuk,L.; Guo,W.; Zhang,H.; Qi,T.; Du,C.; Zhang,X.; Wang,J.; Campos,R.; Wang,X.
EPI1514428	HA	China	2015-Oct-09	EPI_ISL_369387	A/equine/China/Hubei/2015		Import from public-domain	Mino,S.; Mojsiejczuk,L.; Guo,W.; Zhang,H.; Qi,T.; Du,C.; Zhang,X.; Wang,J.; Campos,R.; Wang,X.
EPI1514423	HA	China	2015-Jan-05	EPI_ISL_369386	A/equine/China/Ulumuqi/2015		Import from public-domain	Mino,S.; Mojsiejczuk,L.; Guo,W.; Zhang,H.; Qi,T.; Du,C.; Zhang,X.; Wang,J.; Campos,R.; Wang,X.
EPI1065021	HA	Brazil	2012-Apr-01	EPI_ISL_279064	A/equine/Sao Paulo/24.19/2012		Import from public-domain	Favaro,P.F.; Cunha,E.M.S.; Villalobos,E.M.C.; Lara,M.C.C.S.H.; Mori,E.; Brandao,P.E.; Richtzenhain,L.J.
EPI1065020	HA	Brazil	2012-Apr-01	EPI_ISL_279063	A/equine/Sao Paulo/16.19/2012		Import from public-domain	Favaro,P.F.; Cunha,E.M.S.; Villalobos,E.M.C.; Lara,M.C.C.S.H.; Mori,E.; Brandao,P.E.; Richtzenhain,L.J.
EPI838918	HA	United Kingdom	2013-Sep-18	EPI_ISL_234646	A/Lincolnshire/1/2013	Animal Health Trust	Animal Health Trust
EPI838916	HA	United Kingdom	2013-Sep-09	EPI_ISL_234645	A/equine/Northamptonshire/5/2013	Animal Health Trust	Animal Health Trust
EPI838702	HA	United Kingdom	2013-Sep-09	EPI_ISL_234617	A/equine/Northamptonshire/3/2013	Animal Health Trust	Animal Health Trust
EPI838696	HA	United Kingdom	2013-Feb-12	EPI_ISL_234614	A/equine/Ayrshire/2/2013	Animal Health Trust	Animal Health Trust
EPI687475	HA	United Kingdom	2015-Apr-22	EPI_ISL_205957	A/equine/Leicestershire/1/2015	Animal Health Trust	Animal Health Trust
EPI686738	HA	United Kingdom	2015-Mar-10	EPI_ISL_205764	A/equine/North Yorkshire/1/2015	Animal Health Trust	Animal Health Trust
EPI669719	HA	Malaysia	2015-Aug-31	EPI_ISL_200993	A/equine/Malaysia/M201-2/2015		Import from public-domain	Toh,X.; Soh,M.L.; Fernandez,C.J.; Huangfu,T.
EPI669718	HA	Malaysia	2015-Aug-31	EPI_ISL_200992	A/equine/Malaysia/M201-1/2015		Import from public-domain	Toh,X.; Soh,M.L.; Fernandez,C.J.; Huangfu,T.
EPI651398	HA	United Kingdom	2014-Nov-06	EPI_ISL_197753	A/equine/Buckinghamshire/1/2014	Animal Health Trust	Animal Health Trust
EPI650056	HA	United Kingdom	2015-Jul-07	EPI_ISL_197574	A/equine/Tyne&Wear/1/2015	Animal Health Trust	Animal Health Trust
EPI651395	HA	United Kingdom	2015-Jul-07	EPI_ISL_197573	A/equine/Tyne&Wear/2/2015	Animal Health Trust	Animal Health Trust
EPI650053	HA	United Kingdom	2015-Jul-02	EPI_ISL_197572	A/equine/Lanarkshire/2/2015	Animal Health Trust	Animal Health Trust
EPI650051	HA	United Kingdom	2015-Jul-02	EPI_ISL_197571	A/equine/West Midlands/1/2015	Animal Health Trust	Animal Health Trust
EPI594013	HA	Sweden	2011-Dec-05	EPI_ISL_180684	A/Equine/Sweden/SVA111206SZ0085/VIR165837/2011	National Veterinary Institute	National Veterinary Institute	'Siamak,Zohari;Helena,Back'
EPI584236	HA	United Kingdom	2011-Nov-01	EPI_ISL_156750	A/equine/East Renfrewshire/2/11	Animal Health Trust	Animal Health Trust
EPI584244	HA	United Kingdom	2011-Oct-03	EPI_ISL_156749	A/equine/Devon/1/11	Animal Health Trust	Animal Health Trust
EPI584227	HA	United Kingdom	2010-May-03	EPI_ISL_156748	A/equine/Shropshire/10	Animal Health Trust	Animal Health Trust
EPI584219	HA	United Kingdom	2009-Dec-01	EPI_ISL_156745	A/equine/Yorkshire/3/09	Animal Health Trust	Animal Health Trust
EPI492817	HA	United Kingdom	2013-Jul-15	EPI_ISL_151841	A/equine/Northamptonshire/1/2013	Animal Health Trust	Animal Health Trust
EPI352393	HA	China	2010-Jun-05	EPI_ISL_103105	A/equine/Heilongjiang/1/2010		Import from public-domain	Meng,H.
EPI332914	HA	Japan	1971-Jan-01	EPI_ISL_95197	A/equine/Tokyo/2/1971		Import from public-domain	The NIAID Influenza Genome Sequencing Consortium
EPI255570	HA	India	2008-Dec-10	EPI_ISL_74367	A/equine/Mysore/1/2008		Import from public-domain	Virmani,N.; Bera,B.C.; Shanmugasundaram,K.; Singh,B.K.; Barua,S.; Gulati,B.R.; Vaid,R.K.; Singh,R.K.
EPI255566	HA	India	2009-Apr-26	EPI_ISL_74364	A/equine/Ahmedabad/1/2009		Import from public-domain	Virmani,N.; Bera,B.C.; Shanmugasundaram,K.; Singh,B.K.; Barua,S.; Gulati,B.R.; Vaid,R.K.; Singh,R.K.
EPI243547	HA	China	2007-Dec-03	EPI_ISL_70195	A/equine/Huabei/1/2007		Import from public-domain	Jiang,T.Z.; Han,C.H.; Lin,J.; Liu,Y.H.; Bi,D.R.
EPI242371	HA	Japan	1971-Jan-01	EPI_ISL_69906	A/equine/Tokyo/1971		Import from public-domain	Kawaoka,Y.; Bean,W.J.; Webster,R.G.
EPI242360	HA	United Kingdom	1976-Jan-01	EPI_ISL_69901	A/equine/New Market/1976		Import from public-domain	Kawaoka,Y.; Bean,W.J.; Webster,R.G.
EPI242359	HA	United States	1963-Jan-01	EPI_ISL_69900	A/equine/Miami/1963		Import from public-domain	Daniels,R.S.; Skehel,J.J.; Wiley,D.C.
EPI242353	HA		1978-Jan-01	EPI_ISL_69898	A/equine/Kascakew/1/1978		Import from public-domain	The NIAID Influenza Genome Sequencing Consortium
EPI242348	HA		1976-Jan-01	EPI_ISL_69896	A/equine/Fontainebleau/1976		Import from public-domain	Kawaoka,Y.; Bean,W.J.; Webster,R.G.
EPI242347	HA	Algeria	1972-Jan-01	EPI_ISL_69895	A/equine/Algiers/1972		Import from public-domain	Kawaoka,Y.; Bean,W.J.; Webster,R.G.
EPI241775	HA	Japan	2009-Jan-01	EPI_ISL_69743	A/equine/Yokohama/aq19/2009		Import from public-domain	Jizou,M.; Kida,H.; Sakoda,Y.; Okamatsu,M.
EPI165401	HA	Japan	1971-Jan-01	EPI_ISL_25008	A/equine/Sachiyama/1/1971		Import from public-domain
EPI164730	HA	Egypt	2008-Jan-01	EPI_ISL_24747	A/equine/Egypt/6066NAMRU3-VSVRI/2008		Import from public-domain
EPI154026	HA	Uruguay	1963-Jan-01	EPI_ISL_21282	A/equine/Uruguay/1/1963		Import from public-domain
EPI153842	HA	United States	1986-Jan-01	EPI_ISL_21280	A/equine/Kentucky/2/1986		Import from public-domain
EPI133237	HA	United States	1986-Jan-01	EPI_ISL_21061	A/equine/Tennessee/5/1986		Import from public-domain
EPI133085	HA	United States	1987-Jan-01	EPI_ISL_21060	A/equine/Kentucky/1/1987		Import from public-domain
EPI156663	HA	Canada	2006-Jan-01	EPI_ISL_20868	A/equine/Guelph/06-28865/2006		Import from public-domain
EPI156662	HA	Canada	2003-May-23	EPI_ISL_20867	A/equine/Guelph/G03-0250/2003		Import from public-domain
EPI156661	HA	Canada	2004-Nov-18	EPI_ISL_20866	A/equine/Guelph/G04-54701/2004		Import from public-domain
EPI156660	HA	Canada	2003-Nov-15	EPI_ISL_20865	A/equine/Guelph/G03-55399/2003		Import from public-domain
EPI156257	HA	South Africa	1986-Jan-01	EPI_ISL_20809	A/equine/Johannesburg/1/1986		Import from public-domain
EPI156249	HA	Algeria	1972-Jan-01	EPI_ISL_20808	A/equine/Algiers/1/1972		Import from public-domain
EPI156241	HA	United States	1980-Jan-01	EPI_ISL_20807	A/equine/Kentucky/2/1980		Import from public-domain
EPI80620	HA	United States	1992-Jan-01	EPI_ISL_8282	A/equine/Kentucky/1/92		Import from public-domain
EPI129325	HA	United States	1992-Jan-01	EPI_ISL_8282	A/equine/Kentucky/1/92		Import from public-domain
EPI80618	HA	Hong Kong (SAR)	1992-Jan-01	EPI_ISL_8281	A/equine/Hong Kong/1/92		Import from public-domain
EPI129223	HA	Hong Kong (SAR)	1992-Jan-01	EPI_ISL_8281	A/equine/Hong Kong/1/92		Import from public-domain
EPI154460	HA	United Kingdom	1989-Jan-01	EPI_ISL_8280	A/equine/Sussex/93753/89		Import from public-domain
EPI80610	HA	United Kingdom	1989-Jan-01	EPI_ISL_8280	A/equine/Sussex/93753/89		Import from public-domain
EPI25742	HA	United States	2002-Jan-01	EPI_ISL_4663	A/equine/Kentucky/5/02		Import from public-domain
EPI130955	HA	United States	1981-Jan-01	EPI_ISL_689	A/equine/Kentucky/1/81		Import from public-domain
EPI80614	HA	United States	1991-Jan-01	EPI_ISL_680	A/Equine/Alaska/1/91		Import from public-domain
EPI129327	HA	United States	1991-Jan-01	EPI_ISL_680	A/Equine/Alaska/1/91		Import from public-domain
EPI153118	HA	Japan	2007-Jan-01	EPI_ISL_666	A/equine/Kanazawa/1/2007		Import from public-domain
EPI1068004	HA	Korea, Republic of	2014-Mar-02	EPI_ISL_279527	A/feline/Korea/FY057/2014		Import from public-domain	Kim,K.-W.; Park,S.-I.; Cho,Y.-Y.; An,D.-J.
EPI598219	HA	China	2012-Nov-01	EPI_ISL_181329	A/feline/Guangdong/1/2012		Import from public-domain	Zhou,P.; Su,S.; Li,S.
EPI1006567	HA	China	2012-Nov-01	EPI_ISL_266403	A/pigeon/Guangxi/128P9/2012		Import from public-domain	Liu,T.T.; Xie,Z.X.; Xie,L.J.; Xie,Z.Q.; Deng,X.W.; Liu,J.B.; Luo,S.S.; Fan,Q.; Pang,Y.S.
EPI345212	HA	United States	1999-May-23	EPI_ISL_99514	A/sanderling/Delaware Bay/70/1999		Import from public-domain	The NIAID Influenza Genome Sequencing Consortium
EPI345201	HA	United States	1999-May-24	EPI_ISL_99513	A/ruddy turnstone/Delaware Bay/136/1999		Import from public-domain	The NIAID Influenza Genome Sequencing Consortium
EPI345149	HA	United States	2005-May-21	EPI_ISL_99506	A/shorebird/Delaware Bay/477/2005		Import from public-domain	The NIAID Influenza Genome Sequencing Consortium
EPI344850	HA	United States	1990-May-27	EPI_ISL_99470	A/semi-palmated sandpiper/New Jersey/253/1990		Import from public-domain	The NIAID Influenza Genome Sequencing Consortium
EPI344629	HA	United States	1994-May-22	EPI_ISL_99443	A/shorebird/Delaware Bay/3/1994		Import from public-domain	The NIAID Influenza Genome Sequencing Consortium
EPI344621	HA	United States	1994-May-22	EPI_ISL_99442	A/shorebird/Delaware Bay/28/1994		Import from public-domain	The NIAID Influenza Genome Sequencing Consortium
EPI344613	HA	United States	1994-May-22	EPI_ISL_99441	A/shorebird/Delaware Bay/64/1994		Import from public-domain	The NIAID Influenza Genome Sequencing Consortium
EPI344595	HA	United States	1994-May-22	EPI_ISL_99439	A/ruddy turnstone/Delaware Bay/81/1994		Import from public-domain	The NIAID Influenza Genome Sequencing Consortium
EPI344587	HA	United States	1994-May-22	EPI_ISL_99438	A/ruddy turnstone/Delaware Bay/86/1994		Import from public-domain	The NIAID Influenza Genome Sequencing Consortium
EPI344579	HA	United States	1994-May-22	EPI_ISL_99437	A/ruddy turnstone/Delaware Bay/87/1994		Import from public-domain	The NIAID Influenza Genome Sequencing Consortium
EPI344571	HA	United States	1994-May-22	EPI_ISL_99436	A/ruddy turnstone/Delaware Bay/88/1994		Import from public-domain	The NIAID Influenza Genome Sequencing Consortium
EPI344559	HA	United States	1994-May-22	EPI_ISL_99435	A/ruddy turnstone/Delaware Bay/118/1994		Import from public-domain	The NIAID Influenza Genome Sequencing Consortium
EPI344543	HA	United States	1994-May-22	EPI_ISL_99433	A/ruddy turnstone/Delaware Bay/125/1994		Import from public-domain	The NIAID Influenza Genome Sequencing Consortium
EPI344512	HA	United States	1994-May-22	EPI_ISL_99430	A/ruddy turnstone/Delaware Bay/158/1994		Import from public-domain	The NIAID Influenza Genome Sequencing Consortium
EPI344504	HA	United States	1994-May-22	EPI_ISL_99429	A/ruddy turnstone/Delaware Bay/167/1994		Import from public-domain	The NIAID Influenza Genome Sequencing Consortium
EPI344482	HA	United States	1994-May-22	EPI_ISL_99427	A/ruddy turnstone/Delaware Bay/170/1994		Import from public-domain	The NIAID Influenza Genome Sequencing Consortium
EPI344474	HA	United States	1994-May-22	EPI_ISL_99426	A/ruddy turnstone/Delaware Bay/176/1994		Import from public-domain	The NIAID Influenza Genome Sequencing Consortium
EPI344466	HA	United States	1994-May-22	EPI_ISL_99425	A/ruddy turnstone/Delaware Bay/180/1994		Import from public-domain	The NIAID Influenza Genome Sequencing Consortium
EPI344445	HA	United States	1994-May-22	EPI_ISL_99423	A/ruddy turnstone/Delaware Bay/189/1994		Import from public-domain	The NIAID Influenza Genome Sequencing Consortium
EPI344437	HA	United States	1994-May-22	EPI_ISL_99422	A/ruddy turnstone/Delaware Bay/203/1994		Import from public-domain	The NIAID Influenza Genome Sequencing Consortium
EPI344429	HA	United States	1994-May-23	EPI_ISL_99421	A/shorebird/Delaware Bay/206/1994		Import from public-domain	The NIAID Influenza Genome Sequencing Consortium
EPI344421	HA	United States	1994-May-23	EPI_ISL_99420	A/shorebird/Delaware Bay/207/1994		Import from public-domain	The NIAID Influenza Genome Sequencing Consortium
EPI344378	HA	United States	1994-May-23	EPI_ISL_99415	A/red knot/Delaware Bay/218/1994		Import from public-domain	The NIAID Influenza Genome Sequencing Consortium
EPI344370	HA	United States	1994-May-23	EPI_ISL_99414	A/red knot/Delaware Bay/236/1994		Import from public-domain	The NIAID Influenza Genome Sequencing Consortium
EPI344362	HA	United States	1994-May-23	EPI_ISL_99413	A/red knot/Delaware Bay/252/1994		Import from public-domain	The NIAID Influenza Genome Sequencing Consortium
EPI344346	HA	United States	1994-May-23	EPI_ISL_99411	A/shorebird/Delaware Bay/277/1994		Import from public-domain	The NIAID Influenza Genome Sequencing Consortium
EPI344338	HA	United States	1994-May-23	EPI_ISL_99410	A/shorebird/Delaware Bay/286/1994		Import from public-domain	The NIAID Influenza Genome Sequencing Consortium
EPI344210	HA	United States	1998-May-18	EPI_ISL_99394	A/shorebird/Delaware Bay/11/1998		Import from public-domain	The NIAID Influenza Genome Sequencing Consortium
EPI344194	HA	United States	1998-May-19	EPI_ISL_99392	A/shorebird/Delaware Bay/207/1998		Import from public-domain	The NIAID Influenza Genome Sequencing Consortium
EPI344186	HA	United States	1998-May-19	EPI_ISL_99391	A/shorebird/Delaware Bay/210/1998		Import from public-domain	The NIAID Influenza Genome Sequencing Consortium
EPI344178	HA	United States	1998-May-19	EPI_ISL_99390	A/shorebird/Delaware Bay/237/1998		Import from public-domain	The NIAID Influenza Genome Sequencing Consortium
EPI344170	HA	United States	1998-May-19	EPI_ISL_99389	A/shorebird/Delaware Bay/239/1998		Import from public-domain	The NIAID Influenza Genome Sequencing Consortium
EPI344162	HA	United States	1998-May-19	EPI_ISL_99388	A/ruddy turnstone/Delaware Bay/250/1998		Import from public-domain	The NIAID Influenza Genome Sequencing Consortium
EPI344154	HA	United States	1998-May-19	EPI_ISL_99387	A/ruddy turnstone/Delaware Bay/267/1998		Import from public-domain	The NIAID Influenza Genome Sequencing Consortium
EPI344114	HA	United States	1999-May-24	EPI_ISL_99382	A/shorebird/Delaware Bay/74/1999		Import from public-domain	The NIAID Influenza Genome Sequencing Consortium
EPI344106	HA	United States	1999-May-24	EPI_ISL_99381	A/shorebird/Delaware Bay/88/1999		Import from public-domain	The NIAID Influenza Genome Sequencing Consortium
EPI344098	HA	United States	1999-May-24	EPI_ISL_99380	A/shorebird/Delaware Bay/106/1999		Import from public-domain	The NIAID Influenza Genome Sequencing Consortium
EPI344090	HA	United States	1999-May-24	EPI_ISL_99379	A/shorebird/Delaware Bay/110/1999		Import from public-domain	The NIAID Influenza Genome Sequencing Consortium
EPI344082	HA	United States	1999-May-24	EPI_ISL_99378	A/shorebird/Delaware Bay/120/1999		Import from public-domain	The NIAID Influenza Genome Sequencing Consortium
EPI344074	HA	United States	1999-May-24	EPI_ISL_99377	A/shorebird/Delaware Bay/122/1999		Import from public-domain	The NIAID Influenza Genome Sequencing Consortium
EPI344066	HA	United States	1999-May-24	EPI_ISL_99376	A/shorebird/Delaware Bay/123/1999		Import from public-domain	The NIAID Influenza Genome Sequencing Consortium
EPI344058	HA	United States	1999-May-24	EPI_ISL_99375	A/ruddy turnstone/Delaware Bay/142/1999		Import from public-domain	The NIAID Influenza Genome Sequencing Consortium
EPI344039	HA	United States	1999-May-24	EPI_ISL_99373	A/ruddy turnstone/Delaware Bay/150/1999		Import from public-domain	The NIAID Influenza Genome Sequencing Consortium
EPI344031	HA	United States	1999-May-24	EPI_ISL_99372	A/shorebird/Delaware Bay/159/1999		Import from public-domain	The NIAID Influenza Genome Sequencing Consortium
EPI344023	HA	United States	1999-May-24	EPI_ISL_99371	A/shorebird/Delaware Bay/189/1999		Import from public-domain	The NIAID Influenza Genome Sequencing Consortium
EPI344015	HA	United States	1999-May-24	EPI_ISL_99370	A/shorebird/Delaware Bay/195/1999		Import from public-domain	The NIAID Influenza Genome Sequencing Consortium
EPI344007	HA	United States	1999-May-24	EPI_ISL_99369	A/shorebird/Delaware Bay/200/1999		Import from public-domain	The NIAID Influenza Genome Sequencing Consortium
EPI343986	HA	United States	1999-May-24	EPI_ISL_99367	A/shorebird/Delaware Bay/206/1999		Import from public-domain	The NIAID Influenza Genome Sequencing Consortium
EPI343978	HA	United States	1999-May-24	EPI_ISL_99366	A/shorebird/Delaware Bay/208/1999		Import from public-domain	The NIAID Influenza Genome Sequencing Consortium
EPI343970	HA	United States	1999-May-24	EPI_ISL_99365	A/shorebird/Delaware Bay/210/1999		Import from public-domain	The NIAID Influenza Genome Sequencing Consortium
EPI343962	HA	United States	1999-May-24	EPI_ISL_99364	A/shorebird/Delaware Bay/212/1999		Import from public-domain	The NIAID Influenza Genome Sequencing Consortium
EPI343954	HA	United States	1999-May-24	EPI_ISL_99363	A/shorebird/Delaware Bay/214/1999		Import from public-domain	The NIAID Influenza Genome Sequencing Consortium
EPI343946	HA	United States	1999-May-24	EPI_ISL_99362	A/shorebird/Delaware Bay/215/1999		Import from public-domain	The NIAID Influenza Genome Sequencing Consortium
EPI343938	HA	United States	1999-May-24	EPI_ISL_99361	A/ruddy turnstone/Delaware Bay/244/1999		Import from public-domain	The NIAID Influenza Genome Sequencing Consortium
EPI343913	HA	United States	1999-May-24	EPI_ISL_99358	A/shorebird/Delaware Bay/268/1999		Import from public-domain	The NIAID Influenza Genome Sequencing Consortium
EPI343904	HA	United States	1999-May-24	EPI_ISL_99357	A/shorebird/Delaware Bay/270/1999		Import from public-domain	The NIAID Influenza Genome Sequencing Consortium
EPI343896	HA	United States	1999-May-24	EPI_ISL_99356	A/shorebird/Delaware Bay/272/1999		Import from public-domain	The NIAID Influenza Genome Sequencing Consortium
EPI343888	HA	United States	1999-May-24	EPI_ISL_99355	A/shorebird/Delaware Bay/280/1999		Import from public-domain	The NIAID Influenza Genome Sequencing Consortium
EPI343880	HA	United States	1999-May-24	EPI_ISL_99354	A/shorebird/Delaware Bay/282/1999		Import from public-domain	The NIAID Influenza Genome Sequencing Consortium
EPI343654	HA	United States	2005-May-19	EPI_ISL_99327	A/shorebird/Delaware Bay/140/2005		Import from public-domain	The NIAID Influenza Genome Sequencing Consortium
EPI343646	HA	United States	2005-May-19	EPI_ISL_99326	A/shorebird/Delaware Bay/148/2005		Import from public-domain	The NIAID Influenza Genome Sequencing Consortium
EPI343638	HA	United States	2005-May-19	EPI_ISL_99325	A/shorebird/Delaware Bay/153/2005		Import from public-domain	The NIAID Influenza Genome Sequencing Consortium
EPI343630	HA	United States	2005-May-19	EPI_ISL_99324	A/shorebird/Delaware Bay/161/2005		Import from public-domain	The NIAID Influenza Genome Sequencing Consortium
EPI343622	HA	United States	2005-May-19	EPI_ISL_99323	A/shorebird/Delaware Bay/167/2005		Import from public-domain	The NIAID Influenza Genome Sequencing Consortium
EPI343614	HA	United States	2005-May-19	EPI_ISL_99322	A/shorebird/Delaware Bay/170/2005		Import from public-domain	The NIAID Influenza Genome Sequencing Consortium
EPI343606	HA	United States	2005-May-19	EPI_ISL_99321	A/shorebird/Delaware Bay/179/2005		Import from public-domain	The NIAID Influenza Genome Sequencing Consortium
EPI343587	HA	United States	2005-May-19	EPI_ISL_99319	A/shorebird/Delaware Bay/274/2005		Import from public-domain	The NIAID Influenza Genome Sequencing Consortium
EPI343579	HA	United States	2005-May-19	EPI_ISL_99318	A/shorebird/Delaware Bay/289/2005		Import from public-domain	The NIAID Influenza Genome Sequencing Consortium
EPI343571	HA	United States	2005-May-21	EPI_ISL_99317	A/shorebird/Delaware Bay/435/2005		Import from public-domain	The NIAID Influenza Genome Sequencing Consortium
EPI343552	HA	United States	2005-May-21	EPI_ISL_99315	A/shorebird/Delaware Bay/450/2005		Import from public-domain	The NIAID Influenza Genome Sequencing Consortium
EPI343544	HA	United States	2005-May-21	EPI_ISL_99314	A/shorebird/Delaware Bay/518/2005		Import from public-domain	The NIAID Influenza Genome Sequencing Consortium
EPI343536	HA	United States	2005-May-21	EPI_ISL_99313	A/shorebird/Delaware Bay/519/2005		Import from public-domain	The NIAID Influenza Genome Sequencing Consortium
EPI343020	HA	United States	2008-May-17	EPI_ISL_99256	A/shorebird/Delaware Bay/485/2008		Import from public-domain	The NIAID Influenza Genome Sequencing Consortium
EPI290901	HA	United States	2007-Dec-17	EPI_ISL_82536	A/American coot/Oregon/20589-007/2007		Import from public-domain	The NIAID Influenza Genome Sequencing Consortium
EPI290615	HA	United States	2007-Jan-22	EPI_ISL_82498	A/double-crested cormorant/California/20119-001/2007		Import from public-domain	The NIAID Influenza Genome Sequencing Consortium
EPI242570	HA	Australia	1977-Oct-29	EPI_ISL_69951	A/shearwater/Australia/405/1978		Import from public-domain	Obenauer,J.C.; Denson,J.; Mehta,P.K.; Su,X.; Mukatira,S.; Finkelstein,D.B.; Xu,X.; Wang,J.; Ma,J.; Fan,Y.; Rakestraw,K.M.; Webster,R.G.; Hoffmann,E.; Krauss,S.; Zheng,J.; Zhang,Z.; Naeve,C.W.
EPI1601820	HA	Belgium	2019-May-06	EPI_ISL_393487	A/chicken/Belgium/460/2019		Import from public-domain	de Wit,J.J.; Fabri,T.H.; Molenaar,R.J.; Dijkman,R.; de Bruijn,N.; Bouwstra,R.
EPI1006591	HA	China	2014-Apr-01	EPI_ISL_266406	A/chicken/Guangxi/165C7/2014		Import from public-domain	Liu,T.T.; Xie,Z.X.; Xie,L.J.; Xie,Z.Q.; Deng,X.W.; Liu,J.B.; Luo,S.S.; Fan,Q.; Pang,Y.S.
EPI1006559	HA	China	2013-Mar-01	EPI_ISL_266402	A/chicken/Guangxi/135C10/2013		Import from public-domain	Liu,T.T.; Xie,Z.X.; Xie,L.J.; Xie,Z.Q.; Deng,X.W.; Liu,J.B.; Luo,S.S.; Fan,Q.; Pang,Y.S.
EPI1006551	HA	China	2012-Jun-01	EPI_ISL_266401	A/chicken/Guangxi/125C8/2012		Import from public-domain	Liu,T.T.; Xie,Z.X.; Xie,L.J.; Xie,Z.Q.; Deng,X.W.; Liu,J.B.; Luo,S.S.; Fan,Q.; Pang,Y.S.
EPI1006535	HA	China	2010-Jul-01	EPI_ISL_266399	A/chicken/Guangxi/073C2/2010		Import from public-domain	Liu,T.T.; Xie,Z.X.; Xie,L.J.; Xie,Z.Q.; Deng,X.W.; Liu,J.B.; Luo,S.S.; Fan,Q.; Pang,Y.S.
EPI1006511	HA	China	2009-Apr-01	EPI_ISL_266396	A/chicken/Guangxi/015C10/2009		Import from public-domain	Liu,T.T.; Xie,Z.X.; Xie,L.J.; Xie,Z.Q.; Deng,X.W.; Liu,J.B.; Luo,S.S.; Fan,Q.; Pang,Y.S.
EPI25787	HA	Korea, Republic of	2003-Jan-01	EPI_ISL_4676	A/chicken/Korea/S6/03		Import from public-domain
EPI460956	HA	Hong Kong (SAR)	1978-Jan-01	EPI_ISL_143736	A/chicken/Hong Kong/37/1978		Import from public-domain	Kida,H.; Sakoda,Y.; Okamatsu,M.; Hatamachi,J.
EPI1785302	HA	Russian Federation	2011-Oct-01	EPI_ISL_504951	A/duck/Moscow/4661/2011		Import from public-domain	Lomakina,N.F.; Sadykova,G.K.; Prilipov,A.G.; Boravleva,E.Y.; Gambaryan,A.S.
EPI1785294	HA	Russian Federation	2011-Oct-01	EPI_ISL_504950	A/duck/Moscow/4681/2011		Import from public-domain	Lomakina,N.F.; Sadykova,G.K.; Prilipov,A.G.; Boravleva,E.Y.; Gambaryan,A.S.
EPI1785286	HA	Russian Federation	2011-Sep-01	EPI_ISL_504949	A/duck/Moscow/4494/2011		Import from public-domain	Lomakina,N.F.; Sadykova,G.K.; Prilipov,A.G.; Boravleva,E.Y.; Gambaryan,A.S.
EPI1785270	HA	Russian Federation	2010-Oct-01	EPI_ISL_504947	A/duck/Moscow/4298/2010		Import from public-domain	Lomakina,N.F.; Sadykova,G.K.; Prilipov,A.G.; Boravleva,E.Y.; Gambaryan,A.S.
EPI1785262	HA	Russian Federation	2010-Nov-01	EPI_ISL_504946	A/duck/Moscow/4242/2010		Import from public-domain	Lomakina,N.F.; Sadykova,G.K.; Prilipov,A.G.; Boravleva,E.Y.; Gambaryan,A.S.
EPI1785254	HA	Russian Federation	2010-Oct-01	EPI_ISL_504945	A/duck/Moscow/4238/2010		Import from public-domain	Lomakina,N.F.; Sadykova,G.K.; Prilipov,A.G.; Boravleva,E.Y.; Gambaryan,A.S.
EPI1785246	HA	Russian Federation	2010-Nov-01	EPI_ISL_504944	A/duck/Moscow/4203/2010		Import from public-domain	Lomakina,N.F.; Sadykova,G.K.; Prilipov,A.G.; Boravleva,E.Y.; Gambaryan,A.S.
EPI1785215	HA	Russian Federation	2008-Oct-01	EPI_ISL_504928	A/duck/Moscow/3556/2008		Import from public-domain	Lomakina,N.F.; Sadykova,G.K.; Prilipov,A.G.; Boravleva,E.Y.; Gambaryan,A.S.
EPI1510814	HA	Mongolia	2018-Sep-04	EPI_ISL_368665	A/duck/Mongolia/972/2018		Import from public-domain	Sakoda,Y.; Okamatsu,M.; Matsuno,K.
EPI1510782	HA	Mongolia	2018-Sep-04	EPI_ISL_368661	A/duck/Mongolia/941/2018		Import from public-domain	Sakoda,Y.; Okamatsu,M.; Matsuno,K.
EPI1510758	HA	Mongolia	2018-Sep-04	EPI_ISL_368658	A/duck/Mongolia/922/2018		Import from public-domain	Sakoda,Y.; Okamatsu,M.; Matsuno,K.
EPI1510750	HA	Mongolia	2018-Sep-04	EPI_ISL_368657	A/duck/Mongolia/921/2018		Import from public-domain	Sakoda,Y.; Okamatsu,M.; Matsuno,K.
EPI1510742	HA	Mongolia	2018-Sep-04	EPI_ISL_368656	A/duck/Mongolia/920/2018		Import from public-domain	Sakoda,Y.; Okamatsu,M.; Matsuno,K.
EPI1510734	HA	Mongolia	2018-Sep-04	EPI_ISL_368655	A/duck/Mongolia/919/2018		Import from public-domain	Sakoda,Y.; Okamatsu,M.; Matsuno,K.
EPI1510726	HA	Mongolia	2018-Sep-04	EPI_ISL_368654	A/duck/Mongolia/918/2018		Import from public-domain	Sakoda,Y.; Okamatsu,M.; Matsuno,K.
EPI1510718	HA	Mongolia	2018-Sep-04	EPI_ISL_368653	A/duck/Mongolia/917/2018		Import from public-domain	Sakoda,Y.; Okamatsu,M.; Matsuno,K.
EPI1510710	HA	Mongolia	2018-Sep-04	EPI_ISL_368652	A/duck/Mongolia/916/2018		Import from public-domain	Sakoda,Y.; Okamatsu,M.; Matsuno,K.
EPI1510702	HA	Mongolia	2018-Sep-04	EPI_ISL_368651	A/duck/Mongolia/915/2018		Import from public-domain	Sakoda,Y.; Okamatsu,M.; Matsuno,K.
EPI1510694	HA	Mongolia	2018-Sep-04	EPI_ISL_368650	A/duck/Mongolia/914/2018		Import from public-domain	Sakoda,Y.; Okamatsu,M.; Matsuno,K.
EPI1510670	HA	Mongolia	2018-Sep-04	EPI_ISL_368647	A/duck/Mongolia/906/2018		Import from public-domain	Sakoda,Y.; Okamatsu,M.; Matsuno,K.
EPI1510622	HA	Mongolia	2018-Sep-03	EPI_ISL_368641	A/duck/Mongolia/734/2018		Import from public-domain	Sakoda,Y.; Okamatsu,M.; Matsuno,K.
EPI1510614	HA	Mongolia	2018-Sep-03	EPI_ISL_368640	A/duck/Mongolia/726/2018		Import from public-domain	Sakoda,Y.; Okamatsu,M.; Matsuno,K.
EPI1177724	HA	Japan	2008-Jan-01	EPI_ISL_299155	A/duck/Chiba/34/2008	National Institute of Animal Health	National Institute of Animal Health
EPI1177652	HA	Japan	2008-Jan-01	EPI_ISL_299146	A/duck/Chiba/33/2008	National Institute of Animal Health	National Institute of Animal Health
EPI1139878	HA	Japan	2006-Jan-01	EPI_ISL_291129	A/duck/Chiba/20/06	National Institute of Animal Health	National Institute of Animal Health	Y,Uchida
EPI1139870	HA	Japan	2006-Jan-01	EPI_ISL_291128	A/duck/Chiba/8/06	National Institute of Animal Health	National Institute of Animal Health	Y,Uchida
EPI1139854	HA	Japan	2006-Jan-01	EPI_ISL_291126	A/duck/Chiba/3/06	National Institute of Animal Health	National Institute of Animal Health	Y,Uchida
EPI1139846	HA	Japan	2006-Jan-01	EPI_ISL_291125	A/duck/Chiba/4/06	National Institute of Animal Health	National Institute of Animal Health	Y,Uchida
EPI1139838	HA	Japan	2006-Jan-01	EPI_ISL_291124	A/duck/Chiba/5/06	National Institute of Animal Health	National Institute of Animal Health	Y,Uchida
EPI1139814	HA	Japan	2006-Jan-01	EPI_ISL_291121	A/duck/Chiba/10/06	National Institute of Animal Health	National Institute of Animal Health	Y,Uchida
EPI1139805	HA	Japan	2006-Jan-01	EPI_ISL_291120	A/duck/Chiba/24/06	National Institute of Animal Health	National Institute of Animal Health	Y,Uchida
EPI1090086	HA	Russian Federation	1988-Nov-01	EPI_ISL_283458	A/duck/Buryatia/664/1988		Import from public-domain	Lomakina,N.F.; Kholodilov,I.S.; Boravleva,E.Y.; Gambaryan,A.S.
EPI1086345	HA	China	2016-Sep-09	EPI_ISL_282917	A/duck/Jiangshu/YZ916/2016		Import from public-domain	Sun,W.
EPI1064637	HA	Japan	2016-Nov-20	EPI_ISL_279042	A/duck/Kagoshima/KU-d46/2016		Kagoshima University
EPI1006575	HA	China	2013-Mar-01	EPI_ISL_266404	A/duck/Guangxi/135D20/2013		Import from public-domain	Liu,T.T.; Xie,Z.X.; Xie,L.J.; Xie,Z.Q.; Deng,X.W.; Liu,J.B.; Luo,S.S.; Fan,Q.; Pang,Y.S.
EPI1006543	HA	China	2012-Jun-01	EPI_ISL_266400	A/duck/Guangxi/112D4/2012		Import from public-domain	Liu,T.T.; Xie,Z.X.; Xie,L.J.; Xie,Z.Q.; Deng,X.W.; Liu,J.B.; Luo,S.S.; Fan,Q.; Pang,Y.S.
EPI1006527	HA	China	2010-Apr-01	EPI_ISL_266398	A/duck/Guangxi/057D6/2010		Import from public-domain	Liu,T.T.; Xie,Z.X.; Xie,L.J.; Xie,Z.Q.; Deng,X.W.; Liu,J.B.; Luo,S.S.; Fan,Q.; Pang,Y.S.
EPI1006519	HA	China	2009-Apr-01	EPI_ISL_266397	A/duck/Guangxi/015D2/2009		Import from public-domain	Liu,T.T.; Xie,Z.X.; Xie,L.J.; Xie,Z.Q.; Deng,X.W.; Liu,J.B.; Luo,S.S.; Fan,Q.; Pang,Y.S.
EPI760213	HA	China	2015-Apr-06	EPI_ISL_221746	A/duck/Hunan/161/2015		Import from public-domain	Li,X.; Yang,J.; Liu,B.; Jia,Y.; Guo,J.; Gao,X.; Weng,S.; Yang,M.; Wang,L.; Wang,L.F.; Cui,J.; Chen,H.; Zhu,Q.
EPI760205	HA	China	2014-Nov-13	EPI_ISL_221745	A/duck/Hunan/146/2014		Import from public-domain	Li,X.; Yang,J.; Liu,B.; Jia,Y.; Guo,J.; Gao,X.; Weng,S.; Yang,M.; Wang,L.; Wang,L.F.; Cui,J.; Chen,H.; Zhu,Q.
EPI760197	HA	China	2014-Nov-14	EPI_ISL_221744	A/duck/Hunan/199/2014		Import from public-domain	Li,X.; Yang,J.; Liu,B.; Jia,Y.; Guo,J.; Gao,X.; Weng,S.; Yang,M.; Wang,L.; Wang,L.F.; Cui,J.; Chen,H.; Zhu,Q.
EPI705536	HA	China	2014-Aug-19	EPI_ISL_209906	A/duck/Jiangsu/J2843/2014		Import from public-domain	Li,Z.; Liu,S.; Hou,G.; Wang,S.; Li,J.; Zhang,X.; Wang,D.; Chen,J.
EPI705535	HA	China	2014-Aug-19	EPI_ISL_209905	A/duck/Jiangsu/J2420/2014		Import from public-domain	Li,Z.; Liu,S.; Hou,G.; Wang,S.; Li,J.; Zhang,X.; Wang,D.; Chen,J.
EPI705533	HA	China	2014-Aug-19	EPI_ISL_209903	A/duck/Jiangsu/J2411/2014		Import from public-domain	Li,Z.; Liu,S.; Hou,G.; Wang,S.; Li,J.; Zhang,X.; Wang,D.; Chen,J.
EPI705531	HA	China	2014-Aug-19	EPI_ISL_209901	A/duck/Jiangsu/J2406/2014		Import from public-domain	Li,Z.; Liu,S.; Hou,G.; Wang,S.; Li,J.; Zhang,X.; Wang,D.; Chen,J.
EPI705520	HA	China	2014-Aug-19	EPI_ISL_209890	A/duck/Jiangsu/J2284/2014		Import from public-domain	Li,Z.; Liu,S.; Hou,G.; Wang,S.; Li,J.; Zhang,X.; Wang,D.; Chen,J.
EPI705519	HA	China	2014-Aug-19	EPI_ISL_209889	A/duck/Jiangsu/J2283/2014		Import from public-domain	Li,Z.; Liu,S.; Hou,G.; Wang,S.; Li,J.; Zhang,X.; Wang,D.; Chen,J.
EPI705516	HA	China	2014-Aug-19	EPI_ISL_209886	A/duck/Jiangsu/J2280/2014		Import from public-domain	Li,Z.; Liu,S.; Hou,G.; Wang,S.; Li,J.; Zhang,X.; Wang,D.; Chen,J.
EPI705515	HA	China	2014-Aug-19	EPI_ISL_209885	A/duck/Jiangsu/J2278/2014		Import from public-domain	Li,Z.; Liu,S.; Hou,G.; Wang,S.; Li,J.; Zhang,X.; Wang,D.; Chen,J.
EPI705511	HA	China	2014-Aug-19	EPI_ISL_209881	A/duck/Jiangsu/J2202/2014		Import from public-domain	Li,Z.; Liu,S.; Hou,G.; Wang,S.; Li,J.; Zhang,X.; Wang,D.; Chen,J.
EPI705510	HA	China	2014-Aug-19	EPI_ISL_209880	A/duck/Jiangsu/J2200/2014		Import from public-domain	Li,Z.; Liu,S.; Hou,G.; Wang,S.; Li,J.; Zhang,X.; Wang,D.; Chen,J.
EPI705506	HA	China	2014-Aug-19	EPI_ISL_209876	A/duck/Jiangsu/J2186/2014		Import from public-domain	Li,Z.; Liu,S.; Hou,G.; Wang,S.; Li,J.; Zhang,X.; Wang,D.; Chen,J.
EPI705493	HA	China	2014-Aug-26	EPI_ISL_209863	A/duck/Guangdong/G2001/2014		Import from public-domain	Li,Z.; Liu,S.; Hou,G.; Wang,S.; Li,J.; Zhang,X.; Wang,D.; Chen,J.
EPI705449	HA	China	2014-Nov-06	EPI_ISL_209840	A/duck/Jiangsu/JF356/2014		Import from public-domain	Li,Z.; Liu,S.; Hou,G.; Wang,S.; Li,J.; Zhang,X.; Wang,D.; Chen,J.
EPI705445	HA	China	2014-Nov-06	EPI_ISL_209836	A/duck/Jiangsu/J3784/2014		Import from public-domain	Li,Z.; Liu,S.; Hou,G.; Wang,S.; Li,J.; Zhang,X.; Wang,D.; Chen,J.
EPI705444	HA	China	2014-Nov-06	EPI_ISL_209835	A/duck/Jiangsu/J3781/2014		Import from public-domain	Li,Z.; Liu,S.; Hou,G.; Wang,S.; Li,J.; Zhang,X.; Wang,D.; Chen,J.
EPI705443	HA	China	2014-Nov-06	EPI_ISL_209834	A/duck/Jiangsu/J3741/2014		Import from public-domain	Li,Z.; Liu,S.; Hou,G.; Wang,S.; Li,J.; Zhang,X.; Wang,D.; Chen,J.
EPI705442	HA	China	2014-Nov-06	EPI_ISL_209833	A/duck/Jiangsu/J3722/2014		Import from public-domain	Li,Z.; Liu,S.; Hou,G.; Wang,S.; Li,J.; Zhang,X.; Wang,D.; Chen,J.
EPI705441	HA	China	2014-Nov-06	EPI_ISL_209832	A/duck/Jiangsu/J3602/2014		Import from public-domain	Li,Z.; Liu,S.; Hou,G.; Wang,S.; Li,J.; Zhang,X.; Wang,D.; Chen,J.
EPI705440	HA	China	2014-Nov-07	EPI_ISL_209831	A/duck/Jiangsu/J3246/2014		Import from public-domain	Li,Z.; Liu,S.; Hou,G.; Wang,S.; Li,J.; Zhang,X.; Wang,D.; Chen,J.
EPI705439	HA	China	2014-Nov-20	EPI_ISL_209830	A/duck/Guangdong/G3604/2014		Import from public-domain	Li,Z.; Liu,S.; Hou,G.; Wang,S.; Li,J.; Zhang,X.; Wang,D.; Chen,J.
EPI705438	HA	China	2014-Nov-19	EPI_ISL_209829	A/duck/Guangdong/G3090/2014		Import from public-domain	Li,Z.; Liu,S.; Hou,G.; Wang,S.; Li,J.; Zhang,X.; Wang,D.; Chen,J.
EPI705437	HA	China	2014-Nov-19	EPI_ISL_209828	A/duck/Guangdong/G3077/2014		Import from public-domain	Li,Z.; Liu,S.; Hou,G.; Wang,S.; Li,J.; Zhang,X.; Wang,D.; Chen,J.
EPI708160	HA	China	2014-Apr-22	EPI_ISL_209575	A/duck/Anhui/A1477/2014		Import from public-domain	Li,Z.; Liu,S.; Hou,G.; Wang,S.; Li,J.; Zhang,X.; Wang,D.; Chen,J.
EPI708159	HA	China	2014-Apr-22	EPI_ISL_209574	A/duck/Anhui/A1472/2014		Import from public-domain	Li,Z.; Liu,S.; Hou,G.; Wang,S.; Li,J.; Zhang,X.; Wang,D.; Chen,J.
EPI708158	HA	China	2014-Apr-22	EPI_ISL_209573	A/duck/Anhui/A1467/2014		Import from public-domain	Li,Z.; Liu,S.; Hou,G.; Wang,S.; Li,J.; Zhang,X.; Wang,D.; Chen,J.
EPI708153	HA	China	2014-Apr-22	EPI_ISL_209571	A/duck/Anhui/A1463/2014		Import from public-domain	Li,Z.; Liu,S.; Hou,G.; Wang,S.; Li,J.; Zhang,X.; Wang,D.; Chen,J.
EPI708156	HA	China	2014-Apr-22	EPI_ISL_209570	A/duck/Anhui/A1458/2014		Import from public-domain	Li,Z.; Liu,S.; Hou,G.; Wang,S.; Li,J.; Zhang,X.; Wang,D.; Chen,J.
EPI708155	HA	China	2014-Apr-22	EPI_ISL_209569	A/duck/Anhui/A1457/2014		Import from public-domain	Li,Z.; Liu,S.; Hou,G.; Wang,S.; Li,J.; Zhang,X.; Wang,D.; Chen,J.
EPI708154	HA	China	2014-Apr-22	EPI_ISL_209568	A/duck/Anhui/A1456/2014		Import from public-domain	Li,Z.; Liu,S.; Hou,G.; Wang,S.; Li,J.; Zhang,X.; Wang,D.; Chen,J.
EPI708203	HA	China	2014-Apr-22	EPI_ISL_209567	A/duck/Anhui/A1455/2014		Import from public-domain	Li,Z.; Liu,S.; Hou,G.; Wang,S.; Li,J.; Zhang,X.; Wang,D.; Chen,J.
EPI708152	HA	China	2014-Apr-22	EPI_ISL_209566	A/duck/Anhui/A1454/2014		Import from public-domain	Li,Z.; Liu,S.; Hou,G.; Wang,S.; Li,J.; Zhang,X.; Wang,D.; Chen,J.
EPI708134	HA	China	2014-Apr-28	EPI_ISL_209506	A/duck/Jiangsu/J1438/2014		Import from public-domain	Li,Z.; Liu,S.; Hou,G.; Wang,S.; Li,J.; Zhang,X.; Wang,D.; Chen,J.
EPI708133	HA	China	2014-Apr-28	EPI_ISL_209505	A/duck/Jiangsu/J1436/2014		Import from public-domain	Li,Z.; Liu,S.; Hou,G.; Wang,S.; Li,J.; Zhang,X.; Wang,D.; Chen,J.
EPI708197	HA	China	2014-Apr-22	EPI_ISL_209495	A/duck/Anhui/A1888/2014		Import from public-domain	Li,Z.; Liu,S.; Hou,G.; Wang,S.; Li,J.; Zhang,X.; Wang,D.; Chen,J.
EPI708202	HA	China	2014-Apr-22	EPI_ISL_209494	A/duck/Anhui/A1887/2014		Import from public-domain	Li,Z.; Liu,S.; Hou,G.; Wang,S.; Li,J.; Zhang,X.; Wang,D.; Chen,J.
EPI708194	HA	China	2014-Apr-22	EPI_ISL_209493	A/duck/Anhui/A1886/2014		Import from public-domain	Li,Z.; Liu,S.; Hou,G.; Wang,S.; Li,J.; Zhang,X.; Wang,D.; Chen,J.
EPI708201	HA	China	2014-Apr-22	EPI_ISL_209492	A/duck/Anhui/A1885/2014		Import from public-domain	Li,Z.; Liu,S.; Hou,G.; Wang,S.; Li,J.; Zhang,X.; Wang,D.; Chen,J.
EPI708192	HA	China	2014-Apr-22	EPI_ISL_209488	A/duck/Anhui/A1876/2014		Import from public-domain	Li,Z.; Liu,S.; Hou,G.; Wang,S.; Li,J.; Zhang,X.; Wang,D.; Chen,J.
EPI708191	HA	China	2014-Apr-22	EPI_ISL_209487	A/duck/Anhui/A1870/2014		Import from public-domain	Li,Z.; Liu,S.; Hou,G.; Wang,S.; Li,J.; Zhang,X.; Wang,D.; Chen,J.
EPI708198	HA	China	2014-Apr-22	EPI_ISL_209485	A/duck/Anhui/A1862/2014		Import from public-domain	Li,Z.; Liu,S.; Hou,G.; Wang,S.; Li,J.; Zhang,X.; Wang,D.; Chen,J.
EPI708184	HA	China	2014-Apr-22	EPI_ISL_209484	A/duck/Anhui/A1861/2014		Import from public-domain	Li,Z.; Liu,S.; Hou,G.; Wang,S.; Li,J.; Zhang,X.; Wang,D.; Chen,J.
EPI708196	HA	China	2014-Apr-22	EPI_ISL_209483	A/duck/Anhui/A1860/2014		Import from public-domain	Li,Z.; Liu,S.; Hou,G.; Wang,S.; Li,J.; Zhang,X.; Wang,D.; Chen,J.
EPI708182	HA	China	2014-Apr-22	EPI_ISL_209482	A/duck/Anhui/A1849/2014		Import from public-domain	Li,Z.; Liu,S.; Hou,G.; Wang,S.; Li,J.; Zhang,X.; Wang,D.; Chen,J.
EPI708193	HA	China	2014-Apr-22	EPI_ISL_209481	A/duck/Anhui/A1843/2014		Import from public-domain	Li,Z.; Liu,S.; Hou,G.; Wang,S.; Li,J.; Zhang,X.; Wang,D.; Chen,J.
EPI708190	HA	China	2014-Apr-22	EPI_ISL_209480	A/duck/Anhui/A1841/2014		Import from public-domain	Li,Z.; Liu,S.; Hou,G.; Wang,S.; Li,J.; Zhang,X.; Wang,D.; Chen,J.
EPI708186	HA	China	2014-Apr-22	EPI_ISL_209478	A/duck/Anhui/A1838/2014		Import from public-domain	Li,Z.; Liu,S.; Hou,G.; Wang,S.; Li,J.; Zhang,X.; Wang,D.; Chen,J.
EPI708181	HA	China	2014-Apr-22	EPI_ISL_209477	A/duck/Anhui/A1836/2014		Import from public-domain	Li,Z.; Liu,S.; Hou,G.; Wang,S.; Li,J.; Zhang,X.; Wang,D.; Chen,J.
EPI708177	HA	China	2014-Apr-22	EPI_ISL_209475	A/duck/Anhui/A1834/2014		Import from public-domain	Li,Z.; Liu,S.; Hou,G.; Wang,S.; Li,J.; Zhang,X.; Wang,D.; Chen,J.
EPI708176	HA	China	2014-Apr-22	EPI_ISL_209474	A/duck/Anhui/A1832/2014		Import from public-domain	Li,Z.; Liu,S.; Hou,G.; Wang,S.; Li,J.; Zhang,X.; Wang,D.; Chen,J.
EPI708178	HA	China	2014-Apr-22	EPI_ISL_209473	A/duck/Anhui/A1830/2014		Import from public-domain	Li,Z.; Liu,S.; Hou,G.; Wang,S.; Li,J.; Zhang,X.; Wang,D.; Chen,J.
EPI708188	HA	China	2014-Apr-22	EPI_ISL_209472	A/duck/Anhui/A1827/2014		Import from public-domain	Li,Z.; Liu,S.; Hou,G.; Wang,S.; Li,J.; Zhang,X.; Wang,D.; Chen,J.
EPI708173	HA	China	2014-Apr-22	EPI_ISL_209470	A/duck/Anhui/A1820/2014		Import from public-domain	Li,Z.; Liu,S.; Hou,G.; Wang,S.; Li,J.; Zhang,X.; Wang,D.; Chen,J.
EPI708183	HA	China	2014-Apr-22	EPI_ISL_209469	A/duck/Anhui/A1819/2014		Import from public-domain	Li,Z.; Liu,S.; Hou,G.; Wang,S.; Li,J.; Zhang,X.; Wang,D.; Chen,J.
EPI708165	HA	China	2014-Apr-22	EPI_ISL_209464	A/duck/Anhui/A1809/2014		Import from public-domain	Li,Z.; Liu,S.; Hou,G.; Wang,S.; Li,J.; Zhang,X.; Wang,D.; Chen,J.
EPI708167	HA	China	2014-Apr-22	EPI_ISL_209463	A/duck/Anhui/A1808/2014		Import from public-domain	Li,Z.; Liu,S.; Hou,G.; Wang,S.; Li,J.; Zhang,X.; Wang,D.; Chen,J.
EPI708169	HA	China	2014-Apr-22	EPI_ISL_209462	A/duck/Anhui/A1803/2014		Import from public-domain	Li,Z.; Liu,S.; Hou,G.; Wang,S.; Li,J.; Zhang,X.; Wang,D.; Chen,J.
EPI708163	HA	China	2014-Apr-22	EPI_ISL_209460	A/duck/Anhui/A1796/2014		Import from public-domain	Li,Z.; Liu,S.; Hou,G.; Wang,S.; Li,J.; Zhang,X.; Wang,D.; Chen,J.
EPI708175	HA	China	2014-Apr-22	EPI_ISL_209459	A/duck/Anhui/A1792/2014		Import from public-domain	Li,Z.; Liu,S.; Hou,G.; Wang,S.; Li,J.; Zhang,X.; Wang,D.; Chen,J.
EPI708174	HA	China	2014-Apr-22	EPI_ISL_209457	A/duck/Anhui/A1790/2014		Import from public-domain	Li,Z.; Liu,S.; Hou,G.; Wang,S.; Li,J.; Zhang,X.; Wang,D.; Chen,J.
EPI708166	HA	China	2014-Apr-22	EPI_ISL_209456	A/duck/Anhui/A1789/2014		Import from public-domain	Li,Z.; Liu,S.; Hou,G.; Wang,S.; Li,J.; Zhang,X.; Wang,D.; Chen,J.
EPI708164	HA	China	2014-Apr-22	EPI_ISL_209455	A/duck/Anhui/A1786/2014		Import from public-domain	Li,Z.; Liu,S.; Hou,G.; Wang,S.; Li,J.; Zhang,X.; Wang,D.; Chen,J.
EPI708162	HA	China	2014-Apr-22	EPI_ISL_209454	A/duck/Anhui/A1785/2014		Import from public-domain	Li,Z.; Liu,S.; Hou,G.; Wang,S.; Li,J.; Zhang,X.; Wang,D.; Chen,J.
EPI708161	HA	China	2014-Apr-22	EPI_ISL_209453	A/duck/Anhui/A1710/2014		Import from public-domain	Li,Z.; Liu,S.; Hou,G.; Wang,S.; Li,J.; Zhang,X.; Wang,D.; Chen,J.
EPI610233	HA	China	2014-Dec-01	EPI_ISL_188526	A/duck/Shanghai/02/2014		Import from public-domain	Liu,J.
EPI534842	HA	China	2013-Nov-14	EPI_ISL_163907	A/duck/Zhejiang/D1-6/2013		Import from public-domain	Wu,H.; Wu,N.; Peng,X.; Jin,C.; Lu,X.; Cheng,L.; Yao,H.; Li,L.
EPI534841	HA	China	2013-Nov-14	EPI_ISL_163906	A/duck/Zhejiang/D1-3/2013		Import from public-domain	Wu,H.; Wu,N.; Peng,X.; Jin,C.; Lu,X.; Cheng,L.; Yao,H.; Li,L.
EPI534840	HA	China	2013-Nov-14	EPI_ISL_163905	A/duck/Zhejiang/D1-2/2013		Import from public-domain	Wu,H.; Wu,N.; Peng,X.; Jin,C.; Lu,X.; Cheng,L.; Yao,H.; Li,L.
EPI534839	HA	China	2013-Nov-14	EPI_ISL_163904	A/duck/Zhejiang/D1-1/2013		Import from public-domain	Wu,H.; Wu,N.; Peng,X.; Jin,C.; Lu,X.; Cheng,L.; Yao,H.; Li,L.
EPI534838	HA	China	2013-Oct-16	EPI_ISL_163903	A/duck/Zhejiang/D18/2013		Import from public-domain	Wu,H.; Wu,N.; Peng,X.; Jin,C.; Lu,X.; Cheng,L.; Yao,H.; Li,L.
EPI534837	HA	China	2013-Oct-16	EPI_ISL_163902	A/duck/Zhejiang/D17/2013		Import from public-domain	Wu,H.; Wu,N.; Peng,X.; Jin,C.; Lu,X.; Cheng,L.; Yao,H.; Li,L.
EPI534836	HA	China	2013-Oct-16	EPI_ISL_163901	A/duck/Zhejiang/D16/2013		Import from public-domain	Wu,H.; Wu,N.; Peng,X.; Jin,C.; Lu,X.; Cheng,L.; Yao,H.; Li,L.
EPI534835	HA	China	2013-Dec-14	EPI_ISL_163900	A/duck/Zhejiang/6D7/2013		Import from public-domain	Wu,H.; Wu,N.; Peng,X.; Jin,C.; Lu,X.; Cheng,L.; Yao,H.; Li,L.
EPI534834	HA	China	2013-Dec-14	EPI_ISL_163899	A/duck/Zhejiang/6D4/2013		Import from public-domain	Wu,H.; Wu,N.; Peng,X.; Jin,C.; Lu,X.; Cheng,L.; Yao,H.; Li,L.
EPI534833	HA	China	2013-Oct-16	EPI_ISL_163898	A/duck/Zhejiang/D13/2013		Import from public-domain	Wu,H.; Wu,N.; Peng,X.; Jin,C.; Lu,X.; Cheng,L.; Yao,H.; Li,L.
EPI534832	HA	China	2013-Oct-16	EPI_ISL_163897	A/duck/Zhejiang/D11/2013		Import from public-domain	Wu,H.; Wu,N.; Peng,X.; Jin,C.; Lu,X.; Cheng,L.; Yao,H.; Li,L.
EPI506545	HA	Thailand	2011-Dec-20	EPI_ISL_156348	A/duck/Thailand/CU-11826C/2011		Import from public-domain	Chaiyawong,S.; Boonyapisitsopa,S.; Nonthabenjawan,N.; Jairak,W.; Tangwangvivat,R.; Tuanudom,R.; Prakairungnamthip,D.; Tunterak,W.; Thanawongnuwech,R.; Amonsin,A.
EPI506531	HA	Thailand	2011-Dec-20	EPI_ISL_156346	A/duck/Thailand/CU-11828C/2011		Import from public-domain	Chaiyawong,S.; Boonyapisitsopa,S.; Nonthabenjawan,N.; Jairak,W.; Tangwangvivat,R.; Tuanudom,R.; Prakairungnamthip,D.; Tunterak,W.; Thanawongnuwech,R.; Amonsin,A.
EPI506496	HA	Thailand	2011-Dec-20	EPI_ISL_156344	A/duck/Thailand/CU-11831T/2011		Import from public-domain	Chaiyawong,S.; Boonyapisitsopa,S.; Nonthabenjawan,N.; Jairak,W.; Tangwangvivat,R.; Tuanudom,R.; Prakairungnamthip,D.; Tunterak,W.; Thanawongnuwech,R.; Amonsin,A.
EPI506494	HA	Thailand	2011-Dec-20	EPI_ISL_156343	A/duck/Thailand/CU-11825C/2011		Import from public-domain	Chaiyawong,S.; Boonyapisitsopa,S.; Nonthabenjawan,N.; Jairak,W.; Tangwangvivat,R.; Tuanudom,R.; Prakairungnamthip,D.; Tunterak,W.; Thanawongnuwech,R.; Amonsin,A.
EPI506542	HA	Thailand	2011-Dec-20	EPI_ISL_156341	A/duck/Thailand/CU-11824T/2011		Import from public-domain	Chaiyawong,S.; Boonyapisitsopa,S.; Nonthabenjawan,N.; Jairak,W.; Tangwangvivat,R.; Tuanudom,R.; Prakairungnamthip,D.; Tunterak,W.; Thanawongnuwech,R.; Amonsin,A.
EPI506489	HA	Thailand	2011-Dec-20	EPI_ISL_156340	A/duck/Thailand/CU-11827T/2011		Import from public-domain	Chaiyawong,S.; Boonyapisitsopa,S.; Nonthabenjawan,N.; Jairak,W.; Tangwangvivat,R.; Tuanudom,R.; Prakairungnamthip,D.; Tunterak,W.; Thanawongnuwech,R.; Amonsin,A.
EPI461663	HA	China	2012-Mar-24	EPI_ISL_143939	A/duck/Hunan/S1824/2012		Import from public-domain	Deng,G.; Tan,D.; Shi,J.; Cui,P.; Jiang,Y.; Liu,L.; Tian,G.; Kawaoka,Y.; Li,C.; Chen,H.
EPI461629	HA	China	2012-Mar-23	EPI_ISL_143936	A/duck/Hunan/S1256/2012		Import from public-domain	Deng,G.; Tan,D.; Shi,J.; Cui,P.; Jiang,Y.; Liu,L.; Tian,G.; Kawaoka,Y.; Li,C.; Chen,H.
EPI405270	HA	Canada	2007-Sep-23	EPI_ISL_131889	A/mallard-black duck hybrid/New Brunswick/02642/2007		Import from public-domain	Wentworth,D.E.; Dugan,V.; Halpin,R.; Lin,X.; Bera,J.; Ghedin,E.; Fedorova,N.; Overton,L.; Tsitrin,T.; Stockwell,T.; Amedeo,P.; Bishop,B.; Chen,H.; Edworthy,P.; Gupta,N.; Katzel,D.; Li,K.; Schobel,S.; Shrivastava,S.; Thovarai,V.; Wang,S.; Hall,J.; Bao,Y.; Sanders,R.; Dernovoy,D.; Kiryutin,B.; Lipman,D.J.; Tatusova,T.
EPI405268	HA	Canada	2007-Sep-24	EPI_ISL_131888	A/mallard-black duck hybrid/New Brunswick/02657/2007		Import from public-domain	Wentworth,D.E.; Dugan,V.; Halpin,R.; Lin,X.; Bera,J.; Ghedin,E.; Fedorova,N.; Overton,L.; Tsitrin,T.; Stockwell,T.; Amedeo,P.; Bishop,B.; Chen,H.; Edworthy,P.; Gupta,N.; Katzel,D.; Li,K.; Schobel,S.; Shrivastava,S.; Thovarai,V.; Wang,S.; Hall,J.; Bao,Y.; Sanders,R.; Dernovoy,D.; Kiryutin,B.; Lipman,D.J.; Tatusova,T.
EPI404409	HA	Canada	2007-Sep-04	EPI_ISL_131731	A/mallard-black duck hybrid/New Brunswick/02748/2007		Import from public-domain	Wentworth,D.E.; Dugan,V.; Halpin,R.; Lin,X.; Bera,J.; Ghedin,E.; Fedorova,N.; Overton,L.; Tsitrin,T.; Stockwell,T.; Amedeo,P.; Bishop,B.; Chen,H.; Edworthy,P.; Gupta,N.; Katzel,D.; Li,K.; Schobel,S.; Shrivastava,S.; Thovarai,V.; Wang,S.; Hall,J.; Bao,Y.; Sanders,R.; Dernovoy,D.; Kiryutin,B.; Lipman,D.J.; Tatusova,T.
EPI391719	HA	Canada	2009-Aug-09	EPI_ISL_127950	A/ring-necked duck/New Brunswick/03400/2009		Import from public-domain	Wentworth,D.E.; Dugan,V.; Halpin,R.; Lin,X.; Bera,J.; Ghedin,E.; Fedorova,N.; Overton,L.; Tsitrin,T.; Stockwell,T.; Amedeo,P.; Bishop,B.; Chen,H.; Edworthy,P.; Gupta,N.; Katzel,D.; Li,K.; Schobel,S.; Shrivastava,S.; Thovarai,V.; Wang,S.; Hall,J.; Bao,Y.; Sanders,R.; Dernovoy,D.; Kiryutin,B.; Lipman,D.J.; Tatusova,T.
EPI391670	HA	Canada	2009-May-02	EPI_ISL_127944	A/black scoter/New Brunswick/00002/2009		Import from public-domain	Wentworth,D.E.; Dugan,V.; Halpin,R.; Lin,X.; Bera,J.; Ghedin,E.; Fedorova,N.; Overton,L.; Tsitrin,T.; Stockwell,T.; Amedeo,P.; Bishop,B.; Chen,H.; Edworthy,P.; Gupta,N.; Katzel,D.; Li,K.; Schobel,S.; Shrivastava,S.; Thovarai,V.; Wang,S.; Hall,J.; Bao,Y.; Sanders,R.; Dernovoy,D.; Kiryutin,B.; Lipman,D.J.; Tatusova,T.
EPI391669	HA	Canada	2009-Aug-08	EPI_ISL_127943	A/ring-necked duck/Nova Scotia/03378/2009		Import from public-domain	Wentworth,D.E.; Dugan,V.; Halpin,R.; Lin,X.; Bera,J.; Ghedin,E.; Fedorova,N.; Overton,L.; Tsitrin,T.; Stockwell,T.; Amedeo,P.; Bishop,B.; Chen,H.; Edworthy,P.; Gupta,N.; Katzel,D.; Li,K.; Schobel,S.; Shrivastava,S.; Thovarai,V.; Wang,S.; Hall,J.; Bao,Y.; Sanders,R.; Dernovoy,D.; Kiryutin,B.; Lipman,D.J.; Tatusova,T.
EPI391668	HA	Canada	2009-Sep-14	EPI_ISL_127942	A/hooded merganser/New Brunswick/03749/2009		Import from public-domain	Wentworth,D.E.; Dugan,V.; Halpin,R.; Lin,X.; Bera,J.; Ghedin,E.; Fedorova,N.; Overton,L.; Tsitrin,T.; Stockwell,T.; Amedeo,P.; Bishop,B.; Chen,H.; Edworthy,P.; Gupta,N.; Katzel,D.; Li,K.; Schobel,S.; Shrivastava,S.; Thovarai,V.; Wang,S.; Hall,J.; Bao,Y.; Sanders,R.; Dernovoy,D.; Kiryutin,B.; Lipman,D.J.; Tatusova,T.
EPI390814	HA	China	2011-Jun-01	EPI_ISL_127691	A/duck/Zhejiang/5/2011		Import from public-domain	Wu,H.; Guo,C.
EPI389969	HA	China	2011-Dec-22	EPI_ISL_127582	A/duck/Guangdong/W12/2011		Import from public-domain	Tian,J.; Zhang,C.; Qi,W.; Xu,C.; Huang,L.; Li,H.; Liao,M.
EPI357826	HA	Mongolia	2011-Sep-10	EPI_ISL_106924	A/duck/Mongolia/OIE-7457/2011		Import from public-domain	Kida,H.; Sakoda,Y.; Okamatsu,M.; Hatamachi,J.
EPI344282	HA	Canada	1995-Aug-12	EPI_ISL_99403	A/lesser scaup/Alberta/206/1995		Import from public-domain	The NIAID Influenza Genome Sequencing Consortium
EPI343759	HA	Canada	2002-Aug-16	EPI_ISL_99340	A/redhead/Alberta/192/2002		Import from public-domain	The NIAID Influenza Genome Sequencing Consortium
EPI343036	HA	Canada	2007-Aug-28	EPI_ISL_99258	A/bufflehead/Alberta/400/2007		Import from public-domain	The NIAID Influenza Genome Sequencing Consortium
EPI343028	HA	Canada	2007-Aug-28	EPI_ISL_99257	A/redhead/Alberta/458/2007		Import from public-domain	The NIAID Influenza Genome Sequencing Consortium
EPI317610	HA	Ukraine	1963-Jan-01	EPI_ISL_90289	A/Duck/Ukraine/1/1963	Friedrich-Loeffler-Institut	Friedrich-Loeffler-Institut	Stech,O; Weber,S; Mettenleiter,TC; Stech,J
EPI290781	HA	United States	2007-Aug-16	EPI_ISL_82521	A/teal/Oregon/44336-130/2007		Import from public-domain	The NIAID Influenza Genome Sequencing Consortium
EPI290765	HA	United States	2007-Aug-16	EPI_ISL_82519	A/teal/Oregon/44336-122/2007		Import from public-domain	The NIAID Influenza Genome Sequencing Consortium
EPI243476	HA	Vietnam	2009-Jan-01	EPI_ISL_70185	A/duck/Vietnam/OIE-2403/2009		Import from public-domain	Jizou,M.; Kida,H.; Sakoda,Y.; Okamatsu,M.
EPI243472	HA	Vietnam	2009-Jan-01	EPI_ISL_70183	A/duck/Vietnam/OIE-2382/2009		Import from public-domain	Jizou,M.; Kida,H.; Sakoda,Y.; Okamatsu,M.
EPI231118	HA	Thailand	2008-Jan-01	EPI_ISL_66197	A/duck/Thailand/AY-354/2008		Import from public-domain	Songserm,T.; Jam-on,R.; Munkhong,S.; Suwannakarn,K.; Thongmee,C.; Theamboonlers,A.; Amonsin,A.; Poovorawan,Y.
EPI230013	HA	Mongolia	2006-Sep-19	EPI_ISL_65845	A/red crested pochard/Mongolia/1915/2006		Import from public-domain	Spackman,E.; Swayne,D.E.; Gilbert,M.; Joly,D.O.; Karesh,W.B.; Suarez,D.L.; Sodnomdarjaa,R.; Dulam,P.; Cardona,C.
EPI215489	HA	Japan	2009-Oct-01	EPI_ISL_61851	A/duck/Saitama/4/2009		Import from public-domain	Uchida,Y.; Takemae,N.; Hiromoto,Y.; Mase,M.; Saito,T.
EPI215488	HA	Japan	2009-Oct-01	EPI_ISL_61850	A/duck/Saitama/3/2009		Import from public-domain	Uchida,Y.; Takemae,N.; Hiromoto,Y.; Mase,M.; Saito,T.
EPI215487	HA	Japan	2009-Oct-01	EPI_ISL_61849	A/duck/Saitama/2/2009		Import from public-domain	Uchida,Y.; Takemae,N.; Hiromoto,Y.; Mase,M.; Saito,T.
EPI173737	HA	Italy	2006-Jan-01	EPI_ISL_28842	A/duck/Italy/194659/2006		Istituto Zooprofilattico Speriment. Lombardia, Emilia Ro. IZSLER
EPI156224	HA	United States	1978-Jan-01	EPI_ISL_20805	A/duck/NY/6874/1978		Import from public-domain
EPI90376	HA	Australia	1978-Jan-26	EPI_ISL_8935	A/black duck/AUS/751/1978		Import from public-domain
EPI90366	HA	Hong Kong (SAR)	1975-Jan-01	EPI_ISL_8925	A/duck/Hong Kong/7/1975		Import from public-domain
EPI90342	HA	China	1992-Dec-01	EPI_ISL_8919	A/duck/Nanchang/1681/1992		Import from public-domain
EPI3105	HA	Ukraine	1963-Jan-01	EPI_ISL_616	A/duck/Ukraine/1/1963		Import from public-domain	Kim,L.M.; Scott,M.A.; Suarez,D.L.; Spackman,E.; Swayne,D.E.; Afonso,C.L.
EPI90390	HA	Ukraine	1963-Jan-01	EPI_ISL_616	A/duck/Ukraine/1/1963		Import from public-domain	Kim,L.M.; Scott,M.A.; Suarez,D.L.; Spackman,E.; Swayne,D.E.; Afonso,C.L.
EPI131280	HA	Ukraine	1963-Jan-01	EPI_ISL_616	A/duck/Ukraine/1/1963		Import from public-domain	Kim,L.M.; Scott,M.A.; Suarez,D.L.; Spackman,E.; Swayne,D.E.; Afonso,C.L.
EPI152344	HA	Ukraine	1963-Jan-01	EPI_ISL_616	A/duck/Ukraine/1/1963		Import from public-domain	Kim,L.M.; Scott,M.A.; Suarez,D.L.; Spackman,E.; Swayne,D.E.; Afonso,C.L.
EPI242332	HA	Ukraine	1963-Jan-01	EPI_ISL_616	A/duck/Ukraine/1/1963		Import from public-domain	Kim,L.M.; Scott,M.A.; Suarez,D.L.; Spackman,E.; Swayne,D.E.; Afonso,C.L.
EPI3089	HA	Hong Kong (SAR)	1976-Jan-01	EPI_ISL_612	A/duck/Hong Kong/22B/1976		Import from public-domain	Nagy,A.; Vostinakova,V.; Pirchanova,Z.; Cernikova,L.; Jirincova,H.; Havlickova,M.; Hornickova,J.
EPI3081	HA	Hong Kong (SAR)	1976-Jan-01	EPI_ISL_610	A/duck/Hong Kong/22A/1976		Import from public-domain	Nagy,A.; Vostinakova,V.; Pirchanova,Z.; Cernikova,L.; Jirincova,H.; Havlickova,M.; Hornickova,J.
EPI3065	HA	Hong Kong (SAR)	1980-Jan-01	EPI_ISL_606	A/duck/Hong Kong/836/1980		Import from public-domain
EPI2449	HA	Japan	1977-Jan-01	EPI_ISL_522	A/duck/Hokkaido/5/1977		Import from public-domain	Jizou,M.; Kida,H.; Sakoda,Y.; Okamatsu,M.
EPI2441	HA	Japan	1985-Jan-01	EPI_ISL_520	A/duck/Hokkaido/10/1985		Import from public-domain
EPI2273	HA	Japan	1980-Jan-01	EPI_ISL_499	A/Duck/Hokkaido/8/80		Import from public-domain
EPI4779	HA	Japan	1980-Jan-01	EPI_ISL_499	A/Duck/Hokkaido/8/80		Import from public-domain
EPI973567	HA	United States	2015-Oct-03	EPI_ISL_258491	A/northern pintail/Alaska/UGAI15-7408/2015		Import from public-domain	Reeves,A.B.
EPI973559	HA	United States	2015-Oct-03	EPI_ISL_258490	A/northern pintail/Alaska/UGAI15-7403/2015		Import from public-domain	Reeves,A.B.
EPI973543	HA	United States	2015-Sep-23	EPI_ISL_258488	A/northern pintail/Alaska/UGAI15-7291/2015		Import from public-domain	Reeves,A.B.
EPI973535	HA	United States	2015-Sep-23	EPI_ISL_258487	A/northern pintail/Alaska/UGAI15-7288/2015		Import from public-domain	Reeves,A.B.
EPI973487	HA	United States	2015-Sep-17	EPI_ISL_258481	A/northern pintail/Alaska/UGAI15-6407/2015		Import from public-domain	Reeves,A.B.
EPI952617	HA	United States	2015-Nov-07	EPI_ISL_254721	A/northern pintail/Nevada/AH0033473/2015		Import from public-domain	Xu,Y.; Ramey,A.M.; Bowman,A.S.; DeLiberto,T.J.; Killian,M.L.; Krauss,S.; Nolting,J.M.; Torchetti,M.K.; Reeves,A.B.; Webby,R.J.; Stallknecht,D.E.; Wan,X.F.; Crossley,B.
EPI925980	HA	Russian Federation	2016-Sep-10	EPI_ISL_250234	A/pintail/Chany/198/2016	Research Institute of Experimental and Clinical Medicine	WHO National Influenza Centre Russian Federation	Sharshov,K.A.; Sobolev,I.A.; Li,Xinxin; Fadeev,A.V.; Egorova,A.A.; Kotenko,A.V.; Komissarov,A.B.; Vasin,A.V.; Kurskaya,O.G.; Alexeev,A.Y.; Shestopalov,A.M
EPI391714	HA	Canada	2009-Sep-11	EPI_ISL_127946	A/northern pintail/New Brunswick/03547/2009		Import from public-domain	Wentworth,D.E.; Dugan,V.; Halpin,R.; Lin,X.; Bera,J.; Ghedin,E.; Fedorova,N.; Overton,L.; Tsitrin,T.; Stockwell,T.; Amedeo,P.; Bishop,B.; Chen,H.; Edworthy,P.; Gupta,N.; Katzel,D.; Li,K.; Schobel,S.; Shrivastava,S.; Thovarai,V.; Wang,S.; Hall,J.; Bao,Y.; Sanders,R.; Dernovoy,D.; Kiryutin,B.; Lipman,D.J.; Tatusova,T.
EPI345047	HA	Canada	1987-Aug-12	EPI_ISL_99494	A/pintail/Alberta/128/1987		Import from public-domain	The NIAID Influenza Genome Sequencing Consortium
EPI344754	HA	Canada	1991-Aug-09	EPI_ISL_99458	A/pintail/Alberta/81/1991		Import from public-domain	The NIAID Influenza Genome Sequencing Consortium
EPI344746	HA	Canada	1991-Aug-10	EPI_ISL_99457	A/pintail/Alberta/105/1991		Import from public-domain	The NIAID Influenza Genome Sequencing Consortium
EPI344722	HA	Canada	1991-Aug-10	EPI_ISL_99454	A/pintail/Alberta/118/1991		Import from public-domain	The NIAID Influenza Genome Sequencing Consortium
EPI344679	HA	Canada	1992-Aug-24	EPI_ISL_99449	A/pintail/Alberta/232/1992		Import from public-domain	The NIAID Influenza Genome Sequencing Consortium
EPI344290	HA	Canada	1995-Aug-07	EPI_ISL_99404	A/pintail/Alberta/114/1995		Import from public-domain	The NIAID Influenza Genome Sequencing Consortium
EPI343862	HA	Canada	1999-Jul-30	EPI_ISL_99352	A/pintail/Alberta/37/1999		Import from public-domain	The NIAID Influenza Genome Sequencing Consortium
EPI343719	HA	Canada	2003-Aug-03	EPI_ISL_99335	A/pintail/Alberta/166/2003		Import from public-domain	The NIAID Influenza Genome Sequencing Consortium
EPI342968	HA	Canada	2009-Aug-19	EPI_ISL_99250	A/northern pintail/Alberta/8/2009		Import from public-domain	The NIAID Influenza Genome Sequencing Consortium
EPI333856	HA	United States	2009-Oct-17	EPI_ISL_95399	A/northern pintail/Wisconsin/2737/2009		Import from public-domain	The NIAID Influenza Genome Sequencing Consortium
EPI290575	HA	United States	2006-Aug-22	EPI_ISL_82492	A/northern pintail/Oregon/44249-559/2006		Import from public-domain	The NIAID Influenza Genome Sequencing Consortium
EPI190718	HA	United States	2007-Sep-10	EPI_ISL_33929	A/northern pintail/Alaska/7MP1092/2007		Import from public-domain	The NIAID Influenza Genome Sequencing Consortium
EPI190678	HA	United States	2007-Aug-06	EPI_ISL_33924	A/northern pintail/Alaska/7MP0608/2007		Import from public-domain	The NIAID Influenza Genome Sequencing Consortium
EPI190670	HA	United States	2007-Aug-16	EPI_ISL_33923	A/northern pintail/Alaska/7MP0344/2007		Import from public-domain	The NIAID Influenza Genome Sequencing Consortium
EPI90264	HA	Canada	1980-Aug-05	EPI_ISL_8872	A/pintail duck/ALB/169/1980		Import from public-domain
EPI90187	HA	Canada	1979-Aug-13	EPI_ISL_8814	A/pintail duck/ALB/627/1979		Import from public-domain
EPI90185	HA	Canada	1979-Aug-10	EPI_ISL_8813	A/pintail duck/ALB/462/1979		Import from public-domain
EPI90179	HA	Canada	1976-Aug-13	EPI_ISL_8807	A/pintail duck/ALB/86/1976		Import from public-domain
EPI158606	HA	United States	1999-Jan-01	EPI_ISL_8419	A/pintail/MN/479/99		Import from public-domain
EPI391865	HA	Canada	2007-Sep-04	EPI_ISL_127970	A/American wigeon/New Brunswick/04492/2007		Import from public-domain	Wentworth,D.E.; Dugan,V.; Halpin,R.; Lin,X.; Bera,J.; Ghedin,E.; Fedorova,N.; Overton,L.; Tsitrin,T.; Stockwell,T.; Amedeo,P.; Bishop,B.; Chen,H.; Edworthy,P.; Gupta,N.; Katzel,D.; Li,K.; Schobel,S.; Shrivastava,S.; Thovarai,V.; Wang,S.; Hall,J.; Bao,Y.; Sanders,R.; Dernovoy,D.; Kiryutin,B.; Lipman,D.J.; Tatusova,T.
EPI391864	HA	Canada	2007-Sep-04	EPI_ISL_127969	A/American wigeon/New Brunswick/04491/2007		Import from public-domain	Wentworth,D.E.; Dugan,V.; Halpin,R.; Lin,X.; Bera,J.; Ghedin,E.; Fedorova,N.; Overton,L.; Tsitrin,T.; Stockwell,T.; Amedeo,P.; Bishop,B.; Chen,H.; Edworthy,P.; Gupta,N.; Katzel,D.; Li,K.; Schobel,S.; Shrivastava,S.; Thovarai,V.; Wang,S.; Hall,J.; Bao,Y.; Sanders,R.; Dernovoy,D.; Kiryutin,B.; Lipman,D.J.; Tatusova,T.
EPI391863	HA	Canada	2007-Sep-04	EPI_ISL_127968	A/American wigeon/New Brunswick/04488/2007		Import from public-domain	Wentworth,D.E.; Dugan,V.; Halpin,R.; Lin,X.; Bera,J.; Ghedin,E.; Fedorova,N.; Overton,L.; Tsitrin,T.; Stockwell,T.; Amedeo,P.; Bishop,B.; Chen,H.; Edworthy,P.; Gupta,N.; Katzel,D.; Li,K.; Schobel,S.; Shrivastava,S.; Thovarai,V.; Wang,S.; Hall,J.; Bao,Y.; Sanders,R.; Dernovoy,D.; Kiryutin,B.; Lipman,D.J.; Tatusova,T.
EPI391862	HA	Canada	2007-Sep-04	EPI_ISL_127967	A/American wigeon/New Brunswick/04497/2007		Import from public-domain	Wentworth,D.E.; Dugan,V.; Halpin,R.; Lin,X.; Bera,J.; Ghedin,E.; Fedorova,N.; Overton,L.; Tsitrin,T.; Stockwell,T.; Amedeo,P.; Bishop,B.; Chen,H.; Edworthy,P.; Gupta,N.; Katzel,D.; Li,K.; Schobel,S.; Shrivastava,S.; Thovarai,V.; Wang,S.; Hall,J.; Bao,Y.; Sanders,R.; Dernovoy,D.; Kiryutin,B.; Lipman,D.J.; Tatusova,T.
EPI391859	HA	Canada	2007-Sep-04	EPI_ISL_127965	A/American wigeon/New Brunswick/04489/2007		Import from public-domain	Wentworth,D.E.; Dugan,V.; Halpin,R.; Lin,X.; Bera,J.; Ghedin,E.; Fedorova,N.; Overton,L.; Tsitrin,T.; Stockwell,T.; Amedeo,P.; Bishop,B.; Chen,H.; Edworthy,P.; Gupta,N.; Katzel,D.; Li,K.; Schobel,S.; Shrivastava,S.; Thovarai,V.; Wang,S.; Hall,J.; Bao,Y.; Sanders,R.; Dernovoy,D.; Kiryutin,B.; Lipman,D.J.; Tatusova,T.
EPI391770	HA	Canada	2007-Sep-04	EPI_ISL_127960	A/American wigeon/New Brunswick/04500/2007		Import from public-domain	Wentworth,D.E.; Dugan,V.; Halpin,R.; Lin,X.; Bera,J.; Ghedin,E.; Fedorova,N.; Overton,L.; Tsitrin,T.; Stockwell,T.; Amedeo,P.; Bishop,B.; Chen,H.; Edworthy,P.; Gupta,N.; Katzel,D.; Li,K.; Schobel,S.; Shrivastava,S.; Thovarai,V.; Wang,S.; Hall,J.; Bao,Y.; Sanders,R.; Dernovoy,D.; Kiryutin,B.; Lipman,D.J.; Tatusova,T.
EPI391769	HA	Canada	2007-Sep-04	EPI_ISL_127959	A/American wigeon/New Brunswick/04490/2007		Import from public-domain	Wentworth,D.E.; Dugan,V.; Halpin,R.; Lin,X.; Bera,J.; Ghedin,E.; Fedorova,N.; Overton,L.; Tsitrin,T.; Stockwell,T.; Amedeo,P.; Bishop,B.; Chen,H.; Edworthy,P.; Gupta,N.; Katzel,D.; Li,K.; Schobel,S.; Shrivastava,S.; Thovarai,V.; Wang,S.; Hall,J.; Bao,Y.; Sanders,R.; Dernovoy,D.; Kiryutin,B.; Lipman,D.J.; Tatusova,T.
EPI391768	HA	Canada	2007-Sep-04	EPI_ISL_127958	A/American wigeon/New Brunswick/04493/2007		Import from public-domain	Wentworth,D.E.; Dugan,V.; Halpin,R.; Lin,X.; Bera,J.; Ghedin,E.; Fedorova,N.; Overton,L.; Tsitrin,T.; Stockwell,T.; Amedeo,P.; Bishop,B.; Chen,H.; Edworthy,P.; Gupta,N.; Katzel,D.; Li,K.; Schobel,S.; Shrivastava,S.; Thovarai,V.; Wang,S.; Hall,J.; Bao,Y.; Sanders,R.; Dernovoy,D.; Kiryutin,B.; Lipman,D.J.; Tatusova,T.
EPI391767	HA	Canada	2007-Sep-04	EPI_ISL_127957	A/American wigeon/New Brunswick/04487/2007		Import from public-domain	Wentworth,D.E.; Dugan,V.; Halpin,R.; Lin,X.; Bera,J.; Ghedin,E.; Fedorova,N.; Overton,L.; Tsitrin,T.; Stockwell,T.; Amedeo,P.; Bishop,B.; Chen,H.; Edworthy,P.; Gupta,N.; Katzel,D.; Li,K.; Schobel,S.; Shrivastava,S.; Thovarai,V.; Wang,S.; Hall,J.; Bao,Y.; Sanders,R.; Dernovoy,D.; Kiryutin,B.; Lipman,D.J.; Tatusova,T.
EPI391625	HA	Canada	2007-Sep-04	EPI_ISL_127938	A/American wigeon/New Brunswick/04494/2007		Import from public-domain	Wentworth,D.E.; Dugan,V.; Halpin,R.; Lin,X.; Bera,J.; Ghedin,E.; Fedorova,N.; Overton,L.; Tsitrin,T.; Stockwell,T.; Amedeo,P.; Bishop,B.; Chen,H.; Edworthy,P.; Gupta,N.; Katzel,D.; Li,K.; Schobel,S.; Shrivastava,S.; Thovarai,V.; Wang,S.; Hall,J.; Bao,Y.; Sanders,R.; Dernovoy,D.; Kiryutin,B.; Lipman,D.J.; Tatusova,T.
EPI344687	HA	Canada	1992-Aug-24	EPI_ISL_99450	A/American wigeon/Alberta/215/1992		Import from public-domain	The NIAID Influenza Genome Sequencing Consortium
EPI190710	HA	United States	2007-Sep-10	EPI_ISL_33928	A/American widgeon/Alaska/7MP1061/2007		Import from public-domain	The NIAID Influenza Genome Sequencing Consortium
EPI953139	HA	United States	2015-Aug-23	EPI_ISL_254789	A/American green-winged teal/Idaho/AH0011443/2015		Import from public-domain	Xu,Y.; Ramey,A.M.; Bowman,A.S.; DeLiberto,T.J.; Killian,M.L.; Krauss,S.; Nolting,J.M.; Torchetti,M.K.; Reeves,A.B.; Webby,R.J.; Stallknecht,D.E.; Wan,X.F.; Wolking,R.; Bradway,D.
EPI616471	HA	United States	2012-Oct-20	EPI_ISL_189532	A/American green-winged teal/Illinois/12OS5103/2012		Import from public-domain	Wentworth,D.E.; Halpin,R.A.; Lin,X.; Bera,J.; Akopov,A.; Ransier,A.; Mohan,M.; Fedorova,N.; Tsitrin,T.; Puri,V.; Stockwell,T.; Amedeo,P.; Appalla,L.; Bishop,B.; Edworthy,P.; Gupta,N.; Hoover,J.; Katzel,D.; Schobel,S.; Shrivastava,S.; Thovarai,V.; Wang,S.; Slemons,R.D.; Nolting,J.M.; Bao,Y.; Sanders,R.; Zhdanov,S.; Kiryutin,B.; Lipman,D.J.; Tatusova,T.; Bowman,A.S.
EPI391860	HA	Canada	2007-Sep-20	EPI_ISL_127966	A/green-winged teal/New Brunswick/02587/2007		Import from public-domain	Wentworth,D.E.; Dugan,V.; Halpin,R.; Lin,X.; Bera,J.; Ghedin,E.; Fedorova,N.; Overton,L.; Tsitrin,T.; Stockwell,T.; Amedeo,P.; Bishop,B.; Chen,H.; Edworthy,P.; Gupta,N.; Katzel,D.; Li,K.; Schobel,S.; Shrivastava,S.; Thovarai,V.; Wang,S.; Hall,J.; Bao,Y.; Sanders,R.; Dernovoy,D.; Kiryutin,B.; Lipman,D.J.; Tatusova,T.
EPI391872	HA	Canada	2007-Sep-20	EPI_ISL_127964	A/green-winged teal/New Brunswick/02593/2007		Import from public-domain	Wentworth,D.E.; Dugan,V.; Halpin,R.; Lin,X.; Bera,J.; Ghedin,E.; Fedorova,N.; Overton,L.; Tsitrin,T.; Stockwell,T.; Amedeo,P.; Bishop,B.; Chen,H.; Edworthy,P.; Gupta,N.; Katzel,D.; Li,K.; Schobel,S.; Shrivastava,S.; Thovarai,V.; Wang,S.; Hall,J.; Bao,Y.; Sanders,R.; Dernovoy,D.; Kiryutin,B.; Lipman,D.J.; Tatusova,T.
EPI391773	HA	Canada	2007-Sep-20	EPI_ISL_127963	A/green-winged teal/New Brunswick/02597/2007		Import from public-domain	Wentworth,D.E.; Dugan,V.; Halpin,R.; Lin,X.; Bera,J.; Ghedin,E.; Fedorova,N.; Overton,L.; Tsitrin,T.; Stockwell,T.; Amedeo,P.; Bishop,B.; Chen,H.; Edworthy,P.; Gupta,N.; Katzel,D.; Li,K.; Schobel,S.; Shrivastava,S.; Thovarai,V.; Wang,S.; Hall,J.; Bao,Y.; Sanders,R.; Dernovoy,D.; Kiryutin,B.; Lipman,D.J.; Tatusova,T.
EPI391772	HA	Canada	2007-Sep-20	EPI_ISL_127962	A/green-winged teal/New Brunswick/02588/2007		Import from public-domain	Wentworth,D.E.; Dugan,V.; Halpin,R.; Lin,X.; Bera,J.; Ghedin,E.; Fedorova,N.; Overton,L.; Tsitrin,T.; Stockwell,T.; Amedeo,P.; Bishop,B.; Chen,H.; Edworthy,P.; Gupta,N.; Katzel,D.; Li,K.; Schobel,S.; Shrivastava,S.; Thovarai,V.; Wang,S.; Hall,J.; Bao,Y.; Sanders,R.; Dernovoy,D.; Kiryutin,B.; Lipman,D.J.; Tatusova,T.
EPI391771	HA	Canada	2007-Sep-20	EPI_ISL_127961	A/green-winged teal/New Brunswick/02592/2007		Import from public-domain	Wentworth,D.E.; Dugan,V.; Halpin,R.; Lin,X.; Bera,J.; Ghedin,E.; Fedorova,N.; Overton,L.; Tsitrin,T.; Stockwell,T.; Amedeo,P.; Bishop,B.; Chen,H.; Edworthy,P.; Gupta,N.; Katzel,D.; Li,K.; Schobel,S.; Shrivastava,S.; Thovarai,V.; Wang,S.; Hall,J.; Bao,Y.; Sanders,R.; Dernovoy,D.; Kiryutin,B.; Lipman,D.J.; Tatusova,T.
EPI391766	HA	Canada	2007-Sep-20	EPI_ISL_127956	A/green-winged teal/New Brunswick/02586/2007		Import from public-domain	Wentworth,D.E.; Dugan,V.; Halpin,R.; Lin,X.; Bera,J.; Ghedin,E.; Fedorova,N.; Overton,L.; Tsitrin,T.; Stockwell,T.; Amedeo,P.; Bishop,B.; Chen,H.; Edworthy,P.; Gupta,N.; Katzel,D.; Li,K.; Schobel,S.; Shrivastava,S.; Thovarai,V.; Wang,S.; Hall,J.; Bao,Y.; Sanders,R.; Dernovoy,D.; Kiryutin,B.; Lipman,D.J.; Tatusova,T.
EPI391765	HA	Canada	2007-Sep-20	EPI_ISL_127955	A/green-winged teal/New Brunswick/02590/2007		Import from public-domain	Wentworth,D.E.; Dugan,V.; Halpin,R.; Lin,X.; Bera,J.; Ghedin,E.; Fedorova,N.; Overton,L.; Tsitrin,T.; Stockwell,T.; Amedeo,P.; Bishop,B.; Chen,H.; Edworthy,P.; Gupta,N.; Katzel,D.; Li,K.; Schobel,S.; Shrivastava,S.; Thovarai,V.; Wang,S.; Hall,J.; Bao,Y.; Sanders,R.; Dernovoy,D.; Kiryutin,B.; Lipman,D.J.; Tatusova,T.
EPI391764	HA	Canada	2007-Sep-20	EPI_ISL_127954	A/green-winged teal/New Brunswick/02591/2007		Import from public-domain	Wentworth,D.E.; Dugan,V.; Halpin,R.; Lin,X.; Bera,J.; Ghedin,E.; Fedorova,N.; Overton,L.; Tsitrin,T.; Stockwell,T.; Amedeo,P.; Bishop,B.; Chen,H.; Edworthy,P.; Gupta,N.; Katzel,D.; Li,K.; Schobel,S.; Shrivastava,S.; Thovarai,V.; Wang,S.; Hall,J.; Bao,Y.; Sanders,R.; Dernovoy,D.; Kiryutin,B.; Lipman,D.J.; Tatusova,T.
EPI391763	HA	Canada	2007-Sep-20	EPI_ISL_127953	A/green-winged teal/New Brunswick/02596/2007		Import from public-domain	Wentworth,D.E.; Dugan,V.; Halpin,R.; Lin,X.; Bera,J.; Ghedin,E.; Fedorova,N.; Overton,L.; Tsitrin,T.; Stockwell,T.; Amedeo,P.; Bishop,B.; Chen,H.; Edworthy,P.; Gupta,N.; Katzel,D.; Li,K.; Schobel,S.; Shrivastava,S.; Thovarai,V.; Wang,S.; Hall,J.; Bao,Y.; Sanders,R.; Dernovoy,D.; Kiryutin,B.; Lipman,D.J.; Tatusova,T.
EPI391762	HA	Canada	2007-Sep-20	EPI_ISL_127952	A/green-winged teal/New Brunswick/02595/2007		Import from public-domain	Wentworth,D.E.; Dugan,V.; Halpin,R.; Lin,X.; Bera,J.; Ghedin,E.; Fedorova,N.; Overton,L.; Tsitrin,T.; Stockwell,T.; Amedeo,P.; Bishop,B.; Chen,H.; Edworthy,P.; Gupta,N.; Katzel,D.; Li,K.; Schobel,S.; Shrivastava,S.; Thovarai,V.; Wang,S.; Hall,J.; Bao,Y.; Sanders,R.; Dernovoy,D.; Kiryutin,B.; Lipman,D.J.; Tatusova,T.
EPI391717	HA	Canada	2009-Aug-14	EPI_ISL_127949	A/green-winged teal/New Brunswick/03483/2009		Import from public-domain	Wentworth,D.E.; Dugan,V.; Halpin,R.; Lin,X.; Bera,J.; Ghedin,E.; Fedorova,N.; Overton,L.; Tsitrin,T.; Stockwell,T.; Amedeo,P.; Bishop,B.; Chen,H.; Edworthy,P.; Gupta,N.; Katzel,D.; Li,K.; Schobel,S.; Shrivastava,S.; Thovarai,V.; Wang,S.; Hall,J.; Bao,Y.; Sanders,R.; Dernovoy,D.; Kiryutin,B.; Lipman,D.J.; Tatusova,T.
EPI333992	HA	United States	2009-Oct-20	EPI_ISL_95416	A/American green-winged teal/Wisconsin/2690/2009		Import from public-domain	The NIAID Influenza Genome Sequencing Consortium
EPI333672	HA	United States	2010-Jan-14	EPI_ISL_95376	A/American green-winged teal/Mississippi/285/2010		Import from public-domain	The NIAID Influenza Genome Sequencing Consortium
EPI290773	HA	United States	2007-Aug-16	EPI_ISL_82520	A/American green-winged teal/Oregon/44336-124/2007		Import from public-domain	The NIAID Influenza Genome Sequencing Consortium
EPI230690	HA	United States	2002-Sep-07	EPI_ISL_66122	A/green-winged teal/Ohio/960/2002		Import from public-domain	The NIAID Influenza Genome Sequencing Consortium
EPI90183	HA	Canada	1979-Aug-10	EPI_ISL_8812	A/green-winged teal/ALB/438/1979		Import from public-domain
EPI973551	HA	United States	2015-Sep-30	EPI_ISL_258489	A/northern shoveler/Alaska/UGAI15-7320/2015		Import from public-domain	Reeves,A.B.
EPI328054	HA	United States	2007-Dec-02	EPI_ISL_94208	A/northern shoveler/California/HKWF1046C/2007		Import from public-domain	The NIAID Influenza Genome Sequencing Consortium
EPI190758	HA	United States	2007-Sep-07	EPI_ISL_33934	A/northern shoveler/Alaska/7MP1668/2007		Import from public-domain	The NIAID Influenza Genome Sequencing Consortium
EPI190742	HA	United States	2007-Sep-04	EPI_ISL_33932	A/northern shoveler/Alaska/7MP1606/2007		Import from public-domain	The NIAID Influenza Genome Sequencing Consortium
EPI190694	HA	United States	2007-Sep-07	EPI_ISL_33926	A/northern shoveler/Alaska/7MP1026/2007		Import from public-domain	The NIAID Influenza Genome Sequencing Consortium
EPI160349	HA	United States	2007-Nov-28	EPI_ISL_25506	A/northern shoveler/California/HKWF848/2007		Import from public-domain
EPI1013727	HA	Netherlands	2000-Nov-23	EPI_ISL_267184	A/common teal/Netherlands/07/2000		Import from public-domain
EPI973527	HA	United States	2015-Sep-23	EPI_ISL_258486	A/green-winged teal/Alaska/UGAI15-7287/2015		Import from public-domain	Reeves,A.B.
EPI973519	HA	United States	2015-Sep-23	EPI_ISL_258485	A/green-winged teal/Alaska/UGAI15-7286/2015		Import from public-domain	Reeves,A.B.
EPI973479	HA	United States	2015-Sep-11	EPI_ISL_258480	A/green-winged teal/Alaska/UGAI15-6402/2015		Import from public-domain	Reeves,A.B.
EPI973471	HA	United States	2015-Sep-11	EPI_ISL_258479	A/green-winged teal/Alaska/UGAI15-6400/2015		Import from public-domain	Reeves,A.B.
EPI953593	HA	United States	2015-Dec-22	EPI_ISL_254867	A/American green-winged teal/Mississippi/15OS7984/2015		Import from public-domain	Killian,M.L.; Franzen,K.; Camp,P.; Stuber,T.; Robbe-Austerman,S.; Lauterbach,S.; Nolting,J.; Bowman,A.
EPI953403	HA	United States	2015-Sep-16	EPI_ISL_254852	A/green-winged teal/Ohio/15OS5438/2015		Import from public-domain	Killian,M.L.; Franzen,K.; Camp,P.; Stuber,T.; Robbe-Austerman,S.; Lauterbach,S.; Nolting,J.; Bowman,A.
EPI925964	HA	Russian Federation	2016-Sep-10	EPI_ISL_250232	A/teal/Chany/135/2016	Research Institute of Experimental and Clinical Medicine	WHO National Influenza Centre Russian Federation	Sharshov,K.A.; Sobolev,I.A.; Li,Xinxin; Fadeev,A.V.; Egorova,A.A.; Kotenko,A.V.; Komissarov,A.B.; Vasin,A.V.; Kurskaya,O.G.; Alexeev,A.Y.; Shestopalov,A.M
EPI442043	HA	United States	2009-Aug-15	EPI_ISL_139400	A/American green-winged teal/Alaska/44493-588/2009		Import from public-domain	Reeves,A.B.; Pearce,J.M.; Ramey,A.M.; Ely,C.R.; Schmutz,J.A.; Flint,P.L.; Derksen,D.V.; Ip,H.S.; Trust,K.A.
EPI442042	HA	United States	2009-Aug-10	EPI_ISL_139399	A/American green-winged teal/Alaska/44493-579/2009		Import from public-domain	Reeves,A.B.; Pearce,J.M.; Ramey,A.M.; Ely,C.R.; Schmutz,J.A.; Flint,P.L.; Derksen,D.V.; Ip,H.S.; Trust,K.A.
EPI442041	HA	United States	2009-Aug-16	EPI_ISL_139398	A/American green-winged teal/Alaska/44493-527/2009		Import from public-domain	Reeves,A.B.; Pearce,J.M.; Ramey,A.M.; Ely,C.R.; Schmutz,J.A.; Flint,P.L.; Derksen,D.V.; Ip,H.S.; Trust,K.A.
EPI442037	HA	United States	2008-Aug-10	EPI_ISL_139394	A/American green-winged teal/Alaska/44419-233/2008		Import from public-domain	Reeves,A.B.; Pearce,J.M.; Ramey,A.M.; Ely,C.R.; Schmutz,J.A.; Flint,P.L.; Derksen,D.V.; Ip,H.S.; Trust,K.A.
EPI442030	HA	United States	2006-Aug-12	EPI_ISL_139387	A/American green-winged teal/Alaska/44155-169/2006		Import from public-domain	Reeves,A.B.; Pearce,J.M.; Ramey,A.M.; Ely,C.R.; Schmutz,J.A.; Flint,P.L.; Derksen,D.V.; Ip,H.S.; Trust,K.A.
EPI1601627	HA	United States	2018-Sep-05	EPI_ISL_393463	A/Blue-winged Teal/Ohio/18OS1705/2018		Import from public-domain	Killian,M.L.; Franzen,K.; Camp,P.; Stuber,T.; Robbe-Austerman,S.; Lauterbach,S.; Nolting,J.; Bowman,A.
EPI1565396	HA	Canada	2017-Aug-13	EPI_ISL_381374	A/blue-winged Teal/Alberta/459/2017		Import from public-domain	Dpcc,C.D.
EPI1565348	HA	Canada	2017-Aug-12	EPI_ISL_381368	A/blue-winged teal/Alberta/4/2017		Import from public-domain	Dpcc,C.D.
EPI1304208	HA	Canada	2017-Aug-12	EPI_ISL_328369	A/blue-winged teal/Alberta/90/2017		Import from public-domain
EPI1304156	HA	Canada	2017-Aug-12	EPI_ISL_328344	A/blue-winged teal/Alberta/98/2017		Import from public-domain
EPI1304148	HA	Canada	2017-Aug-12	EPI_ISL_328318	A/blue-winged teal/Alberta/3/2017		Import from public-domain
EPI1304059	HA	Canada	2017-Aug-12	EPI_ISL_328306	A/blue-winged teal/Alberta/164/2017		Import from public-domain
EPI1304332	HA	Canada	2017-Aug-12	EPI_ISL_328283	A/blue-winged teal/Alberta/162/2017		Import from public-domain
EPI974277	HA	United States	2014-Apr-03	EPI_ISL_258583	A/blue-winged teal/Lousiana/UGAI14-1081/2014		Import from public-domain	Reeves,A.B.
EPI974221	HA	United States	2014-Apr-04	EPI_ISL_258576	A/blue-winged teal/Lousiana/UGAI14-0553/2014		Import from public-domain	Reeves,A.B.
EPI974213	HA	United States	2014-Apr-04	EPI_ISL_258575	A/blue-winged teal/Lousiana/UGAI14-0511/2014		Import from public-domain	Reeves,A.B.
EPI974185	HA	United States	2014-Apr-04	EPI_ISL_258571	A/blue-winged teal/Lousiana/UGAI14-0462/2014		Import from public-domain	Reeves,A.B.
EPI974169	HA	United States	2014-Apr-04	EPI_ISL_258569	A/blue-winged teal/Lousiana/UGAI14-0420/2014		Import from public-domain	Reeves,A.B.
EPI974145	HA	United States	2014-Mar-30	EPI_ISL_258566	A/blue-winged teal/Lousiana/UGAI14-0342/2014		Import from public-domain	Reeves,A.B.
EPI973938	HA	United States	2015-Sep-25	EPI_ISL_258540	A/blue-winged teal/Texas/UGAI15-6626/2015		Import from public-domain	Reeves,A.B.
EPI973882	HA	United States	2015-Sep-24	EPI_ISL_258533	A/blue-winged teal/Texas/UGAI15-5934/2015		Import from public-domain	Reeves,A.B.
EPI973874	HA	United States	2015-Sep-15	EPI_ISL_258532	A/blue-winged teal/Texas/UGAI15-5684/2015		Import from public-domain	Reeves,A.B.
EPI973777	HA	United States	2015-Sep-12	EPI_ISL_258518	A/blue-winged teal/Texas/UGAI15-4643/2015		Import from public-domain	Reeves,A.B.
EPI973769	HA	United States	2015-Sep-07	EPI_ISL_258517	A/blue-winged teal/Minnesota/UGAI15-4636/2015		Import from public-domain	Reeves,A.B.
EPI973678	HA	United States	2015-Mar-28	EPI_ISL_258506	A/blue-winged teal/Louisiana/UGAI15-0714/2015		Import from public-domain	Reeves,A.B.
EPI952983	HA	United States	2015-Sep-12	EPI_ISL_254774	A/blue-winged teal/Louisiana/AH054274/2015		Import from public-domain	Xu,Y.; Ramey,A.M.; Bowman,A.S.; DeLiberto,T.J.; Killian,M.L.; Krauss,S.; Nolting,J.M.; Torchetti,M.K.; Reeves,A.B.; Webby,R.J.; Stallknecht,D.E.; Wan,X.F.; Ip,H.S.; Griffin,K.; Messer,J.; McMullen,K.
EPI616225	HA	United States	2012-Sep-02	EPI_ISL_189577	A/blue-winged teal/Ohio/12OS2123/2012		Import from public-domain	Wentworth,D.E.; Halpin,R.A.; Lin,X.; Bera,J.; Akopov,A.; Ransier,A.; Mohan,M.; Fedorova,N.; Tsitrin,T.; Puri,V.; Stockwell,T.; Amedeo,P.; Appalla,L.; Bishop,B.; Edworthy,P.; Gupta,N.; Hoover,J.; Katzel,D.; Schobel,S.; Shrivastava,S.; Thovarai,V.; Wang,S.; Slemons,R.D.; Nolting,J.M.; Bao,Y.; Sanders,R.; Zhdanov,S.; Kiryutin,B.; Lipman,D.J.; Tatusova,T.; Bowman,A.S.
EPI616368	HA	United States	2012-Sep-08	EPI_ISL_189534	A/blue-winged teal/Illinois/12OS2929/2012		Import from public-domain	Wentworth,D.E.; Halpin,R.A.; Lin,X.; Bera,J.; Akopov,A.; Ransier,A.; Mohan,M.; Fedorova,N.; Tsitrin,T.; Puri,V.; Stockwell,T.; Amedeo,P.; Appalla,L.; Bishop,B.; Edworthy,P.; Gupta,N.; Hoover,J.; Katzel,D.; Schobel,S.; Shrivastava,S.; Thovarai,V.; Wang,S.; Slemons,R.D.; Nolting,J.M.; Bao,Y.; Sanders,R.; Zhdanov,S.; Kiryutin,B.; Lipman,D.J.; Tatusova,T.; Bowman,A.S.
EPI616271	HA	United States	2012-Sep-01	EPI_ISL_189513	A/mallard/Ohio/12OS2351/2012		Import from public-domain	Wentworth,D.E.; Halpin,R.A.; Lin,X.; Bera,J.; Akopov,A.; Ransier,A.; Mohan,M.; Fedorova,N.; Tsitrin,T.; Puri,V.; Stockwell,T.; Amedeo,P.; Appalla,L.; Bishop,B.; Edworthy,P.; Gupta,N.; Hoover,J.; Katzel,D.; Schobel,S.; Shrivastava,S.; Thovarai,V.; Wang,S.; Slemons,R.D.; Nolting,J.M.; Bao,Y.; Sanders,R.; Zhdanov,S.; Kiryutin,B.; Lipman,D.J.; Tatusova,T.; Bowman,A.S.
EPI616110	HA	United States	2012-Sep-15	EPI_ISL_189503	A/blue-winged teal/Ohio/12OS2154/2012		Import from public-domain	Wentworth,D.E.; Halpin,R.A.; Lin,X.; Bera,J.; Akopov,A.; Ransier,A.; Mohan,M.; Fedorova,N.; Tsitrin,T.; Puri,V.; Stockwell,T.; Amedeo,P.; Appalla,L.; Bishop,B.; Edworthy,P.; Gupta,N.; Hoover,J.; Katzel,D.; Schobel,S.; Shrivastava,S.; Thovarai,V.; Wang,S.; Slemons,R.D.; Nolting,J.M.; Bao,Y.; Sanders,R.; Zhdanov,S.; Kiryutin,B.; Lipman,D.J.; Tatusova,T.; Bowman,A.S.
EPI614540	HA	United States	2012-Oct-13	EPI_ISL_189491	A/blue winged-teal/Wisconsin/12OS4239/2012		Import from public-domain	Wentworth,D.E.; Halpin,R.A.; Lin,X.; Bera,J.; Akopov,A.; Ransier,A.; Mohan,M.; Fedorova,N.; Tsitrin,T.; Puri,V.; Stockwell,T.; Amedeo,P.; Appalla,L.; Bishop,B.; Edworthy,P.; Gupta,N.; Hoover,J.; Katzel,D.; Schobel,S.; Shrivastava,S.; Thovarai,V.; Wang,S.; Slemons,R.D.; Nolting,J.M.; Bao,Y.; Sanders,R.; Zhdanov,S.; Kiryutin,B.; Lipman,D.J.; Tatusova,T.; Bowman,A.S.
EPI614552	HA	United States	2012-Sep-29	EPI_ISL_189483	A/blue winged-teal/Wisconsin/12OS2603/2012		Import from public-domain	Wentworth,D.E.; Halpin,R.A.; Lin,X.; Bera,J.; Akopov,A.; Ransier,A.; Mohan,M.; Fedorova,N.; Tsitrin,T.; Puri,V.; Stockwell,T.; Amedeo,P.; Appalla,L.; Bishop,B.; Edworthy,P.; Gupta,N.; Hoover,J.; Katzel,D.; Schobel,S.; Shrivastava,S.; Thovarai,V.; Wang,S.; Slemons,R.D.; Nolting,J.M.; Bao,Y.; Sanders,R.; Zhdanov,S.; Kiryutin,B.; Lipman,D.J.; Tatusova,T.; Bowman,A.S.
EPI476332	HA	Canada	2011-Sep-24	EPI_ISL_148255	A/blue-winged teal/Canada/3289/2011		Import from public-domain	Wentworth,D.E.; Halpin,R.A.; Lin,X.; Bera,J.; Akopov,A.; Ransier,A.; Mohan,M.; Fedorova,N.; Tsitrin,T.; Stockwell,T.; Amedeo,P.; Appalla,L.; Bishop,B.; Edworthy,P.; Gupta,N.; Hoover,J.; Katzel,D.; Li,K.; Schobel,S.; Shrivastava,S.; Thovarai,V.; Wang,S.; Bao,Y.; Sanders,R.; Zhdanov,S.; Kiryutin,B.; Lipman,D.J.; Tatusova,T.; Hall,J.S.
EPI476326	HA	Canada	2011-Sep-24	EPI_ISL_148254	A/blue-winged teal/Canada/3288/2011		Import from public-domain	Wentworth,D.E.; Halpin,R.A.; Lin,X.; Bera,J.; Akopov,A.; Ransier,A.; Mohan,M.; Fedorova,N.; Tsitrin,T.; Stockwell,T.; Amedeo,P.; Appalla,L.; Bishop,B.; Edworthy,P.; Gupta,N.; Hoover,J.; Katzel,D.; Li,K.; Schobel,S.; Shrivastava,S.; Thovarai,V.; Wang,S.; Bao,Y.; Sanders,R.; Zhdanov,S.; Kiryutin,B.; Lipman,D.J.; Tatusova,T.; Hall,J.S.
EPI476319	HA	Canada	2011-Sep-24	EPI_ISL_148253	A/blue-winged teal/Canada/3287/2011		Import from public-domain	Wentworth,D.E.; Halpin,R.A.; Lin,X.; Bera,J.; Akopov,A.; Ransier,A.; Mohan,M.; Fedorova,N.; Tsitrin,T.; Stockwell,T.; Amedeo,P.; Appalla,L.; Bishop,B.; Edworthy,P.; Gupta,N.; Hoover,J.; Katzel,D.; Li,K.; Schobel,S.; Shrivastava,S.; Thovarai,V.; Wang,S.; Bao,Y.; Sanders,R.; Zhdanov,S.; Kiryutin,B.; Lipman,D.J.; Tatusova,T.; Hall,J.S.
EPI476312	HA	Canada	2011-Sep-24	EPI_ISL_148252	A/blue-winged teal/Canada/3286/2011		Import from public-domain	Wentworth,D.E.; Halpin,R.A.; Lin,X.; Bera,J.; Akopov,A.; Ransier,A.; Mohan,M.; Fedorova,N.; Tsitrin,T.; Stockwell,T.; Amedeo,P.; Appalla,L.; Bishop,B.; Edworthy,P.; Gupta,N.; Hoover,J.; Katzel,D.; Li,K.; Schobel,S.; Shrivastava,S.; Thovarai,V.; Wang,S.; Bao,Y.; Sanders,R.; Zhdanov,S.; Kiryutin,B.; Lipman,D.J.; Tatusova,T.; Hall,J.S.
EPI476305	HA	Canada	2011-Sep-24	EPI_ISL_148251	A/blue-winged teal/Canada/3285/2011		Import from public-domain	Wentworth,D.E.; Halpin,R.A.; Lin,X.; Bera,J.; Akopov,A.; Ransier,A.; Mohan,M.; Fedorova,N.; Tsitrin,T.; Stockwell,T.; Amedeo,P.; Appalla,L.; Bishop,B.; Edworthy,P.; Gupta,N.; Hoover,J.; Katzel,D.; Li,K.; Schobel,S.; Shrivastava,S.; Thovarai,V.; Wang,S.; Bao,Y.; Sanders,R.; Zhdanov,S.; Kiryutin,B.; Lipman,D.J.; Tatusova,T.; Hall,J.S.
EPI476242	HA	Canada	2011-Sep-22	EPI_ISL_148250	A/blue-winged teal/Canada/3264/2011		Import from public-domain	Wentworth,D.E.; Halpin,R.A.; Lin,X.; Bera,J.; Akopov,A.; Ransier,A.; Mohan,M.; Fedorova,N.; Tsitrin,T.; Stockwell,T.; Amedeo,P.; Appalla,L.; Bishop,B.; Edworthy,P.; Gupta,N.; Hoover,J.; Katzel,D.; Li,K.; Schobel,S.; Shrivastava,S.; Thovarai,V.; Wang,S.; Bao,Y.; Sanders,R.; Zhdanov,S.; Kiryutin,B.; Lipman,D.J.; Tatusova,T.; Hall,J.S.
EPI476278	HA	Canada	2011-Sep-19	EPI_ISL_148249	A/blue-winged teal/Canada/3244/2011		Import from public-domain	Wentworth,D.E.; Halpin,R.A.; Lin,X.; Bera,J.; Akopov,A.; Ransier,A.; Mohan,M.; Fedorova,N.; Tsitrin,T.; Stockwell,T.; Amedeo,P.; Appalla,L.; Bishop,B.; Edworthy,P.; Gupta,N.; Hoover,J.; Katzel,D.; Li,K.; Schobel,S.; Shrivastava,S.; Thovarai,V.; Wang,S.; Bao,Y.; Sanders,R.; Zhdanov,S.; Kiryutin,B.; Lipman,D.J.; Tatusova,T.; Hall,J.S.
EPI476250	HA	Canada	2011-Aug-29	EPI_ISL_148245	A/blue-winged teal/Canada/3233/2011		Import from public-domain	Wentworth,D.E.; Halpin,R.A.; Lin,X.; Bera,J.; Akopov,A.; Ransier,A.; Mohan,M.; Fedorova,N.; Tsitrin,T.; Stockwell,T.; Amedeo,P.; Appalla,L.; Bishop,B.; Edworthy,P.; Gupta,N.; Hoover,J.; Katzel,D.; Li,K.; Schobel,S.; Shrivastava,S.; Thovarai,V.; Wang,S.; Bao,Y.; Sanders,R.; Zhdanov,S.; Kiryutin,B.; Lipman,D.J.; Tatusova,T.; Hall,J.S.
EPI391871	HA	Canada	2009-Sep-14	EPI_ISL_127976	A/blue-winged teal/New Brunswick/03757/2009		Import from public-domain	Wentworth,D.E.; Dugan,V.; Halpin,R.; Lin,X.; Bera,J.; Ghedin,E.; Fedorova,N.; Overton,L.; Tsitrin,T.; Stockwell,T.; Amedeo,P.; Bishop,B.; Chen,H.; Edworthy,P.; Gupta,N.; Katzel,D.; Li,K.; Schobel,S.; Shrivastava,S.; Thovarai,V.; Wang,S.; Hall,J.; Bao,Y.; Sanders,R.; Dernovoy,D.; Kiryutin,B.; Lipman,D.J.; Tatusova,T.
EPI391867	HA	Canada	2009-Aug-19	EPI_ISL_127972	A/blue-winged teal/Prince Edward Island/03912/2009		Import from public-domain	Wentworth,D.E.; Dugan,V.; Halpin,R.; Lin,X.; Bera,J.; Ghedin,E.; Fedorova,N.; Overton,L.; Tsitrin,T.; Stockwell,T.; Amedeo,P.; Bishop,B.; Chen,H.; Edworthy,P.; Gupta,N.; Katzel,D.; Li,K.; Schobel,S.; Shrivastava,S.; Thovarai,V.; Wang,S.; Hall,J.; Bao,Y.; Sanders,R.; Dernovoy,D.; Kiryutin,B.; Lipman,D.J.; Tatusova,T.
EPI391624	HA	Canada	2009-Aug-19	EPI_ISL_127937	A/blue-winged teal/Prince Edward Island/03927/2009		Import from public-domain	Wentworth,D.E.; Dugan,V.; Halpin,R.; Lin,X.; Bera,J.; Ghedin,E.; Fedorova,N.; Overton,L.; Tsitrin,T.; Stockwell,T.; Amedeo,P.; Bishop,B.; Chen,H.; Edworthy,P.; Gupta,N.; Katzel,D.; Li,K.; Schobel,S.; Shrivastava,S.; Thovarai,V.; Wang,S.; Hall,J.; Bao,Y.; Sanders,R.; Dernovoy,D.; Kiryutin,B.; Lipman,D.J.; Tatusova,T.
EPI391621	HA	Canada	2009-Aug-27	EPI_ISL_127935	A/blue-winged teal/Nova Scotia/03971/2009		Import from public-domain	Wentworth,D.E.; Dugan,V.; Halpin,R.; Lin,X.; Bera,J.; Ghedin,E.; Fedorova,N.; Overton,L.; Tsitrin,T.; Stockwell,T.; Amedeo,P.; Bishop,B.; Chen,H.; Edworthy,P.; Gupta,N.; Katzel,D.; Li,K.; Schobel,S.; Shrivastava,S.; Thovarai,V.; Wang,S.; Hall,J.; Bao,Y.; Sanders,R.; Dernovoy,D.; Kiryutin,B.; Lipman,D.J.; Tatusova,T.
EPI345118	HA	Canada	2007-Aug-28	EPI_ISL_99503	A/blue-winged teal/Alberta/376/2007		Import from public-domain	The NIAID Influenza Genome Sequencing Consortium
EPI345039	HA	Canada	1987-Aug-12	EPI_ISL_99493	A/blue-winged teal/Alberta/130/1987		Import from public-domain	The NIAID Influenza Genome Sequencing Consortium
EPI343520	HA	Canada	2005-Aug-10	EPI_ISL_99311	A/blue-winged teal/Alberta/222/2005		Import from public-domain	The NIAID Influenza Genome Sequencing Consortium
EPI343077	HA	Canada	2007-Aug-28	EPI_ISL_99262	A/blue-winged teal/Alberta/366/2007		Import from public-domain	The NIAID Influenza Genome Sequencing Consortium
EPI343045	HA	Canada	2007-Aug-28	EPI_ISL_99259	A/blue-winged teal/Alberta/387/2007		Import from public-domain	The NIAID Influenza Genome Sequencing Consortium
EPI333864	HA	United States	2009-Oct-17	EPI_ISL_95400	A/blue-winged teal/Wisconsin/2720/2009		Import from public-domain	The NIAID Influenza Genome Sequencing Consortium
EPI331974	HA	Guatemala	2010-Jan-31	EPI_ISL_94978	A/blue-winged teal/Guatemala/CIP049-05/2010		Import from public-domain	Gonzalez-Reiche,A.S.; Morales-Betoulle,M.E.; Alvarez,D.; Betoulle,J.-L.; Muller,M.M.; Sosa,S.M.; Perez,D.R.
EPI87118	HA	Canada	1985-Aug-22	EPI_ISL_8821	A/blue-winged teal/ALB/569/1985		Import from public-domain
EPI90189	HA	Canada	1983-Aug-12	EPI_ISL_8817	A/blue-winged teal/ALB/452/1983		Import from public-domain
EPI1601706	HA	United States	2018-May-01	EPI_ISL_393473	A/Mallard/Ohio/18OS1219/2018		Import from public-domain	Killian,M.L.; Franzen,K.; Camp,P.; Stuber,T.; Robbe-Austerman,S.; Lauterbach,S.; Nolting,J.; Bowman,A.
EPI1601589	HA	United States	2018-Oct-13	EPI_ISL_393457	A/Mallard/Ohio/18OS1844/2018		Import from public-domain	Killian,M.L.; Franzen,K.; Camp,P.; Stuber,T.; Robbe-Austerman,S.; Lauterbach,S.; Nolting,J.; Bowman,A.
EPI1565693	HA	Canada	2017-Aug-13	EPI_ISL_381412	A/mallard/Alberta/586/2017		Import from public-domain	Dpcc,C.D.
EPI1565685	HA	Canada	2017-Aug-13	EPI_ISL_381411	A/mallard/Alberta/482/2017		Import from public-domain	Dpcc,C.D.
EPI1565611	HA	Canada	2017-Aug-13	EPI_ISL_381401	A/mallard/Alberta/483/2017		Import from public-domain	Dpcc,C.D.
EPI1565540	HA	Canada	2017-Aug-12	EPI_ISL_381392	A/mallard/Alberta/53/2017		Import from public-domain	Dpcc,C.D.
EPI1565516	HA	Canada	2017-Aug-12	EPI_ISL_381389	A/mallard/Alberta/30/2017		Import from public-domain	Dpcc,C.D.
EPI1565484	HA	Canada	2017-Aug-12	EPI_ISL_381385	A/mallard/Alberta/230/2017		Import from public-domain	Dpcc,C.D.
EPI1565372	HA	Canada	2017-Aug-12	EPI_ISL_381371	A/mallard/Alberta/246/2017		Import from public-domain	Dpcc,C.D.
EPI1565356	HA	Canada	2017-Aug-12	EPI_ISL_381369	A/mallard/Alberta/292/2017		Import from public-domain	Dpcc,C.D.
EPI1530593	HA	Netherlands	2015-Aug-29	EPI_ISL_373089	A/Mallard/Netherlands/37/2015		Import from public-domain	Poen,M.J.; Verhagen,J.H.; Vuong,O.; Scheuer,R.D.; Pas,S.D.; Fouchier,R.A.M.
EPI1530608	HA	Netherlands	2013-Sep-10	EPI_ISL_373088	A/Mallard/Netherlands/3/2013		Import from public-domain	Poen,M.J.; Verhagen,J.H.; Vuong,O.; Scheuer,R.D.; Pas,S.D.; Fouchier,R.A.M.
EPI1530561	HA	Netherlands	2013-Oct-08	EPI_ISL_373082	A/Mallard/Netherlands/8/2013		Import from public-domain	Poen,M.J.; Verhagen,J.H.; Vuong,O.; Scheuer,R.D.; Pas,S.D.; Fouchier,R.A.M.
EPI1530584	HA	Netherlands	2013-Dec-31	EPI_ISL_373081	A/Mallard/Netherlands/21/2013		Import from public-domain	Poen,M.J.; Verhagen,J.H.; Vuong,O.; Scheuer,R.D.; Pas,S.D.; Fouchier,R.A.M.
EPI1530552	HA	Canada	2018-Aug-13	EPI_ISL_373036	A/mallard/Alberta/363/2018		Import from public-domain	Woodard,K.; Turner,J.C.; Franks,J.; Friedman,K.; Kercher,L.; Webby,R.J.
EPI1514365	HA	United States	2017-Jul-31	EPI_ISL_369372	A/mallard/California/UCD1322/2017		Import from public-domain	Boyce,W.M.; Plancarte,M.
EPI1514354	HA	United States	2017-Jul-21	EPI_ISL_369370	A/mallard/California/UCD1145/2017		Import from public-domain	Boyce,W.M.; Plancarte,M.
EPI1514355	HA	United States	2017-Aug-02	EPI_ISL_369367	A/mallard/California/UCD1357/2017		Import from public-domain	Boyce,W.M.; Plancarte,M.
EPI1304820	HA	United States	2015-Sep-08	EPI_ISL_328513	A/mallard/Pennsylvania/UGAI15-4737/2015		Import from public-domain	Reeves,A.B.; Ramey,A.M.; Stallknecht,D.E.
EPI1304019	HA	Canada	2017-Aug-12	EPI_ISL_328380	A/mallard/Alberta/81/2017		Import from public-domain
EPI1303689	HA	Canada	2017-Aug-12	EPI_ISL_328342	A/mallard/Alberta/40/2017		Import from public-domain
EPI1303606	HA	Canada	2017-Aug-12	EPI_ISL_328301	A/mallard/Alberta/47/2017		Import from public-domain
EPI1304230	HA	Canada	2017-Aug-12	EPI_ISL_328293	A/mallard/Alberta/71/2017		Import from public-domain
EPI1302479	HA	France	2016-Mar-13	EPI_ISL_327777	A/duck/France/161005/2016		Import from public-domain	Briand,F.-X.; Niqueux,E.; Schmitz,A.; Beven,V.; Lucas,P.; Allee,C.; Chatel,M.; Blanchard,Y.; Eterradossi,N.
EPI1140209	HA	Netherlands	2014-Dec-03	EPI_ISL_291195	A/Mallard/Netherlands/14016619/2014	Wageningen Bioveterinary Research	Wageningen Bioveterinary Research	Bergervoet, Saskia; Heutink, Rene; Harders, Frank; Beerens, Nancy
EPI1140129	HA	Netherlands	2011-Aug-26	EPI_ISL_291185	A/Mallard/Netherlands/11015220/2011	Wageningen Bioveterinary Research	Wageningen Bioveterinary Research	Bergervoet, Saskia; Heutink, Rene; Harders, Frank; Beerens, Nancy
EPI1140121	HA	Netherlands	2011-Aug-02	EPI_ISL_291184	A/Mallard/Netherlands/11013808/2011	Wageningen Bioveterinary Research	Wageningen Bioveterinary Research	Bergervoet, Saskia; Heutink, Rene; Harders, Frank; Beerens, Nancy
EPI1011141	HA	Netherlands	2004-Sep-18	EPI_ISL_267401	A/mallard duck/Netherlands/1/2004		Import from public-domain
EPI1010971	HA	Netherlands	2009-Sep-09	EPI_ISL_267392	A/mallard duck/Netherlands/13/2009		Import from public-domain
EPI1010947	HA	Netherlands	2010-Oct-08	EPI_ISL_267386	A/mallard duck/Netherlands/34/2010		Import from public-domain
EPI1013536	HA	Netherlands	2003-Sep-25	EPI_ISL_267383	A/mallard duck/Netherlands/2/2003		Import from public-domain
EPI1013399	HA	Netherlands	2000-Aug-21	EPI_ISL_267344	A/mallard duck/Netherlands/08/2000		Import from public-domain
EPI1014857	HA	Netherlands	2013-Sep-10	EPI_ISL_267342	A/mallard duck/Netherlands/2/2013		Import from public-domain
EPI1010651	HA	Netherlands	2003-Sep-25	EPI_ISL_267251	A/mallard duck/Netherlands/1/2003		Import from public-domain
EPI1013674	HA	Netherlands	2008-Oct-08	EPI_ISL_267236	A/mallard duck/Netherlands/51/2008		Import from public-domain
EPI1010831	HA	Netherlands	2012-Aug-17	EPI_ISL_267224	A/mallard duck/Netherlands/16/2012		Import from public-domain
EPI1014560	HA	Netherlands	2006-Sep-18	EPI_ISL_267207	A/mallard duck/Netherlands/60/2006		Import from public-domain
EPI1010590	HA	Netherlands	2011-Sep-14	EPI_ISL_267203	A/mallard duck/Netherlands/14/2011		Import from public-domain
EPI1007599	HA	United States	2016-Aug-02	EPI_ISL_266525	A/mallard duck/California/UCD705/2016		Import from public-domain
EPI1007607	HA	United States	2016-Jul-18	EPI_ISL_266522	A/mallard duck/California/UCD558/2016		Import from public-domain
EPI1007584	HA	United States	2016-Aug-02	EPI_ISL_266517	A/mallard duck/California/UCD704/2016		Import from public-domain
EPI1007659	HA	United States	2016-Aug-02	EPI_ISL_266516	A/mallard duck/California/UCD703/2016		Import from public-domain
EPI974006	HA	United States	2015-Sep-23	EPI_ISL_258549	A/mallard/Minnesota/UGAI15-7193/2015		Import from public-domain	Reeves,A.B.
EPI973990	HA	United States	2015-Sep-22	EPI_ISL_258547	A/mallard/Minnesota/UGAI15-7137/2015		Import from public-domain	Reeves,A.B.
EPI973914	HA	United States	2015-Sep-18	EPI_ISL_258537	A/mallard/Minnesota/UGAI15-6176/2015		Import from public-domain	Reeves,A.B.
EPI973906	HA	United States	2015-Sep-18	EPI_ISL_258536	A/mallard/Minnesota/UGAI15-6157/2015		Import from public-domain	Reeves,A.B.
EPI973859	HA	United States	2015-Sep-11	EPI_ISL_258529	A/mallard/Minnesota/UGAI15-5252/2015		Import from public-domain	Reeves,A.B.
EPI973829	HA	United States	2015-Sep-11	EPI_ISL_258524	A/mallard/Minnesota/UGAI15-5029/2015		Import from public-domain	Reeves,A.B.
EPI973821	HA	United States	2015-Sep-08	EPI_ISL_258523	A/mallard/Pennsylvania/UGAI15-5019/2015		Import from public-domain	Reeves,A.B.
EPI953517	HA	United States	2015-Aug-21	EPI_ISL_254866	A/mallard duck/Ohio/15OS4285/2015		Import from public-domain	Killian,M.L.; Franzen,K.; Camp,P.; Stuber,T.; Robbe-Austerman,S.; Lauterbach,S.; Nolting,J.; Bowman,A.
EPI953374	HA	United States	2015-Aug-21	EPI_ISL_254829	A/mallard duck/Ohio/15OS4309/2015		Import from public-domain	Killian,M.L.; Franzen,K.; Camp,P.; Stuber,T.; Robbe-Austerman,S.; Lauterbach,S.; Nolting,J.; Bowman,A.
EPI953325	HA	United States	2014-Jan-01	EPI_ISL_254813	A/mallard/New Jersey/AH0005885/2014		Import from public-domain	Xu,Y.; Ramey,A.M.; Bowman,A.S.; DeLiberto,T.J.; Killian,M.L.; Krauss,S.; Nolting,J.M.; Torchetti,M.K.; Reeves,A.B.; Webby,R.J.; Stallknecht,D.E.; Wan,X.F.; Wise,A.; Pedersen,K.
EPI953318	HA	United States	2014-Jan-01	EPI_ISL_254812	A/mallard/New Jersey/AH0005870/2014		Import from public-domain	Xu,Y.; Ramey,A.M.; Bowman,A.S.; DeLiberto,T.J.; Killian,M.L.; Krauss,S.; Nolting,J.M.; Torchetti,M.K.; Reeves,A.B.; Webby,R.J.; Stallknecht,D.E.; Wan,X.F.; Wise,A.; Pedersen,K.
EPI953304	HA	United States	2015-Aug-11	EPI_ISL_254810	A/mallard/Oregon/AH0038721/2015		Import from public-domain	Xu,Y.; Ramey,A.M.; Bowman,A.S.; DeLiberto,T.J.; Killian,M.L.; Krauss,S.; Nolting,J.M.; Torchetti,M.K.; Reeves,A.B.; Webby,R.J.; Stallknecht,D.E.; Wan,X.F.; Crespo,R.
EPI953297	HA	United States	2015-Aug-11	EPI_ISL_254809	A/mallard/Oregon/AH0038704/2015		Import from public-domain	Xu,Y.; Ramey,A.M.; Bowman,A.S.; DeLiberto,T.J.; Killian,M.L.; Krauss,S.; Nolting,J.M.; Torchetti,M.K.; Reeves,A.B.; Webby,R.J.; Stallknecht,D.E.; Wan,X.F.; Crespo,R.
EPI953146	HA	United States	2015-Aug-23	EPI_ISL_254790	A/mallard/Idaho/AH0011459/2015		Import from public-domain	Xu,Y.; Ramey,A.M.; Bowman,A.S.; DeLiberto,T.J.; Killian,M.L.; Krauss,S.; Nolting,J.M.; Torchetti,M.K.; Reeves,A.B.; Webby,R.J.; Stallknecht,D.E.; Wan,X.F.; Wolking,R.; Bradway,D.
EPI953109	HA	United States	2015-Aug-20	EPI_ISL_254788	A/mallard/Idaho/AH0011423/2015		Import from public-domain	Xu,Y.; Ramey,A.M.; Bowman,A.S.; DeLiberto,T.J.; Killian,M.L.; Krauss,S.; Nolting,J.M.; Torchetti,M.K.; Reeves,A.B.; Webby,R.J.; Stallknecht,D.E.; Wan,X.F.; Wolking,R.; Bradway,D.
EPI952981	HA	United States	2015-Sep-27	EPI_ISL_254775	A/mallard/Minnesota/AH0059608/2015		Import from public-domain	Xu,Y.; Ramey,A.M.; Bowman,A.S.; DeLiberto,T.J.; Killian,M.L.; Krauss,S.; Nolting,J.M.; Torchetti,M.K.; Reeves,A.B.; Webby,R.J.; Stallknecht,D.E.; Wan,X.F.; Ip,H.S.; Griffin,K.; Messer,J.; McMullen,K.
EPI952820	HA	United States	2015-Oct-09	EPI_ISL_254748	A/mallard/North Dakota/AH0050030/2015		Import from public-domain	Xu,Y.; Ramey,A.M.; Bowman,A.S.; DeLiberto,T.J.; Killian,M.L.; Krauss,S.; Nolting,J.M.; Torchetti,M.K.; Reeves,A.B.; Webby,R.J.; Stallknecht,D.E.; Wan,X.F.; Peddireddi,L.
EPI952813	HA	United States	2015-Sep-08	EPI_ISL_254747	A/mallard/South Dakota/AH0014945/2015		Import from public-domain	Xu,Y.; Ramey,A.M.; Bowman,A.S.; DeLiberto,T.J.; Killian,M.L.; Krauss,S.; Nolting,J.M.; Torchetti,M.K.; Reeves,A.B.; Webby,R.J.; Stallknecht,D.E.; Wan,X.F.; Peddireddi,L.
EPI952797	HA	United States	2015-Sep-08	EPI_ISL_254746	A/mallard/South Dakota/AH0014937/2015		Import from public-domain	Xu,Y.; Ramey,A.M.; Bowman,A.S.; DeLiberto,T.J.; Killian,M.L.; Krauss,S.; Nolting,J.M.; Torchetti,M.K.; Reeves,A.B.; Webby,R.J.; Stallknecht,D.E.; Wan,X.F.; Peddireddi,L.
EPI952789	HA	United States	2015-Sep-08	EPI_ISL_254744	A/mallard/South Dakota/AH0014958/2015		Import from public-domain	Xu,Y.; Ramey,A.M.; Bowman,A.S.; DeLiberto,T.J.; Killian,M.L.; Krauss,S.; Nolting,J.M.; Torchetti,M.K.; Reeves,A.B.; Webby,R.J.; Stallknecht,D.E.; Wan,X.F.; Peddireddi,L.
EPI925972	HA	Russian Federation	2016-Sep-10	EPI_ISL_250233	A/mallard/Chany/185/2016	Research Institute of Experimental and Clinical Medicine	WHO National Influenza Centre Russian Federation	Sharshov,K.A.; Sobolev,I.A.; Li,Xinxin; Fadeev,A.V.; Egorova,A.A.; Kotenko,A.V.; Komissarov,A.B.; Vasin,A.V.; Kurskaya,O.G.; Alexeev,A.Y.; Shestopalov,A.M
EPI859643	HA	Germany	2004-Jan-01	EPI_ISL_237791	A/mallard/Germany/439/2004	Friedrich-Loeffler-Institut	Robert Koch Institute Nationales Referenzzentrum für Influenza	Budt,Matthias; Martini,Andrea; Wolff,Thorsten
EPI812920	HA	United States	2015-Aug-08	EPI_ISL_230072	A/mallard/California/UCD840/2015		Import from public-domain
EPI812969	HA	United States	2015-Aug-08	EPI_ISL_230063	A/mallard/California/UCD736/2015		Import from public-domain
EPI762310	HA	United States	2014-Sep-22	EPI_ISL_222155	A/mallard/Southcentral Alaska/12ML01012/2014		Import from public-domain	Das,S.R.; Halpin,R.A.; Lin,X.; Simenauer,A.; Akopov,A.; Fedorova,N.; Puri,V.; Stockwell,T.; Amedeo,P.; Katzel,D.; Schobel,S.; Shrivastava,S.; Hill,N.; Bao,Y.; Sanders,R.; Zhdanov,S.; Kiryutin,B.; Lipman,D.J.; Tatusova,T.; Runstadler,J.
EPI762274	HA	United States	2014-Sep-22	EPI_ISL_222154	A/mallard/Southcentral Alaska/12ML01011/2014		Import from public-domain	Das,S.R.; Halpin,R.A.; Lin,X.; Simenauer,A.; Akopov,A.; Fedorova,N.; Puri,V.; Stockwell,T.; Amedeo,P.; Katzel,D.; Schobel,S.; Shrivastava,S.; Hill,N.; Bao,Y.; Sanders,R.; Zhdanov,S.; Kiryutin,B.; Lipman,D.J.; Tatusova,T.; Runstadler,J.
EPI762282	HA	United States	2014-Sep-22	EPI_ISL_222151	A/mallard/Southcentral Alaska/12ML00993/2014		Import from public-domain	Das,S.R.; Halpin,R.A.; Lin,X.; Simenauer,A.; Akopov,A.; Fedorova,N.; Puri,V.; Stockwell,T.; Amedeo,P.; Katzel,D.; Schobel,S.; Shrivastava,S.; Hill,N.; Bao,Y.; Sanders,R.; Zhdanov,S.; Kiryutin,B.; Lipman,D.J.; Tatusova,T.; Runstadler,J.
EPI762247	HA	United States	2014-Sep-22	EPI_ISL_222149	A/mallard/Southcentral Alaska/12ML00982/2014		Import from public-domain	Das,S.R.; Halpin,R.A.; Lin,X.; Simenauer,A.; Akopov,A.; Fedorova,N.; Puri,V.; Stockwell,T.; Amedeo,P.; Katzel,D.; Schobel,S.; Shrivastava,S.; Hill,N.; Bao,Y.; Sanders,R.; Zhdanov,S.; Kiryutin,B.; Lipman,D.J.; Tatusova,T.; Runstadler,J.
EPI762255	HA	United States	2014-Sep-19	EPI_ISL_222148	A/mallard/Southcentral Alaska/12ML00974/2014		Import from public-domain	Das,S.R.; Halpin,R.A.; Lin,X.; Simenauer,A.; Akopov,A.; Fedorova,N.; Puri,V.; Stockwell,T.; Amedeo,P.; Katzel,D.; Schobel,S.; Shrivastava,S.; Hill,N.; Bao,Y.; Sanders,R.; Zhdanov,S.; Kiryutin,B.; Lipman,D.J.; Tatusova,T.; Runstadler,J.
EPI704446	HA	Mongolia	2015-Aug-31	EPI_ISL_209135	A/duck/Mongolia/996/2015		Import from public-domain	Okamatsu,M.; Hatamachi,J.; Kida,H.; Sakoda,Y.
EPI704438	HA	Mongolia	2015-Aug-31	EPI_ISL_209134	A/duck/Mongolia/777/2015		Import from public-domain	Okamatsu,M.; Hatamachi,J.; Kida,H.; Sakoda,Y.
EPI704406	HA	Mongolia	2015-Aug-31	EPI_ISL_209130	A/duck/Mongolia/521/2015		Import from public-domain	Okamatsu,M.; Hatamachi,J.; Kida,H.; Sakoda,Y.
EPI704380	HA	Mongolia	2015-Aug-31	EPI_ISL_209127	A/duck/Mongolia/405/2015		Import from public-domain	Okamatsu,M.; Hatamachi,J.; Kida,H.; Sakoda,Y.
EPI704372	HA	Mongolia	2015-Aug-31	EPI_ISL_209125	A/duck/Mongolia/211/2015		Import from public-domain	Okamatsu,M.; Hatamachi,J.; Kida,H.; Sakoda,Y.
EPI704364	HA	Mongolia	2015-Aug-31	EPI_ISL_209124	A/duck/Mongolia/208/2015		Import from public-domain	Okamatsu,M.; Hatamachi,J.; Kida,H.; Sakoda,Y.
EPI704356	HA	Mongolia	2015-Aug-31	EPI_ISL_209123	A/duck/Mongolia/200/2015		Import from public-domain	Okamatsu,M.; Hatamachi,J.; Kida,H.; Sakoda,Y.
EPI704348	HA	Mongolia	2015-Aug-31	EPI_ISL_209122	A/duck/Mongolia/199/2015		Import from public-domain	Okamatsu,M.; Hatamachi,J.; Kida,H.; Sakoda,Y.
EPI704340	HA	Mongolia	2015-Aug-30	EPI_ISL_209121	A/duck/Mongolia/179/2015		Import from public-domain	Okamatsu,M.; Hatamachi,J.; Kida,H.; Sakoda,Y.
EPI704323	HA	Mongolia	2015-Aug-30	EPI_ISL_209119	A/duck/Mongolia/173/2015		Import from public-domain	Okamatsu,M.; Hatamachi,J.; Kida,H.; Sakoda,Y.
EPI704315	HA	Mongolia	2015-Aug-30	EPI_ISL_209118	A/duck/Mongolia/167/2015		Import from public-domain	Okamatsu,M.; Hatamachi,J.; Kida,H.; Sakoda,Y.
EPI704275	HA	Mongolia	2015-Aug-30	EPI_ISL_209113	A/duck/Mongolia/116/2015		Import from public-domain	Okamatsu,M.; Hatamachi,J.; Kida,H.; Sakoda,Y.
EPI704259	HA	Mongolia	2015-Aug-29	EPI_ISL_209111	A/duck/Mongolia/30/2015		Import from public-domain	Okamatsu,M.; Hatamachi,J.; Kida,H.; Sakoda,Y.
EPI617138	HA	Sweden	2002-Dec-13	EPI_ISL_189612	A/mallard/Sweden/1636/2002		Import from public-domain	Wentworth,D.E.; Halpin,R.A.; Lin,X.; Bera,J.; Ransier,A.; Fedorova,N.; Tsitrin,T.; McLellan,M.; Stockwell,T.; Amedeo,P.; Appalla,L.; Bishop,B.; Edworthy,P.; Gupta,N.; Hoover,J.; Katzel,D.; Li,K.; Schobel,S.; Shrivastava,S.; Thovarai,V.; Wang,S.; Fouchier,R.; Osterhaus,A.; Olsen,B.; Wille,M.; Latorre-Margalef,N.; Tolf,C.; Bao,Y.; Sanders,R.; Zhdanov,S.; Kiryutin,B.; Lipman,D.J.; Tatusova,T.; Walde…
EPI616183	HA	United States	2012-Sep-07	EPI_ISL_189521	A/blue-winged teal/Ohio/12OS2229/2012		Import from public-domain	Wentworth,D.E.; Halpin,R.A.; Lin,X.; Bera,J.; Akopov,A.; Ransier,A.; Mohan,M.; Fedorova,N.; Tsitrin,T.; Puri,V.; Stockwell,T.; Amedeo,P.; Appalla,L.; Bishop,B.; Edworthy,P.; Gupta,N.; Hoover,J.; Katzel,D.; Schobel,S.; Shrivastava,S.; Thovarai,V.; Wang,S.; Slemons,R.D.; Nolting,J.M.; Bao,Y.; Sanders,R.; Zhdanov,S.; Kiryutin,B.; Lipman,D.J.; Tatusova,T.; Bowman,A.S.
EPI614559	HA	United States	2012-Oct-27	EPI_ISL_189484	A/mallard/Wisconsin/12OS4331/2012		Import from public-domain	Wentworth,D.E.; Halpin,R.A.; Lin,X.; Bera,J.; Akopov,A.; Ransier,A.; Mohan,M.; Fedorova,N.; Tsitrin,T.; Puri,V.; Stockwell,T.; Amedeo,P.; Appalla,L.; Bishop,B.; Edworthy,P.; Gupta,N.; Hoover,J.; Katzel,D.; Schobel,S.; Shrivastava,S.; Thovarai,V.; Wang,S.; Slemons,R.D.; Nolting,J.M.; Bao,Y.; Sanders,R.; Zhdanov,S.; Kiryutin,B.; Lipman,D.J.; Tatusova,T.; Bowman,A.S.
EPI596634	HA	Vietnam	2013-Apr-10	EPI_ISL_181137	A/duck/Quang Ninh/14/2013		Import from public-domain	Soda,K.; Hotta,K.; Trang,H.U.; Le,Q.M.; Yamashiro,T.; Ito,T.
EPI596491	HA	Vietnam	2013-Dec-10	EPI_ISL_181123	A/duck/Vietnam/LBM559/2013		Import from public-domain	Soda,K.; Hotta,K.; Trang,H.U.; Le,Q.M.; Yamashiro,T.; Ito,T.
EPI596485	HA	Vietnam	2013-Dec-10	EPI_ISL_181122	A/duck/Vietnam/LBM553/2013		Import from public-domain	Soda,K.; Hotta,K.; Trang,H.U.; Le,Q.M.; Yamashiro,T.; Ito,T.
EPI595647	HA	United States	2007-Jan-20	EPI_ISL_180947	A/mallard/Maryland/07OS97/2007		Import from public-domain	Das,S.R.; Halpin,R.A.; Lin,X.; Simenauer,A.; Akopov,A.; Fedorova,N.; Puri,V.; Stockwell,T.; Amedeo,P.; Bishop,B.; Katzel,D.; Schobel,S.; Shrivastava,S.; Nolting,J.; Alexander,L.; Bao,Y.; Sanders,R.; Zhdanov,S.; Kiryutin,B.; Lipman,D.J.; Tatusova,T.; Slemons,R.; Bowman,A.
EPI534766	HA	Finland	2007-Jan-01	EPI_ISL_163891	A/mallard/Finland/11237/2007		Import from public-domain	Lindh,E.A.; Ek-Kommonen,C.; Vaananen,V.-M.; Alasaari,J.; Vaheri,A.; Vapalahti,O.; Huovilainen,A.
EPI475925	HA	Iceland	2011-Oct-14	EPI_ISL_148200	A/mallard/Iceland/1007/2011		Import from public-domain	Wentworth,D.E.; Halpin,R.A.; Lin,X.; Bera,J.; Akopov,A.; Ransier,A.; Mohan,M.; Fedorova,N.; Tsitrin,T.; Stockwell,T.; Amedeo,P.; Appalla,L.; Bishop,B.; Edworthy,P.; Gupta,N.; Hoover,J.; Katzel,D.; Li,K.; Schobel,S.; Shrivastava,S.; Thovarai,V.; Wang,S.; Bao,Y.; Sanders,R.; Zhdanov,S.; Kiryutin,B.; Lipman,D.J.; Tatusova,T.; Hall,J.S.
EPI405207	HA	Canada	2007-Sep-04	EPI_ISL_131877	A/mallard/New Brunswick/02747/2007		Import from public-domain	Wentworth,D.E.; Dugan,V.; Halpin,R.; Lin,X.; Bera,J.; Ghedin,E.; Fedorova,N.; Overton,L.; Tsitrin,T.; Stockwell,T.; Amedeo,P.; Bishop,B.; Chen,H.; Edworthy,P.; Gupta,N.; Katzel,D.; Li,K.; Schobel,S.; Shrivastava,S.; Thovarai,V.; Wang,S.; Hall,J.; Bao,Y.; Sanders,R.; Dernovoy,D.; Kiryutin,B.; Lipman,D.J.; Tatusova,T.
EPI405119	HA	Canada	2007-Sep-04	EPI_ISL_131874	A/mallard/New Brunswick/04485/2007		Import from public-domain	Wentworth,D.E.; Dugan,V.; Halpin,R.; Lin,X.; Bera,J.; Ghedin,E.; Fedorova,N.; Overton,L.; Tsitrin,T.; Stockwell,T.; Amedeo,P.; Bishop,B.; Chen,H.; Edworthy,P.; Gupta,N.; Katzel,D.; Li,K.; Schobel,S.; Shrivastava,S.; Thovarai,V.; Wang,S.; Hall,J.; Bao,Y.; Sanders,R.; Dernovoy,D.; Kiryutin,B.; Lipman,D.J.; Tatusova,T.
EPI405112	HA	Canada	2007-Sep-04	EPI_ISL_131867	A/mallard/New Brunswick/04482/2007		Import from public-domain	Wentworth,D.E.; Dugan,V.; Halpin,R.; Lin,X.; Bera,J.; Ghedin,E.; Fedorova,N.; Overton,L.; Tsitrin,T.; Stockwell,T.; Amedeo,P.; Bishop,B.; Chen,H.; Edworthy,P.; Gupta,N.; Katzel,D.; Li,K.; Schobel,S.; Shrivastava,S.; Thovarai,V.; Wang,S.; Hall,J.; Bao,Y.; Sanders,R.; Dernovoy,D.; Kiryutin,B.; Lipman,D.J.; Tatusova,T.
EPI404674	HA	Canada	2009-Aug-09	EPI_ISL_131762	A/mallard/New Brunswick/03396/2009		Import from public-domain	Wentworth,D.E.; Dugan,V.; Halpin,R.; Lin,X.; Bera,J.; Ghedin,E.; Fedorova,N.; Overton,L.; Tsitrin,T.; Stockwell,T.; Amedeo,P.; Bishop,B.; Chen,H.; Edworthy,P.; Gupta,N.; Katzel,D.; Li,K.; Schobel,S.; Shrivastava,S.; Thovarai,V.; Wang,S.; Hall,J.; Bao,Y.; Sanders,R.; Dernovoy,D.; Kiryutin,B.; Lipman,D.J.; Tatusova,T.
EPI404600	HA	Canada	2009-Aug-09	EPI_ISL_131757	A/mallard/New Brunswick/03397/2009		Import from public-domain	Wentworth,D.E.; Dugan,V.; Halpin,R.; Lin,X.; Bera,J.; Ghedin,E.; Fedorova,N.; Overton,L.; Tsitrin,T.; Stockwell,T.; Amedeo,P.; Bishop,B.; Chen,H.; Edworthy,P.; Gupta,N.; Katzel,D.; Li,K.; Schobel,S.; Shrivastava,S.; Thovarai,V.; Wang,S.; Hall,J.; Bao,Y.; Sanders,R.; Dernovoy,D.; Kiryutin,B.; Lipman,D.J.; Tatusova,T.
EPI404388	HA	Canada	2007-Sep-04	EPI_ISL_131724	A/mallard/New Brunswick/04400/2007		Import from public-domain	Wentworth,D.E.; Dugan,V.; Halpin,R.; Lin,X.; Bera,J.; Ghedin,E.; Fedorova,N.; Overton,L.; Tsitrin,T.; Stockwell,T.; Amedeo,P.; Bishop,B.; Chen,H.; Edworthy,P.; Gupta,N.; Katzel,D.; Li,K.; Schobel,S.; Shrivastava,S.; Thovarai,V.; Wang,S.; Hall,J.; Bao,Y.; Sanders,R.; Dernovoy,D.; Kiryutin,B.; Lipman,D.J.; Tatusova,T.
EPI404258	HA	Canada	2009-Aug-14	EPI_ISL_131710	A/mallard/New Brunswick/03482/2009		Import from public-domain	Wentworth,D.E.; Dugan,V.; Halpin,R.; Lin,X.; Bera,J.; Ghedin,E.; Fedorova,N.; Overton,L.; Tsitrin,T.; Stockwell,T.; Amedeo,P.; Bishop,B.; Chen,H.; Edworthy,P.; Gupta,N.; Katzel,D.; Li,K.; Schobel,S.; Shrivastava,S.; Thovarai,V.; Wang,S.; Hall,J.; Bao,Y.; Sanders,R.; Dernovoy,D.; Kiryutin,B.; Lipman,D.J.; Tatusova,T.
EPI391963	HA	Canada	2009-Aug-06	EPI_ISL_127977	A/mallard/Nova Scotia/03271/2009		Import from public-domain	Wentworth,D.E.; Dugan,V.; Halpin,R.; Lin,X.; Bera,J.; Ghedin,E.; Fedorova,N.; Overton,L.; Tsitrin,T.; Stockwell,T.; Amedeo,P.; Bishop,B.; Chen,H.; Edworthy,P.; Gupta,N.; Katzel,D.; Li,K.; Schobel,S.; Shrivastava,S.; Thovarai,V.; Wang,S.; Hall,J.; Bao,Y.; Sanders,R.; Dernovoy,D.; Kiryutin,B.; Lipman,D.J.; Tatusova,T.
EPI357828	HA	Mongolia	2011-Sep-15	EPI_ISL_106925	A/duck/Mongolia/OIE-7799/2011		Import from public-domain	Kida,H.; Sakoda,Y.; Okamatsu,M.; Hatamachi,J.
EPI345055	HA	Canada	1987-Aug-04	EPI_ISL_99495	A/mallard/Alberta/16/1987		Import from public-domain	The NIAID Influenza Genome Sequencing Consortium
EPI345031	HA	Canada	1987-Aug-13	EPI_ISL_99492	A/mallard/Alberta/140/1987		Import from public-domain	The NIAID Influenza Genome Sequencing Consortium
EPI344922	HA	Canada	1988-Sep-14	EPI_ISL_99479	A/mallard/Alberta/378/1988		Import from public-domain	The NIAID Influenza Genome Sequencing Consortium
EPI344898	HA	Canada	1986-Aug-26	EPI_ISL_99476	A/mallard/Alberta/772/1986		Import from public-domain	The NIAID Influenza Genome Sequencing Consortium
EPI344890	HA	Canada	1986-Aug-26	EPI_ISL_99475	A/mallard/Alberta/782/1986		Import from public-domain	The NIAID Influenza Genome Sequencing Consortium
EPI344882	HA	Canada	1989-Aug-02	EPI_ISL_99474	A/mallard/Alberta/20/1989		Import from public-domain	The NIAID Influenza Genome Sequencing Consortium
EPI344834	HA	Canada	1990-Aug-28	EPI_ISL_99468	A/mallard/Alberta/220/1990		Import from public-domain	The NIAID Influenza Genome Sequencing Consortium
EPI344802	HA	Canada	1991-Aug-09	EPI_ISL_99464	A/mallard/Alberta/32/1991		Import from public-domain	The NIAID Influenza Genome Sequencing Consortium
EPI344794	HA	Canada	1991-Aug-09	EPI_ISL_99463	A/mallard/Alberta/54/1991		Import from public-domain	The NIAID Influenza Genome Sequencing Consortium
EPI344786	HA	Canada	1991-Aug-09	EPI_ISL_99462	A/mallard/Alberta/60/1991		Import from public-domain	The NIAID Influenza Genome Sequencing Consortium
EPI344778	HA	Canada	1991-Aug-09	EPI_ISL_99461	A/mallard/Alberta/61/1991		Import from public-domain	The NIAID Influenza Genome Sequencing Consortium
EPI344770	HA	Canada	1991-Aug-09	EPI_ISL_99460	A/mallard/Alberta/62/1991		Import from public-domain	The NIAID Influenza Genome Sequencing Consortium
EPI344762	HA	Canada	1991-Aug-09	EPI_ISL_99459	A/mallard/Alberta/64/1991		Import from public-domain	The NIAID Influenza Genome Sequencing Consortium
EPI344738	HA	Canada	1991-Aug-10	EPI_ISL_99456	A/mallard/Alberta/109/1991		Import from public-domain	The NIAID Influenza Genome Sequencing Consortium
EPI344730	HA	Canada	1991-Aug-10	EPI_ISL_99455	A/mallard/Alberta/115/1991		Import from public-domain	The NIAID Influenza Genome Sequencing Consortium
EPI344714	HA	Canada	1991-Aug-26	EPI_ISL_99453	A/mallard/Alberta/129/1991		Import from public-domain	The NIAID Influenza Genome Sequencing Consortium
EPI344706	HA	Canada	1992-Aug-11	EPI_ISL_99452	A/mallard/Alberta/35/1992		Import from public-domain	The NIAID Influenza Genome Sequencing Consortium
EPI344661	HA	Canada	1993-Aug-17	EPI_ISL_99447	A/mallard/Alberta/54/1993		Import from public-domain	The NIAID Influenza Genome Sequencing Consortium
EPI344653	HA	Canada	1993-Aug-17	EPI_ISL_99446	A/mallard/Alberta/72/1993		Import from public-domain	The NIAID Influenza Genome Sequencing Consortium
EPI344637	HA	Canada	1993-Aug-22	EPI_ISL_99444	A/mallard/Alberta/192/1993		Import from public-domain	The NIAID Influenza Genome Sequencing Consortium
EPI344330	HA	Canada	1994-Aug-09	EPI_ISL_99409	A/mallard/Alberta/31/1994		Import from public-domain	The NIAID Influenza Genome Sequencing Consortium
EPI344322	HA	Canada	1994-Aug-12	EPI_ISL_99408	A/mallard/Alberta/85/1994		Import from public-domain	The NIAID Influenza Genome Sequencing Consortium
EPI344314	HA	Canada	1994-Aug-13	EPI_ISL_99407	A/mallard/Alberta/142/1994		Import from public-domain	The NIAID Influenza Genome Sequencing Consortium
EPI344306	HA	Canada	1994-Aug-14	EPI_ISL_99406	A/mallard/Alberta/193/1994		Import from public-domain	The NIAID Influenza Genome Sequencing Consortium
EPI344226	HA	Canada	1997-Aug-05	EPI_ISL_99396	A/mallard/Alberta/114/1997		Import from public-domain	The NIAID Influenza Genome Sequencing Consortium
EPI344218	HA	Canada	1997-Aug-05	EPI_ISL_99395	A/mallard/Alberta/117/1997		Import from public-domain	The NIAID Influenza Genome Sequencing Consortium
EPI344146	HA	Canada	1998-Aug-05	EPI_ISL_99386	A/mallard/Alberta/167/1998		Import from public-domain	The NIAID Influenza Genome Sequencing Consortium
EPI344138	HA	Canada	1998-Aug-05	EPI_ISL_99385	A/mallard/Alberta/169/1998		Import from public-domain	The NIAID Influenza Genome Sequencing Consortium
EPI344122	HA	Canada	1998-Aug-11	EPI_ISL_99383	A/mallard/Alberta/242/1998		Import from public-domain	The NIAID Influenza Genome Sequencing Consortium
EPI343854	HA	Canada	1999-Aug-07	EPI_ISL_99351	A/mallard/Alberta/199/1999		Import from public-domain	The NIAID Influenza Genome Sequencing Consortium
EPI343783	HA	Canada	2001-Aug-06	EPI_ISL_99343	A/mallard/Alberta/160/2001		Import from public-domain	The NIAID Influenza Genome Sequencing Consortium
EPI343695	HA	Canada	2004-Aug-13	EPI_ISL_99332	A/mallard/Alberta/192/2004		Import from public-domain	The NIAID Influenza Genome Sequencing Consortium
EPI343679	HA	Canada	2004-Aug-15	EPI_ISL_99330	A/mallard/Alberta/241/2004		Import from public-domain	The NIAID Influenza Genome Sequencing Consortium
EPI343443	HA	Canada	2006-Aug-09	EPI_ISL_99302	A/mallard/Alberta/212/2006		Import from public-domain	The NIAID Influenza Genome Sequencing Consortium
EPI343435	HA	Canada	2006-Aug-09	EPI_ISL_99301	A/mallard/Alberta/214/2006		Import from public-domain	The NIAID Influenza Genome Sequencing Consortium
EPI343427	HA	Canada	2006-Aug-09	EPI_ISL_99300	A/mallard/Alberta/219/2006		Import from public-domain	The NIAID Influenza Genome Sequencing Consortium
EPI343393	HA	Canada	2006-Aug-09	EPI_ISL_99298	A/mallard/Alberta/225/2006		Import from public-domain	The NIAID Influenza Genome Sequencing Consortium
EPI343385	HA	Canada	2006-Aug-09	EPI_ISL_99297	A/mallard/Alberta/228/2006		Import from public-domain	The NIAID Influenza Genome Sequencing Consortium
EPI343377	HA	Canada	2006-Aug-09	EPI_ISL_99296	A/mallard/Alberta/238/2006		Import from public-domain	The NIAID Influenza Genome Sequencing Consortium
EPI343325	HA	Canada	2006-Aug-09	EPI_ISL_99290	A/mallard/Alberta/274/2006		Import from public-domain	The NIAID Influenza Genome Sequencing Consortium
EPI343317	HA	Canada	2006-Aug-09	EPI_ISL_99289	A/mallard/Alberta/279/2006		Import from public-domain	The NIAID Influenza Genome Sequencing Consortium
EPI343293	HA	Canada	2007-Aug-18	EPI_ISL_99286	A/mallard/Alberta/27/2007		Import from public-domain	The NIAID Influenza Genome Sequencing Consortium
EPI343285	HA	Canada	2007-Aug-18	EPI_ISL_99285	A/mallard/Alberta/28/2007		Import from public-domain	The NIAID Influenza Genome Sequencing Consortium
EPI343277	HA	Canada	2007-Aug-18	EPI_ISL_99284	A/mallard/Alberta/34/2007		Import from public-domain	The NIAID Influenza Genome Sequencing Consortium
EPI343260	HA	Canada	2007-Aug-22	EPI_ISL_99282	A/mallard/Alberta/107/2007		Import from public-domain	The NIAID Influenza Genome Sequencing Consortium
EPI343222	HA	Canada	2007-Aug-22	EPI_ISL_99278	A/mallard/Alberta/116/2007		Import from public-domain	The NIAID Influenza Genome Sequencing Consortium
EPI343214	HA	Canada	2007-Aug-22	EPI_ISL_99277	A/mallard/Alberta/122/2007		Import from public-domain	The NIAID Influenza Genome Sequencing Consortium
EPI343198	HA	Canada	2007-Aug-22	EPI_ISL_99275	A/mallard/Alberta/130/2007		Import from public-domain	The NIAID Influenza Genome Sequencing Consortium
EPI343190	HA	Canada	2007-Aug-22	EPI_ISL_99274	A/mallard/Alberta/134/2007		Import from public-domain	The NIAID Influenza Genome Sequencing Consortium
EPI343181	HA	Canada	2007-Aug-22	EPI_ISL_99273	A/mallard/Alberta/137/2007		Import from public-domain	The NIAID Influenza Genome Sequencing Consortium
EPI343119	HA	Canada	2007-Aug-28	EPI_ISL_99267	A/mallard/Alberta/312/2007		Import from public-domain	The NIAID Influenza Genome Sequencing Consortium
EPI343111	HA	Canada	2007-Aug-28	EPI_ISL_99266	A/mallard/Alberta/318/2007		Import from public-domain	The NIAID Influenza Genome Sequencing Consortium
EPI342996	HA	Canada	2008-Aug-08	EPI_ISL_99253	A/mallard/Alberta/507/2008		Import from public-domain	The NIAID Influenza Genome Sequencing Consortium
EPI342988	HA	Canada	2008-Aug-08	EPI_ISL_99252	A/mallard/Alberta/527/2008		Import from public-domain	The NIAID Influenza Genome Sequencing Consortium
EPI342944	HA	Canada	2009-Aug-23	EPI_ISL_99247	A/mallard/Alberta/551/2009		Import from public-domain	The NIAID Influenza Genome Sequencing Consortium
EPI342917	HA	Canada	2003-Aug-08	EPI_ISL_99244	A/mallard/Alberta/254/2003		Import from public-domain	The NIAID Influenza Genome Sequencing Consortium
EPI341775	HA	China	2006-Jan-01	EPI_ISL_98884	A/mallard/Sanjiang/90/2006		Import from public-domain	Cheng,C.
EPI334008	HA	United States	2009-Oct-06	EPI_ISL_95418	A/mallard/Wisconsin/2575/2009		Import from public-domain	The NIAID Influenza Genome Sequencing Consortium
EPI333648	HA	United States	2010-Jan-16	EPI_ISL_95373	A/mallard/Mississippi/354/2010		Import from public-domain	The NIAID Influenza Genome Sequencing Consortium
EPI333640	HA	United States	2010-Jan-16	EPI_ISL_95372	A/mallard/Mississippi/360/2010		Import from public-domain	The NIAID Influenza Genome Sequencing Consortium
EPI333632	HA	United States	2010-Jan-17	EPI_ISL_95371	A/mallard/Mississippi/386/2010		Import from public-domain	The NIAID Influenza Genome Sequencing Consortium
EPI333624	HA	United States	2010-Jan-17	EPI_ISL_95370	A/mallard/Mississippi/390/2010		Import from public-domain	The NIAID Influenza Genome Sequencing Consortium
EPI328725	HA	United States	2008-Nov-02	EPI_ISL_94304	A/mallard/California/6471/2008		Import from public-domain	The NIAID Influenza Genome Sequencing Consortium
EPI328651	HA	United States	2008-Dec-03	EPI_ISL_94293	A/mallard/California/10985/2008		Import from public-domain	The NIAID Influenza Genome Sequencing Consortium
EPI290548	HA	United States	2006-Oct-14	EPI_ISL_82489	A/mallard/Oregon/44221-105/2006		Import from public-domain	The NIAID Influenza Genome Sequencing Consortium
EPI290506	HA	United States	2006-Jul-23	EPI_ISL_82483	A/mallard/Washington/44242-124/2006		Import from public-domain	The NIAID Influenza Genome Sequencing Consortium
EPI230722	HA	United States	2002-Aug-19	EPI_ISL_66126	A/mallard/Ohio/651/2002		Import from public-domain	The NIAID Influenza Genome Sequencing Consortium
EPI230714	HA	United States	2006-Jan-01	EPI_ISL_66125	A/mallard/Ohio/1506/2006		Import from public-domain	The NIAID Influenza Genome Sequencing Consortium
EPI190308	HA	Netherlands	2007-Jan-01	EPI_ISL_33850	A/mallard/Netherlands/1/2007		Import from public-domain
EPI190183	HA	Switzerland	2006-Dec-15	EPI_ISL_33832	A/mallard/Switzerland/WV4060167/2006		Import from public-domain
EPI167049	HA	United States	2007-Sep-06	EPI_ISL_25499	A/mallard/Interior Alaska/1/2007		Import from public-domain
EPI90195	HA	Canada	1976-Aug-11	EPI_ISL_8827	A/mallard duck/ALB/26/1976		Import from public-domain
EPI87195	HA	Canada	2001-Aug-06	EPI_ISL_8826	A/mallard/Alberta/156/2001		Import from public-domain
EPI87171	HA	Canada	1995-Aug-01	EPI_ISL_8824	A/mallard/ALB/118/1995		Import from public-domain
EPI90193	HA	Canada	1988-Sep-04	EPI_ISL_8823	A/mallard/ALB/394/1988		Import from public-domain
EPI87099	HA	Canada	1985-Aug-22	EPI_ISL_8820	A/mallard duck/ALB/525/1985		Import from public-domain
EPI90191	HA	Canada	1983-Aug-19	EPI_ISL_8819	A/mallard duck/ALB/635/1983		Import from public-domain
EPI90181	HA	Canada	1978-Aug-15	EPI_ISL_8811	A/mallard duck/ALB/712/1978		Import from public-domain
EPI90143	HA	Canada	1976-Aug-11	EPI_ISL_8771	A/mallard duck/ALB/31/1976		Import from public-domain
EPI90141	HA	Canada	1979-Aug-13	EPI_ISL_8747	A/mallard duck/ALB/676/1979		Import from public-domain
EPI90139	HA	Canada	1979-Aug-11	EPI_ISL_8745	A/mallard duck/ALB/564/1979		Import from public-domain
EPI158480	HA	United States	1999-Jan-01	EPI_ISL_8456	A/mallard/MN/68/99		Import from public-domain
EPI158467	HA	United States	1999-Jan-01	EPI_ISL_8455	A/mallard/MN/351/99		Import from public-domain
EPI158474	HA	United States	1999-Jan-01	EPI_ISL_8434	A/mallard/MN/290/99		Import from public-domain
EPI158461	HA	United States	1999-Jan-01	EPI_ISL_8377	A/mallard/MN/280/99		Import from public-domain
EPI616023	HA	United States	2012-Nov-16	EPI_ISL_189496	A/American black duck/Ohio/12OS5510/2012		Import from public-domain	Wentworth,D.E.; Halpin,R.A.; Lin,X.; Bera,J.; Akopov,A.; Ransier,A.; Mohan,M.; Fedorova,N.; Tsitrin,T.; Puri,V.; Stockwell,T.; Amedeo,P.; Appalla,L.; Bishop,B.; Edworthy,P.; Gupta,N.; Hoover,J.; Katzel,D.; Schobel,S.; Shrivastava,S.; Thovarai,V.; Wang,S.; Slemons,R.D.; Nolting,J.M.; Bao,Y.; Sanders,R.; Zhdanov,S.; Kiryutin,B.; Lipman,D.J.; Tatusova,T.; Bowman,A.S.
EPI420419	HA	Canada	2008-Sep-15	EPI_ISL_135221	A/American black duck/St. John's/732/2008		Import from public-domain	Huang,Y.; Wille,M.; Dobbin,A.; Robertson,G.; Whitney,H.; Ojkic,D.; Lang,A.
EPI405265	HA	Canada	2007-Sep-24	EPI_ISL_131885	A/American black duck/New Brunswick/02525/2007		Import from public-domain	Wentworth,D.E.; Dugan,V.; Halpin,R.; Lin,X.; Bera,J.; Ghedin,E.; Fedorova,N.; Overton,L.; Tsitrin,T.; Stockwell,T.; Amedeo,P.; Bishop,B.; Chen,H.; Edworthy,P.; Gupta,N.; Katzel,D.; Li,K.; Schobel,S.; Shrivastava,S.; Thovarai,V.; Wang,S.; Hall,J.; Bao,Y.; Sanders,R.; Dernovoy,D.; Kiryutin,B.; Lipman,D.J.; Tatusova,T.
EPI405213	HA	Canada	2007-Sep-04	EPI_ISL_131882	A/American black duck/New Brunswick/02749/2007		Import from public-domain	Wentworth,D.E.; Dugan,V.; Halpin,R.; Lin,X.; Bera,J.; Ghedin,E.; Fedorova,N.; Overton,L.; Tsitrin,T.; Stockwell,T.; Amedeo,P.; Bishop,B.; Chen,H.; Edworthy,P.; Gupta,N.; Katzel,D.; Li,K.; Schobel,S.; Shrivastava,S.; Thovarai,V.; Wang,S.; Hall,J.; Bao,Y.; Sanders,R.; Dernovoy,D.; Kiryutin,B.; Lipman,D.J.; Tatusova,T.
EPI405208	HA	Canada	2007-Sep-18	EPI_ISL_131878	A/American black duck/New Brunswick/02496/2007		Import from public-domain	Wentworth,D.E.; Dugan,V.; Halpin,R.; Lin,X.; Bera,J.; Ghedin,E.; Fedorova,N.; Overton,L.; Tsitrin,T.; Stockwell,T.; Amedeo,P.; Bishop,B.; Chen,H.; Edworthy,P.; Gupta,N.; Katzel,D.; Li,K.; Schobel,S.; Shrivastava,S.; Thovarai,V.; Wang,S.; Hall,J.; Bao,Y.; Sanders,R.; Dernovoy,D.; Kiryutin,B.; Lipman,D.J.; Tatusova,T.
EPI405120	HA	Canada	2007-Sep-18	EPI_ISL_131875	A/American black duck/New Brunswick/02502/2007		Import from public-domain	Wentworth,D.E.; Dugan,V.; Halpin,R.; Lin,X.; Bera,J.; Ghedin,E.; Fedorova,N.; Overton,L.; Tsitrin,T.; Stockwell,T.; Amedeo,P.; Bishop,B.; Chen,H.; Edworthy,P.; Gupta,N.; Katzel,D.; Li,K.; Schobel,S.; Shrivastava,S.; Thovarai,V.; Wang,S.; Hall,J.; Bao,Y.; Sanders,R.; Dernovoy,D.; Kiryutin,B.; Lipman,D.J.; Tatusova,T.
EPI405118	HA	Canada	2007-Sep-04	EPI_ISL_131873	A/American black duck/New Brunswick/04484/2007		Import from public-domain	Wentworth,D.E.; Dugan,V.; Halpin,R.; Lin,X.; Bera,J.; Ghedin,E.; Fedorova,N.; Overton,L.; Tsitrin,T.; Stockwell,T.; Amedeo,P.; Bishop,B.; Chen,H.; Edworthy,P.; Gupta,N.; Katzel,D.; Li,K.; Schobel,S.; Shrivastava,S.; Thovarai,V.; Wang,S.; Hall,J.; Bao,Y.; Sanders,R.; Dernovoy,D.; Kiryutin,B.; Lipman,D.J.; Tatusova,T.
EPI405115	HA	Canada	2007-Sep-18	EPI_ISL_131870	A/American black duck/New Brunswick/02497/2007		Import from public-domain	Wentworth,D.E.; Dugan,V.; Halpin,R.; Lin,X.; Bera,J.; Ghedin,E.; Fedorova,N.; Overton,L.; Tsitrin,T.; Stockwell,T.; Amedeo,P.; Bishop,B.; Chen,H.; Edworthy,P.; Gupta,N.; Katzel,D.; Li,K.; Schobel,S.; Shrivastava,S.; Thovarai,V.; Wang,S.; Hall,J.; Bao,Y.; Sanders,R.; Dernovoy,D.; Kiryutin,B.; Lipman,D.J.; Tatusova,T.
EPI405096	HA	Canada	2007-Sep-24	EPI_ISL_131865	A/American black duck/New Brunswick/02651/2007		Import from public-domain	Wentworth,D.E.; Dugan,V.; Halpin,R.; Lin,X.; Bera,J.; Ghedin,E.; Fedorova,N.; Overton,L.; Tsitrin,T.; Stockwell,T.; Amedeo,P.; Bishop,B.; Chen,H.; Edworthy,P.; Gupta,N.; Katzel,D.; Li,K.; Schobel,S.; Shrivastava,S.; Thovarai,V.; Wang,S.; Hall,J.; Bao,Y.; Sanders,R.; Dernovoy,D.; Kiryutin,B.; Lipman,D.J.; Tatusova,T.
EPI405095	HA	Canada	2007-Sep-18	EPI_ISL_131864	A/American black duck/New Brunswick/02507/2007		Import from public-domain	Wentworth,D.E.; Dugan,V.; Halpin,R.; Lin,X.; Bera,J.; Ghedin,E.; Fedorova,N.; Overton,L.; Tsitrin,T.; Stockwell,T.; Amedeo,P.; Bishop,B.; Chen,H.; Edworthy,P.; Gupta,N.; Katzel,D.; Li,K.; Schobel,S.; Shrivastava,S.; Thovarai,V.; Wang,S.; Hall,J.; Bao,Y.; Sanders,R.; Dernovoy,D.; Kiryutin,B.; Lipman,D.J.; Tatusova,T.
EPI404847	HA	Canada	2007-Sep-24	EPI_ISL_131799	A/American black duck/New Brunswick/02656/2007		Import from public-domain	Wentworth,D.E.; Dugan,V.; Halpin,R.; Lin,X.; Bera,J.; Ghedin,E.; Fedorova,N.; Overton,L.; Tsitrin,T.; Stockwell,T.; Amedeo,P.; Bishop,B.; Chen,H.; Edworthy,P.; Gupta,N.; Katzel,D.; Li,K.; Schobel,S.; Shrivastava,S.; Thovarai,V.; Wang,S.; Hall,J.; Bao,Y.; Sanders,R.; Dernovoy,D.; Kiryutin,B.; Lipman,D.J.; Tatusova,T.
EPI404766	HA	Canada	2007-Sep-17	EPI_ISL_131776	A/American black duck/New Brunswick/02491/2007		Import from public-domain	Wentworth,D.E.; Dugan,V.; Halpin,R.; Lin,X.; Bera,J.; Ghedin,E.; Fedorova,N.; Overton,L.; Tsitrin,T.; Stockwell,T.; Amedeo,P.; Bishop,B.; Chen,H.; Edworthy,P.; Gupta,N.; Katzel,D.; Li,K.; Schobel,S.; Shrivastava,S.; Thovarai,V.; Wang,S.; Hall,J.; Bao,Y.; Sanders,R.; Dernovoy,D.; Kiryutin,B.; Lipman,D.J.; Tatusova,T.
EPI404695	HA	Canada	2007-Sep-24	EPI_ISL_131769	A/American black duck/New Brunswick/02649/2007		Import from public-domain	Wentworth,D.E.; Dugan,V.; Halpin,R.; Lin,X.; Bera,J.; Ghedin,E.; Fedorova,N.; Overton,L.; Tsitrin,T.; Stockwell,T.; Amedeo,P.; Bishop,B.; Chen,H.; Edworthy,P.; Gupta,N.; Katzel,D.; Li,K.; Schobel,S.; Shrivastava,S.; Thovarai,V.; Wang,S.; Hall,J.; Bao,Y.; Sanders,R.; Dernovoy,D.; Kiryutin,B.; Lipman,D.J.; Tatusova,T.
EPI404691	HA	Canada	2007-Sep-24	EPI_ISL_131765	A/American black duck/New Brunswick/02650/2007		Import from public-domain	Wentworth,D.E.; Dugan,V.; Halpin,R.; Lin,X.; Bera,J.; Ghedin,E.; Fedorova,N.; Overton,L.; Tsitrin,T.; Stockwell,T.; Amedeo,P.; Bishop,B.; Chen,H.; Edworthy,P.; Gupta,N.; Katzel,D.; Li,K.; Schobel,S.; Shrivastava,S.; Thovarai,V.; Wang,S.; Hall,J.; Bao,Y.; Sanders,R.; Dernovoy,D.; Kiryutin,B.; Lipman,D.J.; Tatusova,T.
EPI404690	HA	Canada	2007-Sep-19	EPI_ISL_131764	A/American black duck/New Brunswick/02725/2007		Import from public-domain	Wentworth,D.E.; Dugan,V.; Halpin,R.; Lin,X.; Bera,J.; Ghedin,E.; Fedorova,N.; Overton,L.; Tsitrin,T.; Stockwell,T.; Amedeo,P.; Bishop,B.; Chen,H.; Edworthy,P.; Gupta,N.; Katzel,D.; Li,K.; Schobel,S.; Shrivastava,S.; Thovarai,V.; Wang,S.; Hall,J.; Bao,Y.; Sanders,R.; Dernovoy,D.; Kiryutin,B.; Lipman,D.J.; Tatusova,T.
EPI404675	HA	Canada	2007-Sep-22	EPI_ISL_131763	A/American black duck/New Brunswick/02629/2007		Import from public-domain	Wentworth,D.E.; Dugan,V.; Halpin,R.; Lin,X.; Bera,J.; Ghedin,E.; Fedorova,N.; Overton,L.; Tsitrin,T.; Stockwell,T.; Amedeo,P.; Bishop,B.; Chen,H.; Edworthy,P.; Gupta,N.; Katzel,D.; Li,K.; Schobel,S.; Shrivastava,S.; Thovarai,V.; Wang,S.; Hall,J.; Bao,Y.; Sanders,R.; Dernovoy,D.; Kiryutin,B.; Lipman,D.J.; Tatusova,T.
EPI404645	HA	Canada	2009-Sep-09	EPI_ISL_131761	A/American black duck/New Brunswick/03495/2009		Import from public-domain	Wentworth,D.E.; Dugan,V.; Halpin,R.; Lin,X.; Bera,J.; Ghedin,E.; Fedorova,N.; Overton,L.; Tsitrin,T.; Stockwell,T.; Amedeo,P.; Bishop,B.; Chen,H.; Edworthy,P.; Gupta,N.; Katzel,D.; Li,K.; Schobel,S.; Shrivastava,S.; Thovarai,V.; Wang,S.; Hall,J.; Bao,Y.; Sanders,R.; Dernovoy,D.; Kiryutin,B.; Lipman,D.J.; Tatusova,T.
EPI404644	HA	Canada	2009-Sep-10	EPI_ISL_131760	A/American black duck/New Brunswick/03509/2009		Import from public-domain	Wentworth,D.E.; Dugan,V.; Halpin,R.; Lin,X.; Bera,J.; Ghedin,E.; Fedorova,N.; Overton,L.; Tsitrin,T.; Stockwell,T.; Amedeo,P.; Bishop,B.; Chen,H.; Edworthy,P.; Gupta,N.; Katzel,D.; Li,K.; Schobel,S.; Shrivastava,S.; Thovarai,V.; Wang,S.; Hall,J.; Bao,Y.; Sanders,R.; Dernovoy,D.; Kiryutin,B.; Lipman,D.J.; Tatusova,T.
EPI404643	HA	Canada	2009-Aug-09	EPI_ISL_131759	A/American black duck/New Brunswick/03395/2009		Import from public-domain	Wentworth,D.E.; Dugan,V.; Halpin,R.; Lin,X.; Bera,J.; Ghedin,E.; Fedorova,N.; Overton,L.; Tsitrin,T.; Stockwell,T.; Amedeo,P.; Bishop,B.; Chen,H.; Edworthy,P.; Gupta,N.; Katzel,D.; Li,K.; Schobel,S.; Shrivastava,S.; Thovarai,V.; Wang,S.; Hall,J.; Bao,Y.; Sanders,R.; Dernovoy,D.; Kiryutin,B.; Lipman,D.J.; Tatusova,T.
EPI404642	HA	Canada	2009-Aug-10	EPI_ISL_131758	A/American black duck/New Brunswick/03408/2009		Import from public-domain	Wentworth,D.E.; Dugan,V.; Halpin,R.; Lin,X.; Bera,J.; Ghedin,E.; Fedorova,N.; Overton,L.; Tsitrin,T.; Stockwell,T.; Amedeo,P.; Bishop,B.; Chen,H.; Edworthy,P.; Gupta,N.; Katzel,D.; Li,K.; Schobel,S.; Shrivastava,S.; Thovarai,V.; Wang,S.; Hall,J.; Bao,Y.; Sanders,R.; Dernovoy,D.; Kiryutin,B.; Lipman,D.J.; Tatusova,T.
EPI404598	HA	Canada	2009-Aug-09	EPI_ISL_131755	A/American black duck/New Brunswick/03398/2009		Import from public-domain	Wentworth,D.E.; Dugan,V.; Halpin,R.; Lin,X.; Bera,J.; Ghedin,E.; Fedorova,N.; Overton,L.; Tsitrin,T.; Stockwell,T.; Amedeo,P.; Bishop,B.; Chen,H.; Edworthy,P.; Gupta,N.; Katzel,D.; Li,K.; Schobel,S.; Shrivastava,S.; Thovarai,V.; Wang,S.; Hall,J.; Bao,Y.; Sanders,R.; Dernovoy,D.; Kiryutin,B.; Lipman,D.J.; Tatusova,T.
EPI404552	HA	Canada	2009-Aug-12	EPI_ISL_131751	A/American black duck/New Brunswick/03451/2009		Import from public-domain	Wentworth,D.E.; Dugan,V.; Halpin,R.; Lin,X.; Bera,J.; Ghedin,E.; Fedorova,N.; Overton,L.; Tsitrin,T.; Stockwell,T.; Amedeo,P.; Bishop,B.; Chen,H.; Edworthy,P.; Gupta,N.; Katzel,D.; Li,K.; Schobel,S.; Shrivastava,S.; Thovarai,V.; Wang,S.; Hall,J.; Bao,Y.; Sanders,R.; Dernovoy,D.; Kiryutin,B.; Lipman,D.J.; Tatusova,T.
EPI404482	HA	Canada	2007-Jan-01	EPI_ISL_131742	A/American black duck/Nova Scotia/02213/2007		Import from public-domain	Wentworth,D.E.; Dugan,V.; Halpin,R.; Lin,X.; Bera,J.; Ghedin,E.; Fedorova,N.; Overton,L.; Tsitrin,T.; Stockwell,T.; Amedeo,P.; Bishop,B.; Chen,H.; Edworthy,P.; Gupta,N.; Katzel,D.; Li,K.; Schobel,S.; Shrivastava,S.; Thovarai,V.; Wang,S.; Hall,J.; Bao,Y.; Sanders,R.; Dernovoy,D.; Kiryutin,B.; Lipman,D.J.; Tatusova,T.
EPI404355	HA	Canada	2007-Sep-26	EPI_ISL_131721	A/American black duck/New Brunswick/02549/2007		Import from public-domain	Wentworth,D.E.; Dugan,V.; Halpin,R.; Lin,X.; Bera,J.; Ghedin,E.; Fedorova,N.; Overton,L.; Tsitrin,T.; Stockwell,T.; Amedeo,P.; Bishop,B.; Chen,H.; Edworthy,P.; Gupta,N.; Katzel,D.; Li,K.; Schobel,S.; Shrivastava,S.; Thovarai,V.; Wang,S.; Hall,J.; Bao,Y.; Sanders,R.; Dernovoy,D.; Kiryutin,B.; Lipman,D.J.; Tatusova,T.
EPI391964	HA	Canada	2009-Aug-06	EPI_ISL_127978	A/American black duck/Nova Scotia/03273/2009		Import from public-domain	Wentworth,D.E.; Dugan,V.; Halpin,R.; Lin,X.; Bera,J.; Ghedin,E.; Fedorova,N.; Overton,L.; Tsitrin,T.; Stockwell,T.; Amedeo,P.; Bishop,B.; Chen,H.; Edworthy,P.; Gupta,N.; Katzel,D.; Li,K.; Schobel,S.; Shrivastava,S.; Thovarai,V.; Wang,S.; Hall,J.; Bao,Y.; Sanders,R.; Dernovoy,D.; Kiryutin,B.; Lipman,D.J.; Tatusova,T.
EPI229503	HA	United States	2004-Jan-01	EPI_ISL_65658	A/American black duck/North Carolina/675-075/2004		Import from public-domain	Kim,L.M.; Scott,M.A.; Suarez,D.L.; Spackman,E.; Swayne,D.E.; Stallknecht,D.E.; Afonso,C.L.
EPI1216609	HA	Indonesia	2016-Dec-26	EPI_ISL_307225	A/duck/East_Java/Av995/2016	Institute of Tropical Disease, Universitas Airlangga	Kobe University Graduate School of Medicine	ED,Poetranto;AY,Candra;RR,Prasetya;AM,Nastri;JR,Dewantari;AL,Poetranto;L,Wulandari;G,Soegiarto;YK,Shimizu;Y,Mori;K,Shimizu
EPI1216608	HA	Indonesia	2016-Feb-16	EPI_ISL_307224	A/duck/East_Java/Av771/2016	Institute of Tropical Disease, Universitas Airlangga	Kobe University Graduate School of Medicine	ED,Poetranto;AY,Candra;RR,Prasetya;AM,Nastri;JR,Dewantari;AL,Poetranto;L,Wulandari;G,Soegiarto;YK,Shimizu;Y,Mori;K,Shimizu
EPI1216607	HA	Indonesia	2016-Jan-16	EPI_ISL_307223	A/duck/East_Java/Av694/2016	Institute of Tropical Disease, Universitas Airlangga	Kobe University Graduate School of Medicine	ED,Poetranto;AY,Candra;RR,Prasetya;AM,Nastri;JR,Dewantari;AL,Poetranto;L,Wulandari;G,Soegiarto;YK,Shimizu;Y,Mori;K,Shimizu
EPI1216606	HA	Indonesia	2016-Jan-16	EPI_ISL_307222	A/duck/East_Java/Av689/2016	Institute of Tropical Disease, Universitas Airlangga	Kobe University Graduate School of Medicine	ED,Poetranto;AY,Candra;RR,Prasetya;AM,Nastri;JR,Dewantari;AL,Poetranto;L,Wulandari;G,Soegiarto;YK,Shimizu;Y,Mori;K,Shimizu
EPI167815	HA	Italy	2006-Jan-01	EPI_ISL_25671	A/duck/Italy/194659/2006		Import from public-domain
EPI616016	HA	United States	2012-Nov-16	EPI_ISL_189495	A/gadwall/Ohio/12OS2222/2012		Import from public-domain	Wentworth,D.E.; Halpin,R.A.; Lin,X.; Bera,J.; Akopov,A.; Ransier,A.; Mohan,M.; Fedorova,N.; Tsitrin,T.; Puri,V.; Stockwell,T.; Amedeo,P.; Appalla,L.; Bishop,B.; Edworthy,P.; Gupta,N.; Hoover,J.; Katzel,D.; Schobel,S.; Shrivastava,S.; Thovarai,V.; Wang,S.; Slemons,R.D.; Nolting,J.M.; Bao,Y.; Sanders,R.; Zhdanov,S.; Kiryutin,B.; Lipman,D.J.; Tatusova,T.; Bowman,A.S.
EPI1566822	HA	United Kingdom	2017-Feb-19	EPI_ISL_381748	A/grey seal/England/027661/2017	Animal and Plant Health Agency (APHA)	Animal and Plant Health Agency (APHA)	Venkatesh, Divya; Bianco, Carlo; Nunez, Alejandro; Collins, Rachael; Thorpe, Darryl; Reid, Scott M; Brookes, Sharon M; Essen, Steve; McGinn, Natalie; Seekings, James; Cooper, Jayne; Brown, Ian H; Lewis, Nicola S
EPI382073	HA	United States	2011-Sep-01	EPI_ISL_123259	A/harbor seal/Massachusetts/1/2011		Import from public-domain	Anthony,S.J.; St. Leger,J.A.; Pugliares,K.; Ip,H.S.; Chan,J.M.; Carpenter,Z.W.; Navarrete-Macias,I.; Sanchez-Leon,M.; Saliki,J.T.; Pedersen,J.; Karesh,W.; Daszak,P.; Rabadan,R.; Rowles,T.; Lipkin,W.I.
EPI1619820	HA	Mongolia	2013-Jan-01	EPI_ISL_397368	A/equine/Mongolia/3/2013		Import from public-domain	Chauche,C.; Murcia,P.R.
EPI1619813	HA	United States	1995-Jan-01	EPI_ISL_397367	A/equine/Kentucky/1/1995		Import from public-domain	Chauche,C.; Murcia,P.R.
EPI1545637	HA	United Kingdom	2019-Feb-12	EPI_ISL_377705	A/equine/Worcestershire/05469/2019	Animal Health Trust	Animal Health Trust
EPI1544954	HA	United Kingdom	2019-Feb-11	EPI_ISL_377627	A/equine/Hertfordshire/05024/2019	Animal Health Trust	Animal Health Trust
EPI1530093	HA	Mongolia	2011-Jul-05	EPI_ISL_373022	A/Equus caballus/Ulaanbaatar/6/2011		Import from public-domain	Zhu,H.; Damdinjav,B.; Gonzalez,G.; Patrono,L.V.; Ramirez-Mendoza,H.; Amat,J.A.; Crispell,J.; Parr,Y.A.; Hammond,T.A.; Shiilegdamba,E.; Leung,Y.H.; Peiris,M.; Marshall,J.F.; Hughes,J.; Gilbert,M.; Murcia,P.R.; Hammond,T.-a.; Leung,Y.C.
EPI1530084	HA	Mongolia	2011-Jul-05	EPI_ISL_373019	A/Equus caballus/Ulaanbaatar/5/2011		Import from public-domain	Zhu,H.; Damdinjav,B.; Gonzalez,G.; Patrono,L.V.; Ramirez-Mendoza,H.; Amat,J.A.; Crispell,J.; Parr,Y.A.; Hammond,T.A.; Shiilegdamba,E.; Leung,Y.H.; Peiris,M.; Marshall,J.F.; Hughes,J.; Gilbert,M.; Murcia,P.R.; Hammond,T.-a.; Leung,Y.C.
EPI1530060	HA	Mongolia	2011-Jul-05	EPI_ISL_373017	A/Equus caballus/Ulaanbaatar/4/2011		Import from public-domain	Zhu,H.; Damdinjav,B.; Gonzalez,G.; Patrono,L.V.; Ramirez-Mendoza,H.; Amat,J.A.; Crispell,J.; Parr,Y.A.; Hammond,T.A.; Shiilegdamba,E.; Leung,Y.H.; Peiris,M.; Marshall,J.F.; Hughes,J.; Gilbert,M.; Murcia,P.R.; Hammond,T.-a.; Leung,Y.C.
EPI1530039	HA	Mongolia	2011-Jul-05	EPI_ISL_373014	A/Equus caballus/Ulaanbaatar/3/2011		Import from public-domain	Zhu,H.; Damdinjav,B.; Gonzalez,G.; Patrono,L.V.; Ramirez-Mendoza,H.; Amat,J.A.; Crispell,J.; Parr,Y.A.; Hammond,T.A.; Shiilegdamba,E.; Leung,Y.H.; Peiris,M.; Marshall,J.F.; Hughes,J.; Gilbert,M.; Murcia,P.R.; Hammond,T.-a.; Leung,Y.C.
EPI1530017	HA	Mongolia	2011-Jul-05	EPI_ISL_373011	A/Equus caballus/Ulaanbaatar/2/2011		Import from public-domain	Zhu,H.; Damdinjav,B.; Gonzalez,G.; Patrono,L.V.; Ramirez-Mendoza,H.; Amat,J.A.; Crispell,J.; Parr,Y.A.; Hammond,T.A.; Shiilegdamba,E.; Leung,Y.H.; Peiris,M.; Marshall,J.F.; Hughes,J.; Gilbert,M.; Murcia,P.R.; Hammond,T.-a.; Leung,Y.C.
EPI1529978	HA	Mongolia	2013-Jul-04	EPI_ISL_373008	A/Equus caballus/Ulaanbaatar/1203/2013		Import from public-domain	Zhu,H.; Damdinjav,B.; Gonzalez,G.; Patrono,L.V.; Ramirez-Mendoza,H.; Amat,J.A.; Crispell,J.; Parr,Y.A.; Hammond,T.A.; Shiilegdamba,E.; Leung,Y.H.; Peiris,M.; Marshall,J.F.; Hughes,J.; Gilbert,M.; Murcia,P.R.; Hammond,T.-a.; Leung,Y.C.
EPI1529957	HA	Mongolia	2013-Jul-04	EPI_ISL_373006	A/Equus caballus/Ulaanbaatar/1202/2013		Import from public-domain	Zhu,H.; Damdinjav,B.; Gonzalez,G.; Patrono,L.V.; Ramirez-Mendoza,H.; Amat,J.A.; Crispell,J.; Parr,Y.A.; Hammond,T.A.; Shiilegdamba,E.; Leung,Y.H.; Peiris,M.; Marshall,J.F.; Hughes,J.; Gilbert,M.; Murcia,P.R.; Hammond,T.-a.; Leung,Y.C.
EPI1529935	HA	Mongolia	2013-Jul-04	EPI_ISL_373003	A/Equus caballus/Ulaanbaatar/1201/2013		Import from public-domain	Zhu,H.; Damdinjav,B.; Gonzalez,G.; Patrono,L.V.; Ramirez-Mendoza,H.; Amat,J.A.; Crispell,J.; Parr,Y.A.; Hammond,T.A.; Shiilegdamba,E.; Leung,Y.H.; Peiris,M.; Marshall,J.F.; Hughes,J.; Gilbert,M.; Murcia,P.R.; Hammond,T.-a.; Leung,Y.C.
EPI1529932	HA	Mongolia	2011-Jul-05	EPI_ISL_373000	A/Equus caballus/Ulaanbaatar/1/2011		Import from public-domain	Zhu,H.; Damdinjav,B.; Gonzalez,G.; Patrono,L.V.; Ramirez-Mendoza,H.; Amat,J.A.; Crispell,J.; Parr,Y.A.; Hammond,T.A.; Shiilegdamba,E.; Leung,Y.H.; Peiris,M.; Marshall,J.F.; Hughes,J.; Gilbert,M.; Murcia,P.R.; Hammond,T.-a.; Leung,Y.C.
EPI1529908	HA	Mongolia	2007-Dec-08	EPI_ISL_372997	A/Equus caballus/Tuv/4/2007		Import from public-domain	Zhu,H.; Damdinjav,B.; Gonzalez,G.; Patrono,L.V.; Ramirez-Mendoza,H.; Amat,J.A.; Crispell,J.; Parr,Y.A.; Hammond,T.A.; Shiilegdamba,E.; Leung,Y.H.; Peiris,M.; Marshall,J.F.; Hughes,J.; Gilbert,M.; Murcia,P.R.; Hammond,T.-a.; Leung,Y.C.
EPI1529880	HA	Mongolia	2007-Dec-08	EPI_ISL_372994	A/Equus caballus/Tuv/3/2007		Import from public-domain	Zhu,H.; Damdinjav,B.; Gonzalez,G.; Patrono,L.V.; Ramirez-Mendoza,H.; Amat,J.A.; Crispell,J.; Parr,Y.A.; Hammond,T.A.; Shiilegdamba,E.; Leung,Y.H.; Peiris,M.; Marshall,J.F.; Hughes,J.; Gilbert,M.; Murcia,P.R.; Hammond,T.-a.; Leung,Y.C.
EPI1529856	HA	Mongolia	2007-Dec-21	EPI_ISL_372991	A/Equus caballus/Arkhangai/2/2007		Import from public-domain	Zhu,H.; Damdinjav,B.; Gonzalez,G.; Patrono,L.V.; Ramirez-Mendoza,H.; Amat,J.A.; Crispell,J.; Parr,Y.A.; Hammond,T.A.; Shiilegdamba,E.; Leung,Y.H.; Peiris,M.; Marshall,J.F.; Hughes,J.; Gilbert,M.; Murcia,P.R.; Hammond,T.-a.; Leung,Y.C.
EPI1529838	HA	Mongolia	2007-Dec-21	EPI_ISL_372989	A/Equus caballus/Arkhangai/1/2007		Import from public-domain	Zhu,H.; Damdinjav,B.; Gonzalez,G.; Patrono,L.V.; Ramirez-Mendoza,H.; Amat,J.A.; Crispell,J.; Parr,Y.A.; Hammond,T.A.; Shiilegdamba,E.; Leung,Y.H.; Peiris,M.; Marshall,J.F.; Hughes,J.; Gilbert,M.; Murcia,P.R.; Hammond,T.-a.; Leung,Y.C.
EPI1493632	HA	Chile	2018-Feb-15	EPI_ISL_365455	A/equine/Santiago/TT16A/2018		Import from public-domain
EPI1493607	HA	Chile	2018-Feb-15	EPI_ISL_365417	A/equine/Santiago/TT11A/2018		Import from public-domain
EPI1493486	HA	Chile	2018-Feb-21	EPI_ISL_365416	A/equine/Curico/RO4B/2018		Import from public-domain
EPI1398819	HA	Ireland	2019-Jan-03	EPI_ISL_348425	A/equine/Tipperary/1/2019	Irish Equine Centre	Irish Equine Centre (IEC)	Cullinane, Ann
EPI1157899	HA	United States	2011-Feb-01	EPI_ISL_294944	A/equine/Florida/146609/2011		Import from public-domain
EPI1157812	HA	United States	2016-Feb-01	EPI_ISL_294939	A/equine/Georgia/121362-16/2016		Import from public-domain
EPI1157856	HA	United States	2016-Feb-01	EPI_ISL_294936	A/equine/New York/135857/2016		Import from public-domain
EPI1157878	HA	United States	2012-Feb-01	EPI_ISL_294934	A/equine/Oregon/78356/2012		Import from public-domain
EPI1065022	HA	Brazil	2012-Apr-01	EPI_ISL_279065	A/equine/Sao Paulo/1.19/2012		Import from public-domain	Filippsen,P.; Cunha,E.M.S.; Villalobos,E.M.C.; Lara,M.C.C.S.H.; Mori,E.; Brandao,P.E.; Richtzenhain,L.J.
EPI1601911	HA	China	2014-Nov-11	EPI_ISL_393519	A/mallard/Jiangxi/G98/2014		Import from public-domain	Zhang,T.
EPI1565658	HA	Canada	2017-Aug-13	EPI_ISL_381407	A/mallard/Alberta/595/2017		Import from public-domain	Dpcc,C.D.
EPI1565651	HA	Canada	2017-Aug-13	EPI_ISL_381406	A/mallard/Alberta/587/2017		Import from public-domain	Dpcc,C.D.
EPI1565911	HA	United States	2015-Dec-17	EPI_ISL_381458	A/emperor goose/Alaska/UGAI15-8463/2015		Import from public-domain	Ramey,A.M.; Stallknecht,D.E.; Reeves,A.B.
EPI1565903	HA	United States	2015-Dec-17	EPI_ISL_381457	A/emperor goose/Alaska/UGAI15-8461/2015		Import from public-domain	Ramey,A.M.; Stallknecht,D.E.; Reeves,A.B.
EPI1565887	HA	United States	2015-Dec-16	EPI_ISL_381455	A/emperor goose/Alaska/UGAI15-8448/2015		Import from public-domain	Ramey,A.M.; Stallknecht,D.E.; Reeves,A.B.
EPI1565879	HA	United States	2015-Dec-16	EPI_ISL_381454	A/emperor goose/Alaska/UGAI15-8446/2015		Import from public-domain	Ramey,A.M.; Stallknecht,D.E.; Reeves,A.B.
EPI1565871	HA	United States	2015-Dec-15	EPI_ISL_381453	A/emperor goose/Alaska/UGAI15-8445/2015		Import from public-domain	Ramey,A.M.; Stallknecht,D.E.; Reeves,A.B.
EPI1565863	HA	United States	2015-Dec-15	EPI_ISL_381452	A/emperor goose/Alaska/UGAI15-8444/2015		Import from public-domain	Ramey,A.M.; Stallknecht,D.E.; Reeves,A.B.
EPI1565855	HA	United States	2015-Dec-15	EPI_ISL_381451	A/emperor goose/Alaska/UGAI15-8440/2015		Import from public-domain	Ramey,A.M.; Stallknecht,D.E.; Reeves,A.B.
EPI1565847	HA	United States	2015-Dec-15	EPI_ISL_381450	A/emperor goose/Alaska/UGAI15-8436/2015		Import from public-domain	Ramey,A.M.; Stallknecht,D.E.; Reeves,A.B.
EPI1565839	HA	United States	2015-Dec-14	EPI_ISL_381449	A/emperor goose/Alaska/UGAI15-8435/2015		Import from public-domain	Ramey,A.M.; Stallknecht,D.E.; Reeves,A.B.
EPI1565831	HA	United States	2015-Dec-14	EPI_ISL_381448	A/emperor goose/Alaska/UGAI15-8432/2015		Import from public-domain	Ramey,A.M.; Stallknecht,D.E.; Reeves,A.B.
EPI476226	HA	Canada	2011-Aug-30	EPI_ISL_148243	A/ruddy turnstone/Canada/02937/2011		Import from public-domain	Wentworth,D.E.; Halpin,R.A.; Lin,X.; Bera,J.; Akopov,A.; Ransier,A.; Mohan,M.; Fedorova,N.; Tsitrin,T.; Stockwell,T.; Amedeo,P.; Appalla,L.; Bishop,B.; Edworthy,P.; Gupta,N.; Hoover,J.; Katzel,D.; Li,K.; Schobel,S.; Shrivastava,S.; Thovarai,V.; Wang,S.; Bao,Y.; Sanders,R.; Zhdanov,S.; Kiryutin,B.; Lipman,D.J.; Tatusova,T.; Hall,J.S.
EPI596568	HA	Vietnam	2014-Oct-13	EPI_ISL_181126	A/muscovy duck/Vietnam/LBM721/2014		Import from public-domain	Soda,K.; Hotta,K.; Trang,H.U.; Le,Q.M.; Yamashiro,T.; Ito,T.
EPI596416	HA	Vietnam	2013-Jun-05	EPI_ISL_181119	A/muscovy duck/Vietnam/LBM437/2013		Import from public-domain	Soda,K.; Hotta,K.; Trang,H.U.; Le,Q.M.; Yamashiro,T.; Ito,T.; Trang,U.H.
EPI596408	HA	Vietnam	2013-Feb-06	EPI_ISL_181118	A/muscovy duck/Vietnam/LBM348/2013		Import from public-domain	Soda,K.; Hotta,K.; Trang,H.U.; Le,Q.M.; Yamashiro,T.; Ito,T.; Trang,U.H.
EPI596401	HA	Vietnam	2012-Jul-11	EPI_ISL_181117	A/muscovy duck/Vietnam/LBM201/2012		Import from public-domain	Soda,K.; Hotta,K.; Trang,H.U.; Le,Q.M.; Yamashiro,T.; Ito,T.; Trang,U.H.
EPI596395	HA	Vietnam	2012-Jul-11	EPI_ISL_181116	A/muscovy duck/Vietnam/LBM115/2012		Import from public-domain	Soda,K.; Hotta,K.; Trang,H.U.; Le,Q.M.; Yamashiro,T.; Ito,T.; Trang,U.H.
EPI182824	HA	Canada	2007-Sep-27	EPI_ISL_25494	A/mink/Nova Scotia/1055488/2007		Import from public-domain	Gagnon,C.A.; Spearman,G.; Hamel,A.; Godson,D.L.; Fortin,A.; Fontaine,G.; Tremblay,D.
EPI952603	HA	United States	2015-Jan-23	EPI_ISL_254719	A/ruddy duck/Nevada/AH0006859/2015		Import from public-domain	Xu,Y.; Ramey,A.M.; Bowman,A.S.; DeLiberto,T.J.; Killian,M.L.; Krauss,S.; Nolting,J.M.; Torchetti,M.K.; Reeves,A.B.; Webby,R.J.; Stallknecht,D.E.; Wan,X.F.; Crossley,B.
EPI442107	HA	United States	2006-Aug-03	EPI_ISL_139449	A/spectacled eider/Alaska/44173-055/2006		Import from public-domain	Reeves,A.B.; Pearce,J.M.; Ramey,A.M.; Ely,C.R.; Schmutz,J.A.; Flint,P.L.; Derksen,D.V.; Ip,H.S.; Trust,K.A.
EPI1219867	HA	United States	2017-May-22	EPI_ISL_307656	A/laughing gull/New Jersey/UGAI17-2801/2017		Import from public-domain	Tan,G.; Pickett,B.; Fedorova,N.; Amedeo,P.; Isom,R.; Hu,L.; Christensen,J.; Durbin,A.; Williams,T.; Arumemi,F.; Poulson,R.; Bao,Y.; Sanders,R.; Zhdanov,S.; Kiryutin,B.; Lipman,D.J.; Tatusova,T.; Hatcher,E.; Stallknecht,D.
EPI1010875	HA	Netherlands	2014-Dec-15	EPI_ISL_267243	A/barnacle goose/Netherlands/2/2014		Import from public-domain
EPI1780215	HA	Mexico	2017-Jan-22	EPI_ISL_504056	A/Green-winged teal/Mexico/HA_UIFMVZ465/2017		Import from public-domain	Mateus-Anzola,J.; Gaytan-Cruz,L.; Montoya-Carrillo,C.; Sanchez-Betancourt,J.I.; Zarza,H.; Segura-Velazquez,R.; Ojeda-Flores,R.; Bautista-Martinez,R.
EPI1780185	HA	Mexico	2017-Jan-22	EPI_ISL_504036	A/Green-winged teal/Mexico/HA_UIFMVZ456/2017		Import from public-domain	Mateus-Anzola,J.; Gaytan-Cruz,L.; Montoya-Carrillo,C.; Sanchez-Betancourt,J.I.; Zarza,H.; Segura-Velazquez,R.; Ojeda-Flores,R.; Carrillo-Montoya,C.; Bautista-Martinez,R.
EPI1780177	HA	Mexico	2016-Dec-04	EPI_ISL_504028	A/Green-winged teal/Mexico/HA_UIFMVZ169/2016		Import from public-domain	Mateus-Anzola,J.; Gaytan-Cruz,L.; Montoya-Carrillo,C.; Sanchez-Betancourt,J.I.; Zarza,H.; Segura-Velazquez,R.; Ojeda-Flores,R.; Bautista-Martinez,R.
EPI1625098	HA	United States	2005-May-18	EPI_ISL_397975	A/ruddy turnstone/New Jersey/1321421/2005		Import from public-domain	Tan,G.; Pickett,B.; Fedorova,N.; Amedeo,P.; Hu,L.; Christensen,J.; Miller,J.; Durbin,A.; Williams,T.; Poulson,R.; Stallknecht,D.
EPI1625090	HA	United States	2005-May-17	EPI_ISL_397974	A/ruddy turnstone/New Jersey/1321420/2005		Import from public-domain	Tan,G.; Pickett,B.; Fedorova,N.; Amedeo,P.; Hu,L.; Christensen,J.; Miller,J.; Durbin,A.; Williams,T.; Poulson,R.; Stallknecht,D.
EPI1625082	HA	United States	2005-May-17	EPI_ISL_397973	A/ruddy turnstone/New Jersey/1321419/2005		Import from public-domain	Tan,G.; Pickett,B.; Fedorova,N.; Amedeo,P.; Hu,L.; Christensen,J.; Miller,J.; Durbin,A.; Williams,T.; Poulson,R.; Stallknecht,D.
EPI1625074	HA	United States	2005-May-26	EPI_ISL_397972	A/ruddy turnstone/New Jersey/1321414/2005		Import from public-domain	Tan,G.; Pickett,B.; Fedorova,N.; Amedeo,P.; Hu,L.; Christensen,J.; Miller,J.; Durbin,A.; Williams,T.; Poulson,R.; Stallknecht,D.
EPI1625066	HA	United States	2005-May-22	EPI_ISL_397971	A/ruddy turnstone/New Jersey/1321413/2005		Import from public-domain	Tan,G.; Pickett,B.; Fedorova,N.; Amedeo,P.; Hu,L.; Christensen,J.; Miller,J.; Durbin,A.; Williams,T.; Poulson,R.; Stallknecht,D.
EPI1625030	HA	United States	2005-May-22	EPI_ISL_397967	A/ruddy turnstone/New Jersey/1321403/2005		Import from public-domain	Tan,G.; Pickett,B.; Fedorova,N.; Amedeo,P.; Hu,L.; Christensen,J.; Miller,J.; Durbin,A.; Williams,T.; Poulson,R.; Stallknecht,D.
EPI1625022	HA	United States	2005-May-26	EPI_ISL_397966	A/ruddy turnstone/New Jersey/1321402/2005		Import from public-domain	Tan,G.; Pickett,B.; Fedorova,N.; Amedeo,P.; Hu,L.; Christensen,J.; Miller,J.; Durbin,A.; Williams,T.; Poulson,R.; Stallknecht,D.
EPI1625005	HA	United States	2005-May-26	EPI_ISL_397964	A/ruddy turnstone/New Jersey/1321399/2005		Import from public-domain	Tan,G.; Pickett,B.; Fedorova,N.; Amedeo,P.; Hu,L.; Christensen,J.; Miller,J.; Durbin,A.; Williams,T.; Poulson,R.; Stallknecht,D.
EPI1624998	HA	United States	2005-May-22	EPI_ISL_397963	A/ruddy turnstone/New Jersey/1321398/2005		Import from public-domain	Tan,G.; Pickett,B.; Fedorova,N.; Amedeo,P.; Hu,L.; Christensen,J.; Miller,J.; Durbin,A.; Williams,T.; Poulson,R.; Stallknecht,D.
EPI1623022	HA	United States	2014-May-24	EPI_ISL_397718	A/ruddy turnstone/New Jersey/UGAI14-1868/2014		Import from public-domain	Tan,G.; Pickett,B.; Fedorova,N.; Amedeo,P.; Hu,L.; Christensen,J.; Miller,J.; Durbin,A.; Williams,T.; Poulson,R.; Stallknecht,D.
EPI1623014	HA	United States	2014-May-27	EPI_ISL_397717	A/ruddy turnstone/New Jersey/UGAI14-1840/2014		Import from public-domain	Tan,G.; Pickett,B.; Fedorova,N.; Amedeo,P.; Hu,L.; Christensen,J.; Miller,J.; Durbin,A.; Williams,T.; Poulson,R.; Stallknecht,D.
EPI1623006	HA	United States	2014-May-27	EPI_ISL_397716	A/ruddy turnstone/New Jersey/UGAI14-1837/2014		Import from public-domain	Tan,G.; Pickett,B.; Fedorova,N.; Amedeo,P.; Hu,L.; Christensen,J.; Miller,J.; Durbin,A.; Williams,T.; Poulson,R.; Stallknecht,D.
EPI1622998	HA	United States	2014-May-22	EPI_ISL_397715	A/ruddy turnstone/New Jersey/UGAI14-1758/2014		Import from public-domain	Tan,G.; Pickett,B.; Fedorova,N.; Amedeo,P.; Hu,L.; Christensen,J.; Miller,J.; Durbin,A.; Williams,T.; Poulson,R.; Stallknecht,D.
EPI1622990	HA	United States	2014-May-22	EPI_ISL_397714	A/ruddy turnstone/New Jersey/UGAI14-1748/2014		Import from public-domain	Tan,G.; Pickett,B.; Fedorova,N.; Amedeo,P.; Hu,L.; Christensen,J.; Miller,J.; Durbin,A.; Williams,T.; Poulson,R.; Stallknecht,D.
EPI1621879	HA	United States	2010-May-26	EPI_ISL_397577	A/ruddy turnstone/New Jersey/AI10-790/2010		Import from public-domain	Tan,G.; Pickett,B.; Fedorova,N.; Amedeo,P.; Hu,L.; Christensen,J.; Miller,J.; Durbin,A.; Williams,T.; Poulson,R.; Stallknecht,D.
EPI1621519	HA	United States	2010-May-23	EPI_ISL_397536	A/ruddy turnstone/Delaware/AI10-1028/2010		Import from public-domain	Tan,G.; Pickett,B.; Fedorova,N.; Amedeo,P.; Hu,L.; Christensen,J.; Miller,J.; Durbin,A.; Williams,T.; Poulson,R.; Stallknecht,D.
EPI1621511	HA	United States	2010-May-15	EPI_ISL_397535	A/ruddy turnstone/Delaware/AI10-1021/2010		Import from public-domain	Tan,G.; Pickett,B.; Fedorova,N.; Amedeo,P.; Hu,L.; Christensen,J.; Miller,J.; Durbin,A.; Williams,T.; Poulson,R.; Stallknecht,D.
EPI1621327	HA	United States	2014-May-24	EPI_ISL_397513	A/ruddy turnstone/New Jersey/UGAI14-1326/2014		Import from public-domain	Tan,G.; Pickett,B.; Fedorova,N.; Amedeo,P.; Hu,L.; Christensen,J.; Miller,J.; Durbin,A.; Williams,T.; Poulson,R.; Stallknecht,D.
EPI1780275	HA	Mexico	2017-Jan-22	EPI_ISL_504092	A/Blue-winged teal/Mexico/HA_UIFMVZ478/2017		Import from public-domain	Mateus-Anzola,J.; Gaytan-Cruz,L.; Montoya-Carrillo,C.; Sanchez-Betancourt,J.I.; Zarza,H.; Segura-Velazquez,R.; Ojeda-Flores,R.; Carrillo-Montoya,C.; Bautista-Martinez,R.
EPI1530442	HA	United States	2018-May-23	EPI_ISL_373067	A/semipalmated sandpiper/Delaware Bay/497/2018		Import from public-domain	Woodard,K.; Turner,J.C.; Franks,J.; Friedman,K.; Kercher,L.; Webby,R.J.
EPI1530314	HA	United States	2018-May-23	EPI_ISL_373050	A/semipalmated sandpiper/Delaware Bay/556/2018		Import from public-domain	Woodard,K.; Turner,J.C.; Franks,J.; Friedman,K.; Kercher,L.; Webby,R.J.
EPI1530222	HA	United States	2018-May-23	EPI_ISL_373039	A/semipalmated sandpiper/Delaware Bay/572/2018		Import from public-domain	Woodard,K.; Turner,J.C.; Franks,J.; Friedman,K.; Kercher,L.; Webby,R.J.
EPI1530183	HA	United States	2018-May-23	EPI_ISL_373034	A/semipalmated sandpiper/Delaware Bay/568/2018		Import from public-domain	Woodard,K.; Turner,J.C.; Franks,J.; Friedman,K.; Kercher,L.; Webby,R.J.
EPI1530543	HA	United States	2018-May-22	EPI_ISL_373080	A/ruddy turnstone/Delaware Bay/429/2018		Import from public-domain	Woodard,K.; Turner,J.C.; Franks,J.; Friedman,K.; Kercher,L.; Webby,R.J.
EPI1530516	HA	United States	2018-May-22	EPI_ISL_373076	A/ruddy turnstone/Delaware Bay/347/2018		Import from public-domain	Woodard,K.; Turner,J.C.; Franks,J.; Friedman,K.; Kercher,L.; Webby,R.J.
EPI1530487	HA	United States	2018-May-21	EPI_ISL_373072	A/ruddy turnstone/Delaware Bay/265/2018		Import from public-domain	Woodard,K.; Turner,J.C.; Franks,J.; Friedman,K.; Kercher,L.; Webby,R.J.
EPI1530478	HA	United States	2018-May-21	EPI_ISL_373071	A/ruddy turnstone/Delaware Bay/240/2018		Import from public-domain	Woodard,K.; Turner,J.C.; Franks,J.; Friedman,K.; Kercher,L.; Webby,R.J.
EPI1530458	HA	United States	2018-May-21	EPI_ISL_373069	A/ruddy turnstone/Delaware Bay/238/2018		Import from public-domain	Woodard,K.; Turner,J.C.; Franks,J.; Friedman,K.; Kercher,L.; Webby,R.J.
EPI1530333	HA	United States	2018-May-22	EPI_ISL_373053	A/ruddy turnstone/Delaware Bay/354/2018		Import from public-domain	Woodard,K.; Turner,J.C.; Franks,J.; Friedman,K.; Kercher,L.; Webby,R.J.
EPI1530319	HA	United States	2018-May-22	EPI_ISL_373051	A/ruddy turnstone/Delaware Bay/286/2018		Import from public-domain	Woodard,K.; Turner,J.C.; Franks,J.; Friedman,K.; Kercher,L.; Webby,R.J.
EPI1530295	HA	United States	2018-May-22	EPI_ISL_373048	A/ruddy turnstone/Delaware Bay/321/2018		Import from public-domain	Woodard,K.; Turner,J.C.; Franks,J.; Friedman,K.; Kercher,L.; Webby,R.J.
EPI1530170	HA	United States	2018-May-22	EPI_ISL_373032	A/ruddy turnstone/Delaware Bay/298/2018		Import from public-domain	Woodard,K.; Turner,J.C.; Franks,J.; Friedman,K.; Kercher,L.; Webby,R.J.
EPI1530116	HA	United States	2018-May-20	EPI_ISL_373025	A/ruddy turnstone/Delaware Bay/633/2018		Import from public-domain	Woodard,K.; Turner,J.C.; Franks,J.; Friedman,K.; Kercher,L.; Webby,R.J.
EPI1219866	HA	United States	2017-May-19	EPI_ISL_307655	A/ruddy turnstone/New Jersey/UGAI17-2756/2017		Import from public-domain	Tan,G.; Pickett,B.; Fedorova,N.; Amedeo,P.; Isom,R.; Hu,L.; Christensen,J.; Durbin,A.; Williams,T.; Arumemi,F.; Poulson,R.; Bao,Y.; Sanders,R.; Zhdanov,S.; Kiryutin,B.; Lipman,D.J.; Tatusova,T.; Hatcher,E.; Stallknecht,D.
EPI1219792	HA	United States	2017-May-16	EPI_ISL_307641	A/ruddy turnstone/New Jersey/UGAI17-2293/2017		Import from public-domain	Tan,G.; Pickett,B.; Fedorova,N.; Amedeo,P.; Isom,R.; Hu,L.; Christensen,J.; Durbin,A.; Williams,T.; Arumemi,F.; Poulson,R.; Bao,Y.; Sanders,R.; Zhdanov,S.; Kiryutin,B.; Lipman,D.J.; Tatusova,T.; Hatcher,E.; Stallknecht,D.
EPI1200998	HA	United States	2017-May-21	EPI_ISL_303848	A/ruddy turnstone/Delaware Bay/270/2017		Import from public-domain
EPI1200999	HA	United States	2017-May-20	EPI_ISL_303847	A/ruddy turnstone/Delaware Bay/122/2017		Import from public-domain
EPI1201009	HA	United States	2017-May-21	EPI_ISL_303846	A/ruddy turnstone/Delaware Bay/193/2017		Import from public-domain
EPI1201005	HA	United States	2017-May-20	EPI_ISL_303845	A/ruddy turnstone/Delaware Bay/141/2017		Import from public-domain
EPI1066771	HA	United States	2016-May-18	EPI_ISL_279298	A/ruddy turnstone/New Jersey/UGAI16-1244/2016		Import from public-domain	Pickett,B.; Fedorova,N.; Puri,V.; Shrivastava,S.; Amedeo,P.; Isom,R.; Hu,L.; Durbin,A.; Rocchi,I.; Williams,T.; Poulson,R.L.; Bao,Y.; Sanders,R.; Zhdanov,S.; Kiryutin,B.; Lipman,D.J.; Tatusova,T.; Stallknecht,D.E.
EPI1066683	HA	United States	2016-May-18	EPI_ISL_279285	A/ruddy turnstone/New Jersey/UGAI16-1296/2016		Import from public-domain	Pickett,B.; Fedorova,N.; Puri,V.; Shrivastava,S.; Amedeo,P.; Isom,R.; Hu,L.; Durbin,A.; Rocchi,I.; Williams,T.; Poulson,R.L.; Bao,Y.; Sanders,R.; Zhdanov,S.; Kiryutin,B.; Lipman,D.J.; Tatusova,T.; Stallknecht,D.E.
EPI1066636	HA	United States	2016-May-18	EPI_ISL_279282	A/ruddy turnstone/New Jersey/UGAI16-1289/2016		Import from public-domain	Pickett,B.; Fedorova,N.; Puri,V.; Shrivastava,S.; Amedeo,P.; Isom,R.; Hu,L.; Durbin,A.; Rocchi,I.; Williams,T.; Poulson,R.L.; Bao,Y.; Sanders,R.; Zhdanov,S.; Kiryutin,B.; Lipman,D.J.; Tatusova,T.; Stallknecht,D.E.
EPI476170	HA	United States	2011-Dec-05	EPI_ISL_148236	A/long-tailed duck/Maine/295/2011		Import from public-domain	Wentworth,D.E.; Halpin,R.A.; Lin,X.; Bera,J.; Akopov,A.; Ransier,A.; Mohan,M.; Fedorova,N.; Tsitrin,T.; Stockwell,T.; Amedeo,P.; Appalla,L.; Bishop,B.; Edworthy,P.; Gupta,N.; Hoover,J.; Katzel,D.; Li,K.; Schobel,S.; Shrivastava,S.; Thovarai,V.; Wang,S.; Bao,Y.; Sanders,R.; Zhdanov,S.; Kiryutin,B.; Lipman,D.J.; Tatusova,T.; Hall,J.S.
EPI1328406	HA	China	2018-Mar-14	EPI_ISL_332680	A/duck/Guangdong/F352/2018		South China Agricultural University
EPI1328404	HA	China	2017-Nov-28	EPI_ISL_332678	A/duck/Guangdong/F138/2017		South China Agricultural University
EPI973511	HA	United States	2015-Sep-20	EPI_ISL_258484	A/emperor goose/Alaska/UGAI15-6759/2015		Import from public-domain	Reeves,A.B.
EPI973503	HA	United States	2015-Sep-20	EPI_ISL_258483	A/emperor goose/Alaska/UGAI15-6758/2015		Import from public-domain	Reeves,A.B.
EPI973495	HA	United States	2015-Sep-19	EPI_ISL_258482	A/emperor goose/Alaska/UGAI15-6737/2015		Import from public-domain	Reeves,A.B.
EPI1304916	HA	United States	2017-May-18	EPI_ISL_328526	A/canine/California/84315/2017		Import from public-domain
EPI1304925	HA	United States	2017-Mar-24	EPI_ISL_328525	A/canine/California/043670/2017		Import from public-domain
EPI1304911	HA	United States	2017-May-25	EPI_ISL_328524	A/canine/Florida/88807.2/2017		Import from public-domain
EPI1304892	HA	United States	2017-May-26	EPI_ISL_328523	A/canine/Georgia/89750.1/2017		Import from public-domain
EPI1304889	HA	United States	2017-May-25	EPI_ISL_328522	A/canine/Georgia/20170606-19/2017		Import from public-domain
EPI1157860	HA	United States	2004-Feb-01	EPI_ISL_294945	A/canine/Florida/15592.1/2004		Import from public-domain
EPI1157868	HA	United States	2010-Feb-01	EPI_ISL_294943	A/canine/New York/1623.1/2010		Import from public-domain
EPI1157830	HA	United States	2016-Feb-01	EPI_ISL_294942	A/canine/Maine/058124/2016		Import from public-domain
EPI1157894	HA	United States	2013-Feb-01	EPI_ISL_294941	A/canine/Vermont/278213/2013		Import from public-domain
EPI1157865	HA	United States	2010-Feb-01	EPI_ISL_294940	A/canine/New York/3699/2010		Import from public-domain
EPI1157829	HA	United States	2012-Feb-01	EPI_ISL_294938	A/canine/New York/159903/2012		Import from public-domain
EPI1157820	HA	United States	2009-Feb-01	EPI_ISL_294937	A/canine/Pennsylvania/96978/2009		Import from public-domain
EPI1157841	HA	United States	2011-Feb-01	EPI_ISL_294935	A/canine/Connecticut/85863/2011		Import from public-domain
EPI1567172	HA	United States	2018-Mar-27	EPI_ISL_381800	A/Felis catus/USA/047732/2018		Import from public-domain	Anderson,R.R.; Glaser,A.G.; Dubovi,E.H.; Parrish,C.R.; Voorhees,I.E.; Wasik,B.; Chilson,B.D.; Rothenheber,D.T.; Goodman,L.B.
EPI310357	HA	Zambia	2008-Jul-01	EPI_ISL_88226	A/goose/Zambia/06/2008		Import from public-domain	Simulundu,E.; Takada,A.
EPI310349	HA	Zambia	2008-Jul-01	EPI_ISL_88225	A/goose/Zambia/05/2008		Import from public-domain	Simulundu,E.; Takada,A.
EPI433715	HA	Canada	2010-Jul-20	EPI_ISL_137662	A/snow goose/Nunavet/03438/2010		Import from public-domain	Wentworth,D.E.; Dugan,V.; Halpin,R.; Lin,X.; Bera,J.; Wester,E.; Ghedin,E.; Fedorova,N.; Tsitrin,T.; Stockwell,T.; Amedeo,P.; Bishop,B.; Edworthy,P.; Gupta,N.; Katzel,D.; Li,K.; Schobel,S.; Shrivastava,S.; Thovarai,V.; Wang,S.; Hall,J.; Bao,Y.; Sanders,R.; Dernovoy,D.; Kiryutin,B.; Lipman,D.J.; Tatusova,T.
EPI1590552	HA	China	2014-Oct-01	EPI_ISL_390943	A/swan goose/Jiangxi/H24/2014(H3N6)	Tsinghua University	Tsinghua University
EPI1590544	HA	China	2014-Oct-01	EPI_ISL_390942	A/swan goose/Jiangxi/H23/2014(H3N6)	Tsinghua University	Tsinghua University
EPI238886	HA	United States	1998-Jan-01	EPI_ISL_22552	A/guinea fowl/NJ/8848-18/1998		Import from public-domain	Kim,L.M.; Scott,M.A.; Suarez,D.L.; Spackman,E.; Swayne,D.E.; Senne,D.A.; Afonso,C.L.
EPI1790776	HA	Korea, Republic of	2013-Jan-23	EPI_ISL_506158	A/pheasant/South Korea/N13-010/2013		Import from public-domain	Youk,S.-s.; Jung,J.-H.; Pantin-Jackwood,M.J.; Swayne,D.E.; Song,C.-s.; Lee,D.-h.; Tseren-Ochir,E.-O.; Noh,J.
EPI1788766	HA	Belgium	2019-May-05	EPI_ISL_505585	A/Turkey/Belgium/4539/2019		Import from public-domain	Steensels,M.; Roupie,V.; Lambrecht,B.
EPI845644	HA	United States	2004-Jan-01	EPI_ISL_235762	A/turkey/OH/313053_CIP046_RGJS71/2004		Import from public-domain
EPI845689	HA	United States	2004-Jan-01	EPI_ISL_235761	A/turkey/OH/313053_CIP046_RGJS70/2004		Import from public-domain
EPI845634	HA	United States	2004-Jan-01	EPI_ISL_235760	A/turkey/OH/313053_CIP046_RGJS72/2004		Import from public-domain
EPI845600	HA	United States	2004-Jan-01	EPI_ISL_235758	A/turkey/OH/313053_CIP046_RGJS44/2004		Import from public-domain
EPI845680	HA	United States	2004-Jan-01	EPI_ISL_235757	A/turkey/OH/313053_CIP046_RGJS54/2004		Import from public-domain
EPI845648	HA	United States	2004-Jan-01	EPI_ISL_235753	A/turkey/OH/313053_CIP046_RGJS49/2004		Import from public-domain
EPI354673	HA	Canada	2011-Jul-06	EPI_ISL_104489	A/turkey/Ontario/FAV-3/2011		Import from public-domain	Berhane,Y.; Kehler,H.; Handel,K.; Hisanaga,T.; Xu,W.; Ojkic,D.; Pasick,J.
EPI354665	HA	Canada	2011-Feb-24	EPI_ISL_104479	A/turkey/Ontario/FAV-9/2011		Import from public-domain	Berhane,Y.; Kehler,H.; Handel,K.; Hisanaga,T.; Xu,W.; Ojkic,D.; Pasick,J.
EPI353639	HA	Canada	2011-Jul-21	EPI_ISL_103836	A/turkey/Ontario/FAV-10/2011		Import from public-domain	Berhane,Y.; Kehler,H.; Handel,K.; Hisanaga,T.; Xu,W.; Ojkic,D.; Pasick,J.; Handel,K.A.
EPI168650	HA	United States	2005-Jan-01	EPI_ISL_25993	A/turkey/North Carolina/353568/2005		Import from public-domain
EPI168645	HA	United States	2005-Jan-01	EPI_ISL_25992	A/turkey/Minnesota/366767/2005		Import from public-domain
EPI158876	HA	United States	2005-Jan-01	EPI_ISL_22551	A/turkey/MN/366767/2005		Import from public-domain
EPI103217	HA	Canada	2005-Jan-01	EPI_ISL_10150	A/turkey/Ontario/31232/2005		Import from public-domain
EPI1120588	HA	Japan	1977-Jan-01	EPI_ISL_288007	A/budgerigar/Aichi/1/77	National Institute of Animal Health	National Institute of Animal Health	Y,Uchida
EPI222995	HA	United States	2006-Oct-09	EPI_ISL_63726	A/Pacific golden plover/Alaska/44201-109/2006		Import from public-domain	Pearce,J.M.; Ramey,A.M.; Ip,H.S.
EPI182049	HA	Netherlands	2007-Jan-01	EPI_ISL_30805	A/turnstone/Netherlands/1/2007		Import from public-domain
EPI182041	HA	Netherlands	2006-Jan-01	EPI_ISL_30804	A/common eider/Netherlands/1/2006		Import from public-domain
EPI159196	HA	United States	2005-Jan-01	EPI_ISL_22595	A/ruddy turnstone/NJ/335/2005		Import from public-domain
EPI159188	HA	United States	2005-Jan-01	EPI_ISL_22594	A/ruddy turnstone/NJ/357/2005		Import from public-domain
EPI159180	HA	United States	2005-Jan-01	EPI_ISL_22593	A/sanderling/NJ/1042/2005		Import from public-domain
EPI126975	HA	Korea, Republic of	2006-Jan-01	EPI_ISL_13939	A/aquatic bird/Korea/KN-5/2006		Import from public-domain
EPI126971	HA	Korea, Republic of	2005-Jan-01	EPI_ISL_13937	A/aquatic bird/Korea/KN-3/2005		Import from public-domain
EPI126969	HA	Korea, Republic of	2005-Jan-01	EPI_ISL_13936	A/aquatic bird/Korea/KN-2/2005		Import from public-domain
EPI126967	HA	Korea, Republic of	2004-Jan-01	EPI_ISL_13935	A/aquatic bird/Korea/KN-1/2004		Import from public-domain
EPI126965	HA	Korea, Republic of	2006-Jan-01	EPI_ISL_13934	A/aquatic bird/Korea/JN-2/2006		Import from public-domain
EPI126961	HA	Korea, Republic of	2006-Jan-01	EPI_ISL_13932	A/aquatic bird/Korea/CN-4/2006		Import from public-domain
EPI126959	HA	Korea, Republic of	2005-Jan-01	EPI_ISL_13931	A/aquatic bird/Korea/CN-3/2005		Import from public-domain
EPI126955	HA	Korea, Republic of	2004-Jan-01	EPI_ISL_13929	A/aquatic bird/Korea/CN-1/2004		Import from public-domain
EPI49466	HA	United States	2005-Dec-05	EPI_ISL_6504	A/longtail duck/Maryland/291/2005		Import from public-domain
EPI42149	HA	Australia	1980-Dec-06	EPI_ISL_5818	A/red-necked stint/Australia/4500/1980		Import from public-domain
EPI1772410	HA	Canada	2018-Mar-13	EPI_ISL_502295	A/canine/Ontario/NCFAD-2018-070-12/2018		Import from public-domain	Xu,W.; Weese,J.S.; Ojkic,D.; Lung,O.; Handel,K.; Berhane,Y.
EPI1772346	HA	Canada	2018-Oct-15	EPI_ISL_502287	A/canine/Ontario/NCFAD-2018-064-1/2018		Import from public-domain	Xu,W.; Weese,J.S.; Ojkic,D.; Lung,O.; Handel,K.; Berhane,Y.
EPI1772338	HA	Canada	2018-Jan-05	EPI_ISL_502286	A/canine/Ontario/NCFAD-2018-001-4/2018		Import from public-domain	Xu,W.; Weese,J.S.; Ojkic,D.; Lung,O.; Handel,K.; Berhane,Y.
EPI1772107	HA	China	2019-Jan-10	EPI_ISL_502193	A/canine/China/HA.seq/2019		Import from public-domain	Ge,Y.
EPI1634261	HA	China	2017-Jun-07	EPI_ISL_399577	A/canine/China/Huabei-170607/2017		Import from public-domain	Zheng,X.; Lin,J.; Yang,Z.; Liu,L.; Cheng,H.; Huang,C.; Wang,X.; Pan,J.; Duan,H.; Zhao,J.; Liu,Y.
EPI1502592	HA	China	2019-Mar-08	EPI_ISL_366884	A/canine/China/Shanghai-0315-2019/2019		Import from public-domain	Ge,F.
EPI1308103	HA	United States	2017-Nov-01	EPI_ISL_329172	A/canine/Illinois/A37/2017		Import from public-domain	Voorhees,I.E.; Parrish,C.R.
EPI1308095	HA	United States	2017-May-26	EPI_ISL_329171	A/canine/Florida/090919/2017		Import from public-domain	Voorhees,I.E.; Parrish,C.R.
EPI1308051	HA	United States	2017-Oct-08	EPI_ISL_329162	A/canine/Ohio/174509/2017		Import from public-domain	Voorhees,I.E.; Parrish,C.R.
EPI1308043	HA	United States	2017-May-26	EPI_ISL_329161	A/canine/North Carolina/090487/2017		Import from public-domain	Voorhees,I.E.; Parrish,C.R.
EPI1308035	HA	United States	2017-Aug-10	EPI_ISL_329160	A/canine/Minnesota/139684/2017		Import from public-domain	Voorhees,I.E.; Parrish,C.R.
EPI1308027	HA	United States	2017-Oct-09	EPI_ISL_329159	A/canine/Kentucky/174490/2017		Import from public-domain	Voorhees,I.E.; Parrish,C.R.
EPI1308019	HA	United States	2017-Jul-26	EPI_ISL_329158	A/canine/Kentucky/128656/2017		Import from public-domain	Voorhees,I.E.; Parrish,C.R.
EPI1308011	HA	United States	2017-Jul-29	EPI_ISL_329157	A/canine/Indiana/130636/2017		Import from public-domain	Voorhees,I.E.; Parrish,C.R.
EPI1307999	HA	United States	2017-Aug-01	EPI_ISL_329154	A/canine/South Carolina/132956/2017		Import from public-domain	Voorhees,I.E.; Parrish,C.R.
EPI1307991	HA	United States	2017-Oct-28	EPI_ISL_329153	A/canine/Ohio/A97/2017		Import from public-domain	Voorhees,I.E.; Parrish,C.R.
EPI1307983	HA	United States	2017-Oct-28	EPI_ISL_329152	A/canine/Ohio/A91/2017		Import from public-domain	Voorhees,I.E.; Parrish,C.R.
EPI1308059	HA	United States	2017-Oct-28	EPI_ISL_329151	A/canine/Ohio/A82/2017		Import from public-domain	Voorhees,I.E.; Parrish,C.R.
EPI1307970	HA	China	2014-Feb-01	EPI_ISL_329149	A/canine/Guangdong/02/2014		Import from public-domain	Su,S.; Li,S.
EPI1307947	HA	China	2014-Feb-01	EPI_ISL_329148	A/canine/Guangdong/01/2014		Import from public-domain	Su,S.; Li,S.
EPI1307940	HA	China	2013-Nov-01	EPI_ISL_329147	A/canine/Guangdong/04/2013		Import from public-domain	Su,S.; Li,S.
EPI1307937	HA	China	2013-Nov-01	EPI_ISL_329146	A/canine/Guangdong/03/2013		Import from public-domain	Su,S.; Li,S.
EPI1226349	HA	Korea, Republic of	2013-Sep-11	EPI_ISL_309190	A/canine/Korea/AS-15/2013		Import from public-domain	Lee,I.W.; Kim,Y.I.; Lim,G.J.; Kwon,H.I.; Si,Y.J.; Park,S.J.; Kim,E.H.; Kim,S.M.; Nguyen,H.D.; Song,M.S.; Choi,Y.K.; Lee,I.-W.; Kim,Y.-I.; Lim,G.-J.; Kwon,H.-I.; Si,Y.-J.; Park,S.-J.; Kim,E.-H.; Song,M.-S.; Choi,Y.-K.
EPI1226348	HA	Korea, Republic of	2013-Aug-09	EPI_ISL_309189	A/canine/Korea/AS-14/2013		Import from public-domain	Lee,I.W.; Kim,Y.I.; Lim,G.J.; Kwon,H.I.; Si,Y.J.; Park,S.J.; Kim,E.H.; Kim,S.M.; Nguyen,H.D.; Song,M.S.; Choi,Y.K.; Lee,I.-W.; Kim,Y.-I.; Lim,G.-J.; Kwon,H.-I.; Si,Y.-J.; Park,S.-J.; Kim,E.-H.; Song,M.-S.; Choi,Y.-K.
EPI1226347	HA	Korea, Republic of	2013-Jun-08	EPI_ISL_309188	A/canine/Korea/AS-11/2013		Import from public-domain	Lee,I.W.; Kim,Y.I.; Lim,G.J.; Kwon,H.I.; Si,Y.J.; Park,S.J.; Kim,E.H.; Kim,S.M.; Nguyen,H.D.; Song,M.S.; Choi,Y.K.; Lee,I.-W.; Kim,Y.-I.; Lim,G.-J.; Kwon,H.-I.; Si,Y.-J.; Park,S.-J.; Kim,E.-H.; Song,M.-S.; Choi,Y.-K.
EPI1226346	HA	Korea, Republic of	2012-Oct-15	EPI_ISL_309187	A/canine/Korea/AS-09/2012		Import from public-domain	Lee,I.W.; Kim,Y.I.; Lim,G.J.; Kwon,H.I.; Si,Y.J.; Park,S.J.; Kim,E.H.; Kim,S.M.; Nguyen,H.D.; Song,M.S.; Choi,Y.K.; Lee,I.-W.; Kim,Y.-I.; Lim,G.-J.; Kwon,H.-I.; Si,Y.-J.; Park,S.-J.; Kim,E.-H.; Song,M.-S.; Choi,Y.-K.
EPI1226345	HA	Korea, Republic of	2012-Sep-17	EPI_ISL_309186	A/canine/Korea/AS-08/2012		Import from public-domain	Lee,I.W.; Kim,Y.I.; Lim,G.J.; Kwon,H.I.; Si,Y.J.; Park,S.J.; Kim,E.H.; Kim,S.M.; Nguyen,H.D.; Song,M.S.; Choi,Y.K.; Lee,I.-W.; Kim,Y.-I.; Lim,G.-J.; Kwon,H.-I.; Si,Y.-J.; Park,S.-J.; Kim,E.-H.; Song,M.-S.; Choi,Y.-K.
EPI1226344	HA	Korea, Republic of	2012-Aug-24	EPI_ISL_309185	A/canine/Korea/AS-06/2012		Import from public-domain	Lee,I.W.; Kim,Y.I.; Lim,G.J.; Kwon,H.I.; Si,Y.J.; Park,S.J.; Kim,E.H.; Kim,S.M.; Nguyen,H.D.; Song,M.S.; Choi,Y.K.; Lee,I.-W.; Kim,Y.-I.; Lim,G.-J.; Kwon,H.-I.; Si,Y.-J.; Park,S.-J.; Kim,E.-H.; Song,M.-S.; Choi,Y.-K.
EPI1226343	HA	Korea, Republic of	2012-Jul-14	EPI_ISL_309184	A/canine/Korea/AS-05/2012		Import from public-domain	Lee,I.W.; Kim,Y.I.; Lim,G.J.; Kwon,H.I.; Si,Y.J.; Park,S.J.; Kim,E.H.; Kim,S.M.; Nguyen,H.D.; Song,M.S.; Choi,Y.K.; Lee,I.-W.; Kim,Y.-I.; Lim,G.-J.; Kwon,H.-I.; Si,Y.-J.; Park,S.-J.; Kim,E.-H.; Song,M.-S.; Choi,Y.-K.
EPI1226342	HA	Korea, Republic of	2012-Jun-11	EPI_ISL_309183	A/canine/Korea/AS-04/2012		Import from public-domain	Lee,I.W.; Kim,Y.I.; Lim,G.J.; Kwon,H.I.; Si,Y.J.; Park,S.J.; Kim,E.H.; Kim,S.M.; Nguyen,H.D.; Song,M.S.; Choi,Y.K.; Lee,I.-W.; Kim,Y.-I.; Lim,G.-J.; Kwon,H.-I.; Si,Y.-J.; Park,S.-J.; Kim,E.-H.; Song,M.-S.; Choi,Y.-K.
EPI1226341	HA	Korea, Republic of	2012-May-10	EPI_ISL_309182	A/canine/Korea/AS-03/2012		Import from public-domain	Lee,I.W.; Kim,Y.I.; Lim,G.J.; Kwon,H.I.; Si,Y.J.; Park,S.J.; Kim,E.H.; Kim,S.M.; Nguyen,H.D.; Song,M.S.; Choi,Y.K.; Lee,I.-W.; Kim,Y.-I.; Lim,G.-J.; Kwon,H.-I.; Si,Y.-J.; Park,S.-J.; Kim,E.-H.; Song,M.-S.; Choi,Y.-K.
EPI1226340	HA	Korea, Republic of	2009-Sep-18	EPI_ISL_309181	A/canine/Korea/AS-01/2009		Import from public-domain	Lee,I.W.; Kim,Y.I.; Lim,G.J.; Kwon,H.I.; Si,Y.J.; Park,S.J.; Kim,E.H.; Kim,S.M.; Nguyen,H.D.; Song,M.S.; Choi,Y.K.; Lee,I.-W.; Kim,Y.-I.; Lim,G.-J.; Kwon,H.-I.; Si,Y.-J.; Park,S.-J.; Kim,E.-H.; Song,M.-S.; Choi,Y.-K.
EPI1226271	HA	China	2015-Jan-06	EPI_ISL_309172	A/canine/Zhejiang/S34/2015		Import from public-domain	Cao,X.; Liu,X.; Zheng,S.; Xu,L.; Wu,H.; Liu,J.
EPI743742	HA	Korea, Republic of	2013-May-30	EPI_ISL_218443	A/canine/Korea/BD-1/2013		Import from public-domain	Lee,E.; Kim,E.J.; Kim,B.H.; Song,J.Y.; Cho,I.S.; Shin,Y.K.; Kim,E.-J.; Kim,B.-H.; Song,J.-Y.; Cho,I.-S.; Shin,Y.-K.
EPI620464	HA	United States	2015-Apr-15	EPI_ISL_190463	A/canine/Illinois/12191/2015		Import from public-domain	Killian,M.L.; Jenkins-Moore,M.; Koster,L.G.; Janas-Martindale,A.M.
EPI530766	HA	China	2013-May-01	EPI_ISL_162190	A/canine/Guangxi/L2/2013		Import from public-domain	Chen,Y.; Mo,Y.; Zhou,H.; Yu,Q.; Xiao,X.; Yang,W.; Wei,Z.; Huang,W.
EPI530762	HA	China	2013-May-01	EPI_ISL_162189	A/canine/Guangxi/L1/2013		Import from public-domain	Chen,Y.; Mo,Y.; Zhou,H.; Yu,Q.; Xiao,X.; Yang,W.; Wei,Z.; Huang,W.
EPI465052	HA	China	2012-Nov-01	EPI_ISL_144954	A/canine/Nanjing/11/2012		Import from public-domain	Wang,X.L.
EPI407578	HA	China	2010-Apr-06	EPI_ISL_132777	A/canine/Liaoning/1578/2010		Import from public-domain	Sun,Y.; Sun,S.; Ma,J.; Tan,Y.; Du,L.; Shen,Y.; Mu,Q.; Pu,J.; Lin,D.; Liu,J.
EPI407571	HA	China	2009-Dec-09	EPI_ISL_132776	A/canine/Beijing/253/2009		Import from public-domain	Sun,Y.; Sun,S.; Ma,J.; Tan,Y.; Du,L.; Shen,Y.; Mu,Q.; Pu,J.; Lin,D.; Liu,J.
EPI407563	HA	China	2010-Jan-08	EPI_ISL_132775	A/canine/Beijing/420/2010		Import from public-domain	Sun,Y.; Sun,S.; Ma,J.; Tan,Y.; Du,L.; Shen,Y.; Mu,Q.; Pu,J.; Lin,D.; Liu,J.
EPI407554	HA	China	2009-Dec-14	EPI_ISL_132774	A/canine/Beijing/295/2009		Import from public-domain	Sun,Y.; Sun,S.; Ma,J.; Tan,Y.; Du,L.; Shen,Y.; Mu,Q.; Pu,J.; Lin,D.; Liu,J.
EPI407546	HA	China	2009-Dec-13	EPI_ISL_132773	A/canine/Beijing/305/2009		Import from public-domain	Sun,Y.; Sun,S.; Ma,J.; Tan,Y.; Du,L.; Shen,Y.; Mu,Q.; Pu,J.; Lin,D.; Liu,J.
EPI407538	HA	China	2009-Dec-17	EPI_ISL_132772	A/canine/Beijing/359/2009		Import from public-domain	Sun,Y.; Sun,S.; Ma,J.; Tan,Y.; Du,L.; Shen,Y.; Mu,Q.; Pu,J.; Lin,D.; Liu,J.
EPI407530	HA	China	2009-Dec-17	EPI_ISL_132771	A/canine/Beijing/362/2009		Import from public-domain	Sun,Y.; Sun,S.; Ma,J.; Tan,Y.; Du,L.; Shen,Y.; Mu,Q.; Pu,J.; Lin,D.; Liu,J.
EPI407522	HA	China	2009-Dec-17	EPI_ISL_132770	A/canine/Beijing/364/2009		Import from public-domain	Sun,Y.; Sun,S.; Ma,J.; Tan,Y.; Du,L.; Shen,Y.; Mu,Q.; Pu,J.; Lin,D.; Liu,J.
EPI407514	HA	China	2010-Jan-08	EPI_ISL_132769	A/canine/Beijing/418/2010		Import from public-domain	Sun,Y.; Sun,S.; Ma,J.; Tan,Y.; Du,L.; Shen,Y.; Mu,Q.; Pu,J.; Lin,D.; Liu,J.
EPI407506	HA	China	2010-Jan-03	EPI_ISL_132768	A/canine/Beijing/511/2010		Import from public-domain	Sun,Y.; Sun,S.; Ma,J.; Tan,Y.; Du,L.; Shen,Y.; Mu,Q.; Pu,J.; Lin,D.; Liu,J.
EPI407498	HA	China	2010-Feb-02	EPI_ISL_132767	A/canine/Beijing/1028/2010		Import from public-domain	Sun,Y.; Sun,S.; Ma,J.; Tan,Y.; Du,L.; Shen,Y.; Mu,Q.; Pu,J.; Lin,D.; Liu,J.
EPI407490	HA	China	2010-Apr-06	EPI_ISL_132766	A/canine/Liaoning/1585/2010		Import from public-domain	Sun,Y.; Sun,S.; Ma,J.; Tan,Y.; Du,L.; Shen,Y.; Mu,Q.; Pu,J.; Lin,D.; Liu,J.
EPI394662	HA	China	2011-Feb-01	EPI_ISL_128938	A/canine/Guangdong/2/2011		Import from public-domain	Su,S.; Cao,N.; Chen,J.; Zhao,F.; Li,H.; Zhao,M.; Wang,Y.; Huang,Z.; Yuan,L.; Wang,H.; Zhang,G.; Li,S.
EPI149075	HA	United States	2005-Jan-01	EPI_ISL_18420	A/dog/Miami/E3/2005		Import from public-domain
EPI149074	HA	United States	2005-Jan-01	EPI_ISL_18419	A/dog/Jacksonville/C3/2005		Import from public-domain
EPI98702	HA	United States	2005-Jan-01	EPI_ISL_9541	A/canine/Iowa/13628/2005		Import from public-domain
EPI98483	HA	United States	2003-Jan-01	EPI_ISL_9528	A/canine/Florida/242/2003		Import from public-domain
EPI1098480	HA	China	2017-Mar-27	EPI_ISL_284681	A/donkey/Shandong/1/2017		Import from public-domain	Yang,H.; Xiao,Y.; Meng,F.; Sun,F.; Chen,M.; Cheng,Z.; Chen,Y.; Liu,S.; Chen,H.
EPI957816	HA	United Kingdom	2016-Dec-01	EPI_ISL_255687	A/Equine/Gloucestershire/3/16	Animal Health Trust	Animal Health Trust
EPI957813	HA	United Kingdom	2016-Dec-01	EPI_ISL_255686	A/Equine/Gloucestershire/2/16	Animal Health Trust	Animal Health Trust
EPI957669	HA	United Kingdom	2016-Nov-03	EPI_ISL_255635	A/Equine/Lancashire/1/16	Animal Health Trust	Animal Health Trust
EPI957634	HA	United Kingdom	2016-Oct-12	EPI_ISL_255633	A/Equine/Stirlingshire/1/16	Animal Health Trust	Animal Health Trust
EPI957622	HA	United Kingdom	2016-Sep-28	EPI_ISL_255632	A/Equine/Fife/1/16	Animal Health Trust	Animal Health Trust
EPI957608	HA	United Kingdom	2016-Jun-21	EPI_ISL_255630	A/Equine/Kent/1/16	Animal Health Trust	Animal Health Trust
EPI839821	HA	United Kingdom	2015-Dec-11	EPI_ISL_234922	A/equine/Northamptonshire/4/2015	Animal Health Trust	Animal Health Trust
EPI839794	HA	United Kingdom	2015-Dec-11	EPI_ISL_234921	A/equine/Northamptonshire/3/2015	Animal Health Trust	Animal Health Trust
EPI839723	HA	United Kingdom	2014-Oct-31	EPI_ISL_234917	A/equine/West Midlands/1/2014	Animal Health Trust	Animal Health Trust
EPI839721	HA	United Kingdom	2014-Oct-31	EPI_ISL_234916	A/equine/Kent/1/2014	Animal Health Trust	Animal Health Trust
EPI839719	HA	United Kingdom	2014-Oct-30	EPI_ISL_234915	A/equine/Worcestershire/2/2014	Animal Health Trust	Animal Health Trust
EPI839717	HA	United Kingdom	2014-Oct-24	EPI_ISL_234914	A/equine/Perthshire/2/2014	Animal Health Trust	Animal Health Trust
EPI839715	HA	United Kingdom	2014-Oct-09	EPI_ISL_234913	A/equine/Scottish Borders/1/2014	Animal Health Trust	Animal Health Trust
EPI839713	HA	United Kingdom	2014-Sep-29	EPI_ISL_234912	A/equine/Staffordshire/1/2014	Animal Health Trust	Animal Health Trust
EPI839711	HA	United Kingdom	2014-Sep-24	EPI_ISL_234911	A/equine/Perthshire/1/2014	Animal Health Trust	Animal Health Trust
EPI839642	HA	United Kingdom	2014-Aug-14	EPI_ISL_234908	A/equine/West Lothian/1/2014	Animal Health Trust	Animal Health Trust
EPI824114	HA	United Kingdom	2016-Jun-16	EPI_ISL_231828	A/equine/Hampshire/3/2016	Animal Health Trust	Animal Health Trust
EPI821297	HA	United Kingdom	2014-Nov-27	EPI_ISL_231273	A/equine/Gloucestershire/1/2014	Animal Health Trust	Animal Health Trust
EPI821295	HA	United Kingdom	2014-Sep-24	EPI_ISL_231272	A/equine/Essex/1/2014	Animal Health Trust	Animal Health Trust
EPI821293	HA	United Kingdom	2014-Mar-21	EPI_ISL_231271	A/equine/North Yorkshire/1/2014	Animal Health Trust	Animal Health Trust
EPI821291	HA	United Kingdom	2014-Nov-20	EPI_ISL_231270	A/equine/East Yorkshire/1/2014	Animal Health Trust	Animal Health Trust
EPI821289	HA	United Kingdom	2014-Nov-03	EPI_ISL_231269	A/equine/Cambridgeshire/1/2014	Animal Health Trust	Animal Health Trust
EPI821287	HA	United Kingdom	2014-Aug-19	EPI_ISL_231268	A/equine/Bedfordshire/2/2014	Animal Health Trust	Animal Health Trust
EPI821285	HA	United Kingdom	2014-Oct-07	EPI_ISL_231266	A/equine/South Ayrshire/1/2014	Animal Health Trust	Animal Health Trust
EPI821145	HA	United Kingdom	2014-Oct-23	EPI_ISL_230724	A/equine/Ayrshire/2/2014	Animal Health Trust	Animal Health Trust
EPI694841	HA	United Kingdom	2015-Apr-08	EPI_ISL_207225	A/equine/North Yorkshire/2/2015	Animal Health Trust	Animal Health Trust
EPI687835	HA	United States	2014-Nov-06	EPI_ISL_206059	A/Equine/Kentucky/1/2014	Gluck Equine Research Center, Department of Veterinary Science, University of Kentucky	Animal Health Trust
EPI673530	HA	United Kingdom	2015-Oct-07	EPI_ISL_201991	A/equine/Kent/1/2015	Animal Health Trust	Animal Health Trust
EPI620298	HA	Sweden	2011-Nov-27	EPI_ISL_190441	A Equine Sweden SVA111128SZ0073VIR160172 2011		National Veterinary Institute	'Helena, Back; Louise, Treiberg Berndtsson;Gittan, Gröndahl; John, Pringle; Siamak, Zohari'
EPI620296	HA	Sweden	2011-Nov-27	EPI_ISL_190440	A/Equine/Sweden/SVA111128SZ0073VIR175146/2011		National Veterinary Institute
EPI620294	HA	Sweden	2011-Dec-21	EPI_ISL_190439	A/Equine/Sweden/SVA111222SZ0168VIR177856/2011		National Veterinary Institute
EPI620292	HA	Sweden	2011-Dec-20	EPI_ISL_190438	A/Equine/Sweden/SVA111221SZ0085BKT087424/2011		National Veterinary Institute
EPI620290	HA	Sweden	2011-Dec-19	EPI_ISL_190437	A/Equine/Sweden/SVA111220SZ0255VIR175145/2011		National Veterinary Institute
EPI620288	HA	Sweden	2011-Dec-18	EPI_ISL_190436	A/Equine/Sweden/SVA111219SZ0079VIR174293/2011		National Veterinary Institute	'Helena, Back; Louise, Treiberg Berndtsson;Gittan, Gröndahl; John, Pringle; Siamak, Zohari'
EPI620286	HA	Sweden	2011-Dec-18	EPI_ISL_190435	A/Equine/Sweden/SVA111219SZ0079VIR174292/2011		National Veterinary Institute
EPI620284	HA	Sweden	2011-Dec-12	EPI_ISL_190434	A/Equine/Sweden/SVA111213SZ0070VIR170337/2011		National Veterinary Institute
EPI620282	HA	Sweden	2011-Dec-12	EPI_ISL_190433	A/Equine/Sweden/SVA111213SZ0070VIR170336/2011		National Veterinary Institute
EPI620280	HA	Sweden	2011-Dec-12	EPI_ISL_190432	A/Equine/Sweden/SVA111213SZ0065VIR170335/2011		National Veterinary Institute	'Helena, Back; Louise, Treiberg Berndtsson;Gittan, Gröndahl; John, Pringle; Siamak, Zohari'
EPI620278	HA	Sweden	2011-Dec-12	EPI_ISL_190431	A/Equine/Sweden/SVA111213SZ0065VIR170334/2011		National Veterinary Institute	'Helena, Back; Louise, Treiberg Berndtsson;Gittan, Gröndahl; John, Pringle; Siamak, Zohari'
EPI620276	HA	Sweden	2011-Dec-11	EPI_ISL_190430	A/Equine/Sweden/SVA111212SZ0056VIR169815/2011		National Veterinary Institute	'Helena, Back; Louise, Treiberg Berndtsson;Gittan, Gröndahl; John, Pringle; Siamak, Zohari'
EPI620274	HA	Sweden	2011-Dec-09	EPI_ISL_190429	A/Equine/Sweden/SVA111209SZ0099VIR169132/2011		National Veterinary Institute	'Helena, Back; Louise, Treiberg Berndtsson;Gittan, Gröndahl; John, Pringle; Siamak, Zohari'
EPI620272	HA	Sweden	2011-Dec-08	EPI_ISL_190428	A/Equine/Sweden/SVA111209SZ0099VIR169130/2011		National Veterinary Institute	'Helena, Back; Louise, Treiberg Berndtsson;Gittan, Gröndahl; John, Pringle; Siamak, Zohari'
EPI620270	HA	Sweden	2011-Dec-08	EPI_ISL_190427	A/Equine/Sweden/SVA111209SZ0099VIR169128/2011		National Veterinary Institute
EPI620268	HA	Sweden	2011-Dec-08	EPI_ISL_190426	A/Equine/Sweden/SVA111209SZ0099VIR169126/2011		National Veterinary Institute
EPI620266	HA	Sweden	2011-Dec-08	EPI_ISL_190425	A/Equine/Sweden/SVA111209SZ0099VIR169124/2011		National Veterinary Institute
EPI620264	HA	Sweden	2011-Dec-08	EPI_ISL_190424	A/Equine/Sweden/SVA111209SZ0099VIR169122/2011		National Veterinary Institute
EPI620262	HA	Sweden	2011-Dec-08	EPI_ISL_190423	A Equine Sweden SVA111209SZ0099VIR169118 2011		National Veterinary Institute
EPI620260	HA	Sweden	2011-Dec-08	EPI_ISL_190422	A Equine Sweden SVA111212SZ0058VIR169816 2011		National Veterinary Institute
EPI620258	HA	Sweden	2011-Dec-07	EPI_ISL_190421	#A Equine Sweden SVA111208SZ0077VIR167906 2011		National Veterinary Institute
EPI620256	HA	Sweden	2011-Dec-07	EPI_ISL_190420	A Equine Sweden SVA111208SZ0077VIR167905 2011		National Veterinary Institute
EPI620254	HA	Sweden	2011-Dec-06	EPI_ISL_190419	A/Equine/Sweden/SVA111206SZ0085VIR165837/2011		National Veterinary Institute
EPI584295	HA	Brazil	2012-Mar-08	EPI_ISL_177502	A/equine/Rio Grande do Sul/1/12	Universidade Estadual de Londrina	Animal Health Trust
EPI584286	HA	United Arab Emirates	2012-May-31	EPI_ISL_177501	A/equine/Dubai/1/12	Central Veterinary Research Laboratory	Animal Health Trust
EPI584278	HA	United States	2011-Jan-01	EPI_ISL_177500	A/equine/Kentucky/1/11	Gluck Equine Research Center, Department of Veterinary Science, University of Kentucky	Animal Health Trust
EPI584270	HA	United States	2010-Jan-01	EPI_ISL_177498	A/equine/California/1/10	Gluck Equine Research Center, Department of Veterinary Science, University of Kentucky	Animal Health Trust
EPI584211	HA	United Kingdom	2009-Dec-01	EPI_ISL_177492	A/equine/Perthshire/3/09	Animal Health Trust	Animal Health Trust
EPI584203	HA	United Kingdom	2009-Nov-01	EPI_ISL_177491	A/equine/Dorset/09	Animal Health Trust	Animal Health Trust
EPI584195	HA	United Kingdom	2009-Sep-01	EPI_ISL_177490	A/equine/Lanarkshire/09	Animal Health Trust	Animal Health Trust
EPI584187	HA	United Kingdom	1998-Jan-01	EPI_ISL_177489	A/equine/Snailwell/98	Animal Health Trust	Animal Health Trust
EPI584173	HA	United Kingdom	1998-Jan-01	EPI_ISL_177487	A/equine/Moulton/98	Animal Health Trust	Animal Health Trust
EPI584135	HA	United Kingdom	2006-Mar-01	EPI_ISL_177472	A/equine/Cheshire/06	Animal Health Trust	Animal Health Trust
EPI584127	HA	United Kingdom	2006-Jun-01	EPI_ISL_177471	A/equine/Lincolnshire/06	Animal Health Trust	Animal Health Trust
EPI584116	HA	Switzerland	2011-Nov-01	EPI_ISL_177468	A/equine/Switzerland/P112/07	Equine Clinic, Department of Clinical Veterinary Medecine, Vetsuisse Facility, University of Bern	Animal Health Trust
EPI573752	HA	China	2008-Oct-28	EPI_ISL_174545	A/equine/Guangxi/1/2008		Import from public-domain	Xiong,Y.; Feng,S.; Wei,J.; Yan,J.; Sun,X.; Yi,C.; He,Q.
EPI527593	HA	China	2013-Feb-01	EPI_ISL_161474	A/equine/Heilongjiang/SS1/2013		Import from public-domain	Su,S.; Zhang,G.; Li,S.; Chen,J.
EPI465042	HA	Algeria	2011-May-01	EPI_ISL_144944	A/equine/Tiaret/1/2011		Import from public-domain	Laabassi,F.; Amelot,G.; Gaudaire,D.; Lecouturier,F.; Hans,A.
EPI395971	HA	Mongolia	2011-Sep-07	EPI_ISL_129372	A/equine/Mongolia/20/2011		Import from public-domain	Heil,G.L.; Gray,G.C.; Yondon,M.; Zayat,B.; McKenzie,P.
EPI347152	HA	Ireland	2008-Apr-21	EPI_ISL_100147	A/equine/Down/1/2008		Import from public-domain	Gildea,S.; Quinlivan,M.; Arkins,S.; Cullinane,A.
EPI347151	HA	Ireland	2007-Aug-02	EPI_ISL_100146	A/equine/Kildare/1/2007		Import from public-domain	Gildea,S.; Quinlivan,M.; Arkins,S.; Cullinane,A.
EPI347150	HA	Ireland	2007-Jul-10	EPI_ISL_100145	A/equine/Meath/1/2007		Import from public-domain	Gildea,S.; Quinlivan,M.; Arkins,S.; Cullinane,A.
EPI347149	HA	Ireland	2007-Jul-03	EPI_ISL_100144	A/equine/Donegal/1/2007		Import from public-domain	Gildea,S.; Quinlivan,M.; Arkins,S.; Cullinane,A.
EPI182583	HA	United Kingdom	2003-Jan-01	EPI_ISL_30894	A/equine/Newmarket/5/2003		Import from public-domain	MacRae,S.; Elton,D.M.
EPI159280	HA	France	1967-Jan-01	EPI_ISL_22612	A/equine/France/1/1967		Import from public-domain
EPI159272	HA	Switzerland	1979-Jan-01	EPI_ISL_22611	A/equine/Switzerland/2225/1979		Import from public-domain
EPI130345	HA	France	1976-Jan-01	EPI_ISL_14810	A/equine/France/1/1976		Import from public-domain
EPI129740	HA	United States	1987-Jan-01	EPI_ISL_14706	A/equine/Kentucky/1/1987		Import from public-domain
EPI129738	HA	United States	1986-Jan-01	EPI_ISL_14705	A/equine/Kentucky/2/1986		Import from public-domain
EPI129736	HA	United States	1985-Jan-01	EPI_ISL_14704	A/equine/Tennessee/5/1985		Import from public-domain
EPI129720	HA	Uruguay	1963-Jan-01	EPI_ISL_14699	A/equine/Uruguay/1/1963		Import from public-domain
EPI129323	HA	United States	1993-Jan-01	EPI_ISL_14608	A/equine/Florida/1/93		Import from public-domain
EPI129321	HA	United States	1990-Jan-01	EPI_ISL_14607	A/equine/Kentucky/1/90		Import from public-domain
EPI129317	HA	Argentina	1993-Jan-01	EPI_ISL_14606	A/equine/Argentina/1/93		Import from public-domain
EPI130279	HA	China	1989-Jan-01	EPI_ISL_14480	A/equine/Jilin/1/1989		Import from public-domain
EPI99376	HA	United States	2003-Jan-01	EPI_ISL_9783	A/equine/Wisconsin/1/03		Import from public-domain
EPI52067	HA	United States	1991-Jan-01	EPI_ISL_6623	A/equine/Idaho/37875/1991		Import from public-domain
EPI129319	HA	United States	1994-Jan-01	EPI_ISL_1403	A/equine/Florida/1/94		Import from public-domain
EPI6432	HA	United States	1994-Jan-01	EPI_ISL_1403	A/equine/Florida/1/94		Import from public-domain
EPI621136	HA	China	2014-Feb-17	EPI_ISL_190689	A/feline/Heilongjiang/ZH/2014		Import from public-domain	Liu,C.G.; Liu,Y.X.; Liu,D.F.; Liu,F.; Liu,M.; Li,Y.J.; Qu,L.D.
EPI296363	HA	Korea, Republic of	2010-Mar-01	EPI_ISL_84476	A/feline/Korea/01/2010		Import from public-domain	Song,D.-S.; An,D.-J.; Park,S.-J.; Jung,K.-I.; Kang,B.-K.
EPI1335783	HA	Vietnam	2016-Jul-21	EPI_ISL_333974	A/duck/Vietnam/NCVD-ND4V3P/2016	National Centre of Veterinary Diagnostics	Centers for Disease Control and Prevention
EPI1330337	HA	Bangladesh	2016-Jul-22	EPI_ISL_333105	A/duck/Bangladesh/20D678/2016	icddr,b International Centre for Diarrhoeal Disease Research, Bangladesh	Centers for Disease Control and Prevention	Yang, G.; Chowdury, S; Hodges, E; Rahman, M.Z.; Jang, Y.; Hossain, M.E.; Jones, J.; Stark, T.; Di, H.; Cook, P.W.; Ghosh, S.; Azziz-Baumgartner, E.; Barnes, J.; Wentworth, D.; Kennedy, E.; Davis, C.T.
EPI1330330	HA	Bangladesh	2016-Jul-22	EPI_ISL_333104	A/duck/Bangladesh/20D677/2016	icddr,b International Centre for Diarrhoeal Disease Research, Bangladesh	Centers for Disease Control and Prevention	Yang, G.; Chowdury, S; Hodges, E; Rahman, M.Z.; Jang, Y.; Hossain, M.E.; Jones, J.; Stark, T.; Di, H.; Cook, P.W.; Ghosh, S.; Azziz-Baumgartner, E.; Barnes, J.; Wentworth, D.; Kennedy, E.; Davis, C.T.
EPI1330324	HA	Bangladesh	2016-Oct-05	EPI_ISL_333103	A/duck/Bangladesh/19D705/2016	icddr,b International Centre for Diarrhoeal Disease Research, Bangladesh	Centers for Disease Control and Prevention	Yang, G.; Chowdury, S; Hodges, E; Rahman, M.Z.; Jang, Y.; Hossain, M.E.; Jones, J.; Stark, T.; Di, H.; Cook, P.W.; Ghosh, S.; Azziz-Baumgartner, E.; Barnes, J.; Wentworth, D.; Kennedy, E.; Davis, C.T.
EPI1330318	HA	Bangladesh	2016-Dec-18	EPI_ISL_333102	A/duck/Bangladesh/17D747/2016	icddr,b International Centre for Diarrhoeal Disease Research, Bangladesh	Centers for Disease Control and Prevention	Yang, G.; Chowdury, S; Hodges, E; Rahman, M.Z.; Jang, Y.; Hossain, M.E.; Jones, J.; Stark, T.; Di, H.; Cook, P.W.; Ghosh, S.; Azziz-Baumgartner, E.; Barnes, J.; Wentworth, D.; Kennedy, E.; Davis, C.T.
EPI540327	HA	Bangladesh	2009-Dec-23	EPI_ISL_165800	A/duck/Bangladesh/1575/2009	icddr,b International Centre for Diarrhoeal Disease Research, Bangladesh	Centers for Disease Control and Prevention	Gerloff, Nancy; Simpson, Natosha; Davis, C. Todd
EPI540319	HA	Bangladesh	2009-Dec-23	EPI_ISL_165799	A/duck/Bangladesh/1576/2009	icddr,b International Centre for Diarrhoeal Disease Research, Bangladesh	Centers for Disease Control and Prevention	Gerloff, Nancy; Simpson, Natosha; Davis, C. Todd
EPI540311	HA	Bangladesh	2009-Dec-23	EPI_ISL_165798	A/duck/Bangladesh/1574/2009	icddr,b International Centre for Diarrhoeal Disease Research, Bangladesh	Centers for Disease Control and Prevention	Gerloff, Nancy; Simpson, Natosha; Davis, C. Todd
EPI540303	HA	Bangladesh	2010-Nov-10	EPI_ISL_165797	A/duck/Bangladesh/1800/2010	icddr,b International Centre for Diarrhoeal Disease Research, Bangladesh	Centers for Disease Control and Prevention	Gerloff, Nancy; Simpson, Natosha; Davis, C. Todd
EPI540295	HA	Bangladesh	2010-Nov-10	EPI_ISL_165796	A/duck/Bangladesh/1798/2010	icddr,b International Centre for Diarrhoeal Disease Research, Bangladesh	Centers for Disease Control and Prevention	Gerloff, Nancy; Simpson, Natosha; Davis, C. Todd
EPI540287	HA	Bangladesh	2011-Feb-21	EPI_ISL_165795	A/duck/Bangladesh/1025/2011	icddr,b International Centre for Diarrhoeal Disease Research, Bangladesh	Centers for Disease Control and Prevention	Gerloff, Nancy; Simpson, Natosha; Davis, C. Todd
EPI540279	HA	Bangladesh	2011-Jan-19	EPI_ISL_165794	A/duck/Bangladesh/1822/2011	icddr,b International Centre for Diarrhoeal Disease Research, Bangladesh	Centers for Disease Control and Prevention	Gerloff, Nancy; Simpson, Natosha; Davis, C. Todd
EPI540271	HA	Bangladesh	2010-Nov-12	EPI_ISL_165793	A/duck/Bangladesh/1772/2010	icddr,b International Centre for Diarrhoeal Disease Research, Bangladesh	Centers for Disease Control and Prevention	Gerloff, Nancy; Simpson, Natosha; Davis, C. Todd
EPI372504	HA	Ukraine	2006-Sep-30	EPI_ISL_120213	A/mallard/Ukraine/05842-NAMRU3/2006	U.S. Naval Medical Research Unit No.3	Centers for Disease Control and Prevention	Gerloff, Nancy; Simpson, Natosha; Jones, Joyce; Kis, Zoltan; Bahgat, Verina; Soliman,Atef; Elassal, Emad; Ahmed, Lu'ay; Gaynor, Anne; Cornelius, Claire; Davis,Todd
EPI345330	HA	United States	1990-May-26	EPI_ISL_99527	A/ruddy turnstone/New Jersey/138/1990		Import from public-domain	The NIAID Influenza Genome Sequencing Consortium
EPI556441	HA	China	2014-Apr-17	EPI_ISL_170078	A/chicken/Changzhou/c02/2013		Jiangsu Provincial Center for Disease Control & Prevention
EPI354436	HA	Pakistan	2010-Jan-25	EPI_ISL_104409	A/chicken/Pakistan/NARC-16945/2010		Import from public-domain	Siddique,N.; Abbas,M.A.; Farooq,S.; Ahmed,Z.; Naeem,K.
EPI306389	HA	China	2010-Mar-15	EPI_ISL_87286	A/chicken/Guangxi/2117/2010		Import from public-domain	Qu,S.J.; Zheng,M.; Mo,S.L.; Hu,J.; Liang,Y.; Su,Y.Q.; Li,J.
EPI180879	HA	Lao, People's Democratic Republic	2007-Jan-01	EPI_ISL_30546	A/chicken/Laos/A0573/2007		Import from public-domain
EPI158890	HA	United States	1998-Jan-01	EPI_ISL_22553	A/chicken/NY/11602-12/1998		Import from public-domain	Kim,L.M.; Scott,M.A.; Suarez,D.L.; Spackman,E.; Swayne,D.E.; Senne,D.A.; Afonso,C.L.
EPI127011	HA	Korea, Republic of	2006-Jan-01	EPI_ISL_13957	A/chicken/Korea/LPM88/2006		Import from public-domain
EPI127007	HA	Korea, Republic of	2006-Jan-01	EPI_ISL_13955	A/chicken/Korea/LPM67/2006		Import from public-domain
EPI127003	HA	Korea, Republic of	2005-Jan-01	EPI_ISL_13953	A/chicken/Korea/LPM61/2005		Import from public-domain
EPI126999	HA	Korea, Republic of	2005-Jan-01	EPI_ISL_13951	A/chicken/Korea/LPM44/2005		Import from public-domain
EPI126997	HA	Korea, Republic of	2005-Jan-01	EPI_ISL_13950	A/chicken/Korea/LPM43/2005		Import from public-domain
EPI126983	HA	Korea, Republic of	2004-Jan-01	EPI_ISL_13943	A/chicken/Korea/LPM17/2004		Import from public-domain
EPI126979	HA	Korea, Republic of	2004-Jan-01	EPI_ISL_13941	A/chicken/Korea/LPM03/2004		Import from public-domain
EPI1788775	HA	Belgium	2019-Jul-09	EPI_ISL_505594	A/Gallus gallus/Belgium/6986/2019		Import from public-domain	Steensels,M.; Roupie,V.; Lambrecht,B.
EPI1788774	HA	Belgium	2019-Jun-26	EPI_ISL_505593	A/Gallus gallus/Belgium/6519/2019		Import from public-domain	Steensels,M.; Roupie,V.; Lambrecht,B.
EPI1788773	HA	Belgium	2019-Jun-22	EPI_ISL_505592	A/Gallus gallus/Belgium/6486/2019		Import from public-domain	Steensels,M.; Roupie,V.; Lambrecht,B.
EPI1788772	HA	Belgium	2019-Dec-06	EPI_ISL_505591	A/Gallus gallus/Belgium/6079/2019		Import from public-domain	Steensels,M.; Roupie,V.; Lambrecht,B.
EPI1788771	HA	Belgium	2019-Jun-05	EPI_ISL_505590	A/Gallus gallus/Belgium/5839/2019		Import from public-domain	Steensels,M.; Roupie,V.; Lambrecht,B.
EPI1788770	HA	Belgium	2019-May-29	EPI_ISL_505589	A/Gallus gallus/Belgium/5680/2019		Import from public-domain	Steensels,M.; Roupie,V.; Lambrecht,B.
EPI1788769	HA	Belgium	2019-May-27	EPI_ISL_505588	A/Gallus gallus/Belgium/5597/2019		Import from public-domain	Steensels,M.; Roupie,V.; Lambrecht,B.
EPI1788768	HA	Belgium	2019-May-21	EPI_ISL_505587	A/Gallus gallus/Belgium/5227/2019		Import from public-domain	Steensels,M.; Roupie,V.; Lambrecht,B.
EPI1788767	HA	Belgium	2019-May-10	EPI_ISL_505586	A/Gallus gallus/Belgium/4768/2019		Import from public-domain	Steensels,M.; Roupie,V.; Lambrecht,B.
EPI1788765	HA	Belgium	2019-May-03	EPI_ISL_505584	A/Gallus gallus/Belgium/4464/2019		Import from public-domain	Steensels,M.; Roupie,V.; Lambrecht,B.
EPI1788763	HA	Belgium	2019-Apr-23	EPI_ISL_505583	A/Gallus gallus/Belgium/4010/2019		Import from public-domain	Steensels,M.; Roupie,V.; Lambrecht,B.
EPI1788762	HA	Belgium	2019-Apr-17	EPI_ISL_505582	A/Gallus gallus/Belgium/3914/2019		Import from public-domain	Steensels,M.; Roupie,V.; Lambrecht,B.
EPI1576660	HA	Vietnam	2016-Feb-10	EPI_ISL_387329	A/duck/Viet Nam/HN-2632/2016		Import from public-domain	Tan,G.; Pickett,B.; Fedorova,N.; Amedeo,P.; Isom,R.; Hu,L.; Christensen,J.; Miller,J.; Durbin,A.; Williams,T.; Arumemi,F.; Kawaoka,Y.; Zhong,G.; Neumann,G.
EPI1521649	HA	Japan	2017-Oct-26	EPI_ISL_370670	A/duck/Hokkaido/W154/2017		Import from public-domain	Sakoda,Y.; Okamatsu,M.; Matsuno,K.
EPI1521641	HA	Japan	2017-Oct-26	EPI_ISL_370669	A/duck/Hokkaido/W151/2017		Import from public-domain	Sakoda,Y.; Okamatsu,M.; Matsuno,K.
EPI1521633	HA	Japan	2017-Oct-26	EPI_ISL_370668	A/duck/Hokkaido/W144/2017		Import from public-domain	Sakoda,Y.; Okamatsu,M.; Matsuno,K.
EPI1502603	HA	Russian Federation	1988-Aug-01	EPI_ISL_366885	A/duck/Buryatia/664-5465/1988		Import from public-domain	Lomakina,N.F.; Sadykova,G.K.; Prilipov,A.G.; Kholodilov,I.S.; Boravleva,E.Y.; Gambaryan,A.S.
EPI1098335	HA	Japan	2015-Oct-13	EPI_ISL_284648	A/duck/Hokkaido/17/2015		Import from public-domain	Sakoda,Y.; Okamatsu,M.; Matsuno,K.; Jizou,M.
EPI1098328	HA	Japan	2015-Oct-09	EPI_ISL_284647	A/duck/Hokkaido/15/2015		Import from public-domain	Sakoda,Y.; Okamatsu,M.; Matsuno,K.; Jizou,M.
EPI1098321	HA	Japan	2015-Oct-09	EPI_ISL_284646	A/duck/Hokkaido/14/2015		Import from public-domain	Sakoda,Y.; Okamatsu,M.; Matsuno,K.; Jizou,M.
EPI1098314	HA	Japan	2015-Oct-09	EPI_ISL_284645	A/duck/Hokkaido/13/2015		Import from public-domain	Sakoda,Y.; Okamatsu,M.; Matsuno,K.; Jizou,M.
EPI1098307	HA	Japan	2015-Oct-09	EPI_ISL_284644	A/duck/Hokkaido/12/2015		Import from public-domain	Sakoda,Y.; Okamatsu,M.; Matsuno,K.; Jizou,M.
EPI867672	HA	Japan	2016-Dec-05	EPI_ISL_239584	A/duck/Gunma/3/2016		National Institute of Animal Health
EPI867664	HA	Japan	2016-Oct-05	EPI_ISL_239583	A/duck/Gunma/1/2016		National Institute of Animal Health
EPI867656	HA	Japan	2016-Dec-05	EPI_ISL_239582	A/duck/Gunma/4/2016		National Institute of Animal Health
EPI867648	HA	Japan	2016-Oct-05	EPI_ISL_239581	A/duck/Gunma/2/2016		National Institute of Animal Health
EPI866882	HA	Japan	2016-Oct-18	EPI_ISL_239399	A/duck/Aichi/231019/2016		National Institute of Animal Health
EPI866874	HA	Japan	2016-Oct-18	EPI_ISL_239398	A/duck/Aichi/231013/2016		National Institute of Animal Health
EPI866818	HA	Japan	2016-Oct-21	EPI_ISL_239391	A/duck/Fukui/181019/2016		National Institute of Animal Health
EPI866753	HA	Japan	2016-Oct-18	EPI_ISL_239368	A-duck-Ibaraki-1-2016-E1_S1		National Institute of Animal Health
EPI823772	HA	Russian Federation	2012-Aug-26	EPI_ISL_231643	A/pintail/Chany Lake/37/2012	Research Institute of Experimental and Clinical Medicine	Research Institute of Experimental and Clinical Medicine	Gulyaeva, M.A.; Sharshov, K.A.; Sobolev, I.A.; De Marco, M. A.; Delogu, M; Kabilov, M.R.; Shestopalov, A.M.
EPI708145	HA	China	2014-Apr-22	EPI_ISL_211459	A/duck/Anhui/A1651/2014		Import from public-domain	Li,Z.; Liu,S.; Hou,G.; Wang,S.; Li,J.; Zhang,X.; Wang,D.; Chen,J.
EPI615106	HA	China	2014-Jul-01	EPI_ISL_190031	A/duck/Guangxi/175D12/2014		Import from public-domain	Liu,T.T.; Xie,Z.X.; Xie,L.J.; Xie,Z.Q.; Deng,X.W.; Liu,J.B.; Luo,S.S.; Fan,Q.; Pang,Y.S.
EPI408012	HA	Russian Federation	1972-Jan-01	EPI_ISL_132869	A/duck/Chabarovsk/1610/1972		Import from public-domain	Wentworth,D.E.; Dugan,V.; Halpin,R.; Lin,X.; Wester,E.; Bera,J.; Ghedin,E.; Fedorova,N.; Tsitrin,T.; Stockwell,T.; Amedeo,P.; Bishop,B.; Edworthy,P.; Gupta,N.; Katzel,D.; Li,K.; Schobel,S.; Shrivastava,S.; Thovarai,V.; Wang,S.; Webster,R.; Krauss,S.; Bao,Y.; Sanders,R.; Dernovoy,D.; Kiryutin,B.; Lipman,D.J.; Tatusova,T.
EPI407884	HA	Ukraine	1963-Jan-01	EPI_ISL_132843	A/duck/Ukraine/1963		Import from public-domain	Wentworth,D.E.; Dugan,V.; Halpin,R.; Lin,X.; Wester,E.; Bera,J.; Ghedin,E.; Fedorova,N.; Tsitrin,T.; Stockwell,T.; Amedeo,P.; Bishop,B.; Edworthy,P.; Gupta,N.; Katzel,D.; Li,K.; Schobel,S.; Shrivastava,S.; Thovarai,V.; Wang,S.; Webster,R.; Krauss,S.; Bao,Y.; Sanders,R.; Dernovoy,D.; Kiryutin,B.; Lipman,D.J.; Tatusova,T.
EPI395171	HA	Vietnam	2011-Sep-20	EPI_ISL_129147	A/muscovy duck/Vietnam/LBM14/2011 (H3N2)		Import from public-domain	Soda,K.; Hotta,K.; Nagai,Y.; Ito,T.; Hashimoto,Y.
EPI392647	HA	Korea, Republic of	2010-Nov-01	EPI_ISL_120884	A/duck/Korea/A122/10		Import from public-domain	Kim,H.R.; Park,C.K.; Lee,Y.J.; Oem,J.K.; Kang,H.M.; Choi,J.G.; Lee,O.S.; Bae,Y.C.; Kwon,J.H.
EPI334278	HA	United States	2009-Nov-01	EPI_ISL_95452	A/ruddy duck/Illinois/3471/2009		Import from public-domain	The NIAID Influenza Genome Sequencing Consortium
EPI321533	HA	China	2009-Nov-24	EPI_ISL_91525	A/duck/GuangXi/N42/2009		Import from public-domain	Peng,Y.; Xie,Z.X.; Liu,J.B.; Pang,Y.S.; Deng,X.W.; Xie,Z.Q.; Xie,L.J.; Fan,Q.; Feng,J.X.; Khan,M.I.
EPI310341	HA	Zambia	2008-Jun-01	EPI_ISL_88224	A/duck/Zambia/04/2008		Import from public-domain	Simulundu,E.; Takada,A.
EPI292310	HA	United States	2007-Jan-27	EPI_ISL_83492	A/cinnamon teal/California/44287-325/2007		Import from public-domain	The NIAID Influenza Genome Sequencing Consortium
EPI266467	HA	Japan	2008-Jan-01	EPI_ISL_76011	A/duck/Chiba/15/2008		Import from public-domain	Tsukamoto,K.; Suzuki,K.; Tada,T.
EPI266465	HA	Japan	2008-Jan-01	EPI_ISL_76010	A/duck/Chiba/7/2008		Import from public-domain	Tsukamoto,K.; Suzuki,K.; Tada,T.
EPI266464	HA	Japan	2008-Jan-01	EPI_ISL_76009	A/duck/Chiba/4/2008		Import from public-domain	Tsukamoto,K.; Suzuki,K.; Tada,T.
EPI266463	HA	Japan	2008-Jan-01	EPI_ISL_76008	A/duck/Chiba/3/2008		Import from public-domain	Tsukamoto,K.; Suzuki,K.; Tada,T.
EPI266462	HA	Japan	2008-Jan-01	EPI_ISL_76007	A/duck/Chiba/1/2008		Import from public-domain	Tsukamoto,K.; Suzuki,K.; Tada,T.
EPI266461	HA	Japan	2008-Jan-01	EPI_ISL_76006	A/duck/Tsukuba/65/2008		Import from public-domain	Tsukamoto,K.; Suzuki,K.; Tada,T.
EPI266460	HA	Japan	2008-Jan-01	EPI_ISL_76005	A/duck/Tsukuba/19/2008		Import from public-domain	Tsukamoto,K.; Suzuki,K.; Tada,T.
EPI266459	HA	Japan	2008-Jan-01	EPI_ISL_76004	A/duck/Tsukuba/18/2008		Import from public-domain	Tsukamoto,K.; Suzuki,K.; Tada,T.
EPI266458	HA	Japan	2006-Jan-01	EPI_ISL_76003	A/duck/Chiba/44/2006		Import from public-domain	Tsukamoto,K.; Suzuki,K.; Tada,T.
EPI266457	HA	Japan	2006-Jan-01	EPI_ISL_76002	A/duck/Chiba/43/2006		Import from public-domain	Tsukamoto,K.; Suzuki,K.; Tada,T.
EPI266456	HA	Japan	2006-Jan-01	EPI_ISL_76001	A/duck/Chiba/31/2006		Import from public-domain	Tsukamoto,K.; Suzuki,K.; Tada,T.
EPI266455	HA	Japan	2006-Jan-01	EPI_ISL_76000	A/duck/Chiba/24/2006		Import from public-domain	Tsukamoto,K.; Suzuki,K.; Tada,T.
EPI266454	HA	Japan	2006-Jan-01	EPI_ISL_75999	A/duck/Chiba/20/2006		Import from public-domain	Tsukamoto,K.; Suzuki,K.; Tada,T.
EPI266453	HA	Japan	2006-Jan-01	EPI_ISL_75998	A/duck/Chiba/14/2006		Import from public-domain	Tsukamoto,K.; Suzuki,K.; Tada,T.
EPI266452	HA	Japan	2006-Jan-01	EPI_ISL_75997	A/duck/Chiba/10/2006		Import from public-domain	Tsukamoto,K.; Suzuki,K.; Tada,T.
EPI266451	HA	Japan	2006-Jan-01	EPI_ISL_75996	A/duck/Chiba/9/2006		Import from public-domain	Tsukamoto,K.; Suzuki,K.; Tada,T.
EPI266450	HA	Japan	2006-Jan-01	EPI_ISL_75995	A/duck/Chiba/8/2006		Import from public-domain	Tsukamoto,K.; Suzuki,K.; Tada,T.
EPI266448	HA	Japan	2006-Jan-01	EPI_ISL_75994	A/duck/Chiba/6/2006		Import from public-domain	Tsukamoto,K.; Suzuki,K.; Tada,T.
EPI266447	HA	Japan	2006-Jan-01	EPI_ISL_75993	A/duck/Chiba/5/2006		Import from public-domain	Tsukamoto,K.; Suzuki,K.; Tada,T.
EPI266446	HA	Japan	2006-Jan-01	EPI_ISL_75992	A/duck/Chiba/4/2006		Import from public-domain	Tsukamoto,K.; Suzuki,K.; Tada,T.
EPI266445	HA	Japan	2006-Jan-01	EPI_ISL_75991	A/duck/Chiba/3/2006		Import from public-domain	Tsukamoto,K.; Suzuki,K.; Tada,T.
EPI266444	HA	Japan	2006-Jan-01	EPI_ISL_75990	A/duck/Chiba/2/2006		Import from public-domain	Tsukamoto,K.; Suzuki,K.; Tada,T.
EPI266443	HA	Japan	2006-Jan-01	EPI_ISL_75989	A/duck/Shiga/10413-24/2006		Import from public-domain	Tsukamoto,K.; Suzuki,K.; Tada,T.
EPI266442	HA	Japan	2006-Jan-01	EPI_ISL_75988	A/duck/Tsukuba/38/2006		Import from public-domain	Tsukamoto,K.; Suzuki,K.; Tada,T.
EPI266441	HA	Japan	2006-Jan-01	EPI_ISL_75987	A/duck/Tsukuba/28/2006		Import from public-domain	Tsukamoto,K.; Suzuki,K.; Tada,T.
EPI263396	HA	United States	2007-Aug-03	EPI_ISL_75724	A/ring-necked duck/Minnesota/Sg-00069/2007		Import from public-domain	The NIAID Influenza Genome Sequencing Consortium
EPI263372	HA	United States	2007-Aug-03	EPI_ISL_75721	A/ring-necked duck/Minnesota/Sg-00066/2007		Import from public-domain	The NIAID Influenza Genome Sequencing Consortium
EPI236670	HA	Russian Federation	2001-Nov-22	EPI_ISL_68030	A/duck/Siberia/100/2001		Import from public-domain	Onishi,S.; Kida,H.; Sakoda,Y.; Okamatsu,M.
EPI182009	HA	Australia	1978-Jan-01	EPI_ISL_30800	A/black duck/Western Australia/702/1978		Import from public-domain
EPI159212	HA	United States	1987-Jan-01	EPI_ISL_22596	A/duck/LA/17G/1987		Import from public-domain	Kim,L.M.; Scott,M.A.; Suarez,D.L.; Spackman,E.; Swayne,D.E.; Stallknecht,D.E.; Afonso,C.L.; Woodruff,A.; Pee,E.; Chester,N.
EPI130341	HA	Canada	1976-Jan-01	EPI_ISL_14809	A/duck/Alberta/78/1976		Import from public-domain
EPI130343	HA	United States	1974-Jan-01	EPI_ISL_14478	A/duck/Memohis/928/1974		Import from public-domain
EPI126985	HA	Korea, Republic of	2004-Jan-01	EPI_ISL_13960	A/duck/Korea/LPM18/2004		Import from public-domain
EPI127015	HA	Korea, Republic of	2006-Jan-01	EPI_ISL_13959	A/duck/Korea/LPM92/2006		Import from public-domain
EPI127013	HA	Korea, Republic of	2006-Jan-01	EPI_ISL_13958	A/duck/Korea/LPM91/2006		Import from public-domain
EPI127009	HA	Korea, Republic of	2006-Jan-01	EPI_ISL_13956	A/duck/Korea/LPM86/2006		Import from public-domain
EPI127005	HA	Korea, Republic of	2006-Jan-01	EPI_ISL_13954	A/duck/Korea/LPM66/2006		Import from public-domain
EPI127001	HA	Korea, Republic of	2005-Jan-01	EPI_ISL_13952	A/duck/Korea/LPM56/2005		Import from public-domain
EPI126995	HA	Korea, Republic of	2005-Jan-01	EPI_ISL_13949	A/duck/Korea/LPM39/2005		Import from public-domain
EPI126993	HA	Korea, Republic of	2005-Jan-01	EPI_ISL_13948	A/duck/Korea/LPM38/2005		Import from public-domain
EPI126991	HA	Korea, Republic of	2005-Jan-01	EPI_ISL_13947	A/duck/Korea/LPM36/2005		Import from public-domain
EPI126989	HA	Korea, Republic of	2005-Jan-01	EPI_ISL_13946	A/duck/Korea/LPM23/2005		Import from public-domain
EPI126987	HA	Korea, Republic of	2005-Jan-01	EPI_ISL_13945	A/duck/Korea/LPM22/2005		Import from public-domain
EPI126981	HA	Korea, Republic of	2004-Jan-01	EPI_ISL_13942	A/duck/Korea/LPM09/2004		Import from public-domain
EPI126977	HA	Korea, Republic of	2004-Jan-01	EPI_ISL_13940	A/duck/Korea/LPM01/2004		Import from public-domain
EPI234655	HA	China	2004-Jan-01	EPI_ISL_10064	A/duck/Beijing/44/04		Import from public-domain	Pu,J.; Liu,J.
EPI234648	HA	China	2004-Jan-01	EPI_ISL_10063	A/duck/Beijing/40/04		Import from public-domain	Pu,J.; Liu,J.
EPI234641	HA	China	2004-Jan-01	EPI_ISL_10062	A/duck/Beijing/33/04		Import from public-domain	Pu,J.; Liu,J.
EPI42311	HA	Russian Federation	1972-Jan-01	EPI_ISL_5828	A/duck/Chabarovsk/1610/1972		Import from public-domain
EPI90384	HA	New Zealand	1984-Feb-09	EPI_ISL_5821	A/duck/New Zealand/38/1984		Import from public-domain
EPI729734	HA	United States	2014-Sep-29	EPI_ISL_215571	A/northern pintail/Alaska/870/2014		Import from public-domain	Ramey,A.M.; Reeves,A.B.; TeSlaa,J.L.; Nashold,S.; Donnelly,T.; Bahl,J.; Hall,J.S.; Donnelly,T.F.
EPI729640	HA	United States	2014-Sep-28	EPI_ISL_215559	A/northern pintail/Alaska/580/2014		Import from public-domain	Ramey,A.M.; Reeves,A.B.; TeSlaa,J.L.; Nashold,S.; Donnelly,T.; Bahl,J.; Hall,J.S.; Donnelly,T.F.
EPI729617	HA	United States	2014-Sep-30	EPI_ISL_215556	A/northern pintail/Alaska/562/2014		Import from public-domain	Ramey,A.M.; Reeves,A.B.; TeSlaa,J.L.; Nashold,S.; Donnelly,T.; Bahl,J.; Hall,J.S.; Donnelly,T.F.
EPI729601	HA	United States	2014-Sep-29	EPI_ISL_215554	A/northern pintail/Alaska/523/2014		Import from public-domain	Ramey,A.M.; Reeves,A.B.; TeSlaa,J.L.; Nashold,S.; Donnelly,T.; Bahl,J.; Hall,J.S.; Donnelly,T.F.
EPI452735	HA	United States	2009-Aug-20	EPI_ISL_141842	A/northern pintail/Interior Alaska/9BM11572R0/2009		Import from public-domain	Wentworth,D.E.; Dugan,V.; Halpin,R.; Lin,X.; Bera,J.; Ghedin,E.; Fedorova,N.; Overton,L.; Tsitrin,T.; Stockwell,T.; Amedeo,P.; Bishop,B.; Chen,H.; Edworthy,P.; Gupta,N.; Katzel,D.; Li,K.; Schobel,S.; Shrivastava,S.; Thovarai,V.; Wang,S.; Runstadler,J.; Bao,Y.; Sanders,R.; Dernovoy,D.; Kiryutin,B.; Lipman,D.J.; Tatusova,T.
EPI452707	HA	United States	2009-Aug-18	EPI_ISL_141838	A/northern pintail/Interior Alaska/9BM11231R0/2009		Import from public-domain	Wentworth,D.E.; Dugan,V.; Halpin,R.; Lin,X.; Bera,J.; Ghedin,E.; Fedorova,N.; Overton,L.; Tsitrin,T.; Stockwell,T.; Amedeo,P.; Bishop,B.; Chen,H.; Edworthy,P.; Gupta,N.; Katzel,D.; Li,K.; Schobel,S.; Shrivastava,S.; Thovarai,V.; Wang,S.; Runstadler,J.; Bao,Y.; Sanders,R.; Dernovoy,D.; Kiryutin,B.; Lipman,D.J.; Tatusova,T.
EPI452693	HA	United States	2009-Aug-17	EPI_ISL_141836	A/northern pintail/Interior Alaska/9BM10987R0/2009		Import from public-domain	Wentworth,D.E.; Dugan,V.; Halpin,R.; Lin,X.; Bera,J.; Ghedin,E.; Fedorova,N.; Overton,L.; Tsitrin,T.; Stockwell,T.; Amedeo,P.; Bishop,B.; Chen,H.; Edworthy,P.; Gupta,N.; Katzel,D.; Li,K.; Schobel,S.; Shrivastava,S.; Thovarai,V.; Wang,S.; Runstadler,J.; Bao,Y.; Sanders,R.; Dernovoy,D.; Kiryutin,B.; Lipman,D.J.; Tatusova,T.
EPI452630	HA	United States	2009-Aug-06	EPI_ISL_141827	A/northern pintail/Interior Alaska/9BM7258R0/2009		Import from public-domain	Wentworth,D.E.; Dugan,V.; Halpin,R.; Lin,X.; Bera,J.; Ghedin,E.; Fedorova,N.; Overton,L.; Tsitrin,T.; Stockwell,T.; Amedeo,P.; Bishop,B.; Chen,H.; Edworthy,P.; Gupta,N.; Katzel,D.; Li,K.; Schobel,S.; Shrivastava,S.; Thovarai,V.; Wang,S.; Runstadler,J.; Lindberg,M.; Huettmann,F.; Petrula,M.; Meixell,B.; Gingrich,J.P.; Gildehaus,L.A.; Vick,L.; Kokx,K.; Dillon,D.; Aldehoff,F.; Felker,E.P.; Marcotte,…
EPI452623	HA	United States	2009-Aug-06	EPI_ISL_141826	A/northern pintail/Interior Alaska/9BM7254R0/2009		Import from public-domain	Wentworth,D.E.; Dugan,V.; Halpin,R.; Lin,X.; Bera,J.; Ghedin,E.; Fedorova,N.; Overton,L.; Tsitrin,T.; Stockwell,T.; Amedeo,P.; Bishop,B.; Chen,H.; Edworthy,P.; Gupta,N.; Katzel,D.; Li,K.; Schobel,S.; Shrivastava,S.; Thovarai,V.; Wang,S.; Runstadler,J.; Bao,Y.; Sanders,R.; Dernovoy,D.; Kiryutin,B.; Lipman,D.J.; Tatusova,T.
EPI452616	HA	United States	2009-Aug-06	EPI_ISL_141825	A/northern pintail/Interior Alaska/9BM7252R0/2009		Import from public-domain	Wentworth,D.E.; Dugan,V.; Halpin,R.; Lin,X.; Bera,J.; Ghedin,E.; Fedorova,N.; Overton,L.; Tsitrin,T.; Stockwell,T.; Amedeo,P.; Bishop,B.; Chen,H.; Edworthy,P.; Gupta,N.; Katzel,D.; Li,K.; Schobel,S.; Shrivastava,S.; Thovarai,V.; Wang,S.; Runstadler,J.; Lindberg,M.; Huettmann,F.; Petrula,M.; Meixell,B.; Gingrich,J.P.; Gildehaus,L.A.; Vick,L.; Kokx,K.; Dillon,D.; Aldehoff,F.; Felker,E.P.; Marcotte,…
EPI452602	HA	United States	2009-Aug-06	EPI_ISL_141824	A/northern pintail/Interior Alaska/9BM7118R1/2009		Import from public-domain	Wentworth,D.E.; Dugan,V.; Halpin,R.; Lin,X.; Bera,J.; Ghedin,E.; Fedorova,N.; Overton,L.; Tsitrin,T.; Stockwell,T.; Amedeo,P.; Bishop,B.; Chen,H.; Edworthy,P.; Gupta,N.; Katzel,D.; Li,K.; Schobel,S.; Shrivastava,S.; Thovarai,V.; Wang,S.; Runstadler,J.; Lindberg,M.; Huettmann,F.; Petrula,M.; Meixell,B.; Gingrich,J.P.; Gildehaus,L.A.; Vick,L.; Kokx,K.; Dillon,D.; Aldehoff,F.; Felker,E.P.; Marcotte,…
EPI452595	HA	United States	2009-Aug-06	EPI_ISL_141822	A/northern pintail/Interior Alaska/9BM7050R0/2009		Import from public-domain	Wentworth,D.E.; Dugan,V.; Halpin,R.; Lin,X.; Bera,J.; Ghedin,E.; Fedorova,N.; Overton,L.; Tsitrin,T.; Stockwell,T.; Amedeo,P.; Bishop,B.; Chen,H.; Edworthy,P.; Gupta,N.; Katzel,D.; Li,K.; Schobel,S.; Shrivastava,S.; Thovarai,V.; Wang,S.; Runstadler,J.; Bao,Y.; Sanders,R.; Dernovoy,D.; Kiryutin,B.; Lipman,D.J.; Tatusova,T.
EPI452588	HA	United States	2009-Aug-06	EPI_ISL_141821	A/northern pintail/Interior Alaska/9BM7044R0/2009		Import from public-domain	Wentworth,D.E.; Dugan,V.; Halpin,R.; Lin,X.; Bera,J.; Ghedin,E.; Fedorova,N.; Overton,L.; Tsitrin,T.; Stockwell,T.; Amedeo,P.; Bishop,B.; Chen,H.; Edworthy,P.; Gupta,N.; Katzel,D.; Li,K.; Schobel,S.; Shrivastava,S.; Thovarai,V.; Wang,S.; Runstadler,J.; Lindberg,M.; Huettmann,F.; Petrula,M.; Meixell,B.; Gingrich,J.P.; Gildehaus,L.A.; Vick,L.; Kokx,K.; Dillon,D.; Aldehoff,F.; Felker,E.P.; Marcotte,…
EPI452581	HA	United States	2009-Aug-05	EPI_ISL_141820	A/northern pintail/Interior Alaska/9BM6902R0/2009		Import from public-domain	Wentworth,D.E.; Dugan,V.; Halpin,R.; Lin,X.; Bera,J.; Ghedin,E.; Fedorova,N.; Overton,L.; Tsitrin,T.; Stockwell,T.; Amedeo,P.; Bishop,B.; Chen,H.; Edworthy,P.; Gupta,N.; Katzel,D.; Li,K.; Schobel,S.; Shrivastava,S.; Thovarai,V.; Wang,S.; Runstadler,J.; Bao,Y.; Sanders,R.; Dernovoy,D.; Kiryutin,B.; Lipman,D.J.; Tatusova,T.
EPI452553	HA	United States	2009-Aug-03	EPI_ISL_141816	A/northern pintail/Interior Alaska/9BM6290R0/2009		Import from public-domain	Wentworth,D.E.; Dugan,V.; Halpin,R.; Lin,X.; Bera,J.; Ghedin,E.; Fedorova,N.; Overton,L.; Tsitrin,T.; Stockwell,T.; Amedeo,P.; Bishop,B.; Chen,H.; Edworthy,P.; Gupta,N.; Katzel,D.; Li,K.; Schobel,S.; Shrivastava,S.; Thovarai,V.; Wang,S.; Runstadler,J.; Bao,Y.; Sanders,R.; Dernovoy,D.; Kiryutin,B.; Lipman,D.J.; Tatusova,T.
EPI452532	HA	United States	2009-Aug-02	EPI_ISL_141813	A/northern pintail/Interior Alaska/9BM6146R0/2009		Import from public-domain	Wentworth,D.E.; Dugan,V.; Halpin,R.; Lin,X.; Bera,J.; Ghedin,E.; Fedorova,N.; Overton,L.; Tsitrin,T.; Stockwell,T.; Amedeo,P.; Bishop,B.; Chen,H.; Edworthy,P.; Gupta,N.; Katzel,D.; Li,K.; Schobel,S.; Shrivastava,S.; Thovarai,V.; Wang,S.; Runstadler,J.; Lindberg,M.; Huettmann,F.; Petrula,M.; Meixell,B.; Gingrich,J.P.; Gildehaus,L.A.; Vick,L.; Kokx,K.; Dillon,D.; Aldehoff,F.; Felker,E.P.; Marcotte,…
EPI452525	HA	United States	2009-Aug-02	EPI_ISL_141812	A/northern pintail/Interior Alaska/9BM6144R0/2009		Import from public-domain	Wentworth,D.E.; Dugan,V.; Halpin,R.; Lin,X.; Bera,J.; Ghedin,E.; Fedorova,N.; Overton,L.; Tsitrin,T.; Stockwell,T.; Amedeo,P.; Bishop,B.; Chen,H.; Edworthy,P.; Gupta,N.; Katzel,D.; Li,K.; Schobel,S.; Shrivastava,S.; Thovarai,V.; Wang,S.; Runstadler,J.; Bao,Y.; Sanders,R.; Dernovoy,D.; Kiryutin,B.; Lipman,D.J.; Tatusova,T.
EPI451472	HA	United States	2009-Aug-19	EPI_ISL_141333	A/northern pintail/Interior Alaska/9BM11787R0/2009		Import from public-domain	Wentworth,D.E.; Dugan,V.; Halpin,R.; Lin,X.; Bera,J.; Ghedin,E.; Fedorova,N.; Overton,L.; Tsitrin,T.; Stockwell,T.; Amedeo,P.; Bishop,B.; Chen,H.; Edworthy,P.; Gupta,N.; Katzel,D.; Li,K.; Schobel,S.; Shrivastava,S.; Thovarai,V.; Wang,S.; Runstadler,J.; Lindberg,M.; Huettmann,F.; Petrula,M.; Meixell,B.; Gingrich,J.P.; Gildehaus,L.A.; Vick,L.; Kokx,K.; Dillon,D.; Aldehoff,F.; Felker,E.P.; Marcotte,…
EPI222760	HA	United States	2007-Aug-07	EPI_ISL_63658	A/northern pintail/Interior Alaska/1/2007		Import from public-domain	Runstadler,J.; Happ,G.; Heuttmann,F.
EPI222392	HA	Canada	2007-Aug-10	EPI_ISL_63573	A/northern pintail/Saskatchewan/22910/2007		Import from public-domain	The NIAID Influenza Genome Sequencing Consortium
EPI222384	HA	United States	2007-Aug-16	EPI_ISL_63572	A/northern pintail/Interior Alaska/7MP0343/2007		Import from public-domain	The NIAID Influenza Genome Sequencing Consortium
EPI222335	HA	United States	2007-Sep-09	EPI_ISL_63567	A/northern pintail/Alaska/7MP0508/2007		Import from public-domain	The NIAID Influenza Genome Sequencing Consortium
EPI45639	HA	United States	1987-Oct-23	EPI_ISL_6231	A/pintail/Ohio/454/1987		Import from public-domain
EPI44119	HA	United States	2005-Aug-11	EPI_ISL_6151	A/pintail/Alaska/279/2005		Import from public-domain
EPI38909	HA	United States	2005-Aug-08	EPI_ISL_5616	A/pintail/Alaska/53/2005		Import from public-domain	Spiro,D.; Halpin,R.; Boyne,A.; Bera,J.; Ghedin,E.; Hostetler,J.; Fedorova,N.; Kim,M.; Zaborsky,J.; Overton,L.; Djuric,K.; Sarmiento,M.; Sitz,J.; Katzel,D.; Taubenberger,J.K.; Dugan,V.; Slemons,R.; Senne,D.; Nolting,J.; Happ,G.M.; Bao,Y.; Sanders,R.; Dernovoy,D.; Kiryutin,B.; Lipman,D.J.; Tatusova,T.
EPI585221	HA	United States	2013-Feb-01	EPI_ISL_177513	A/redhead/Ohio/13OS363/2013		Import from public-domain	Bowman,A.; Nelson,S.; Sreevatsan,S.; Suwannakarn,K.; Slemons,R.
EPI585214	HA	United States	2013-Feb-01	EPI_ISL_177512	A/redhead/Ohio/13OS0373/2013		Import from public-domain	Bowman,A.; Nelson,S.; Sreevatsan,S.; Suwannakarn,K.; Slemons,R.
EPI585207	HA	United States	2013-Feb-01	EPI_ISL_177511	A/redhead/Ohio/13OS0399/2013		Import from public-domain	Bowman,A.; Nelson,S.; Sreevatsan,S.; Suwannakarn,K.; Slemons,R.
EPI221444	HA	United States	2007-Sep-06	EPI_ISL_63342	A/American widgeon/Interior Alaska/1/2007		Import from public-domain	Runstadler,J.; Happ,G.; Heuttmann,F.
EPI526443	HA	United States	2013-Sep-22	EPI_ISL_161086	A/American green-winged teal/Ohio/13OS2108/2013		Import from public-domain	Nolting,J.; Bowman,A.S.; Slemons,R.D.; Fries,A.C.; Sreevatsan,S.; Suwannakarn,K.
EPI526368	HA	United States	2013-Sep-08	EPI_ISL_161075	A/American green-winged teal/Ohio/13OS1861/2013		Import from public-domain	Nolting,J.; Bowman,A.S.; Slemons,R.D.; Fries,A.C.; Sreevatsan,S.; Suwannakarn,K.
EPI526338	HA	United States	2013-Sep-22	EPI_ISL_161072	A/American green-winged teal/Ohio/13OS2106/2013		Import from public-domain	Nolting,J.; Bowman,A.S.; Slemons,R.D.; Fries,A.C.; Sreevatsan,S.; Suwannakarn,K.
EPI526319	HA	United States	2013-Sep-21	EPI_ISL_161057	A/American green-winged teal/Ohio/13OS2056/2013		Import from public-domain	Nolting,J.; Bowman,A.S.; Slemons,R.D.; Fries,A.C.; Sreevatsan,S.; Suwannakarn,K.
EPI526296	HA	United States	2013-Sep-29	EPI_ISL_161055	A/American green-winged teal/Wisconsin/13OS3462/2013		Import from public-domain	Nolting,J.; Bowman,A.S.; Slemons,R.D.; Fries,A.C.; Sreevatsan,S.; Suwannakarn,K.
EPI452560	HA	United States	2009-Aug-03	EPI_ISL_141817	A/American green-winged teal/Interior Alaska/9BM6410R0/2009		Import from public-domain	Wentworth,D.E.; Dugan,V.; Halpin,R.; Lin,X.; Bera,J.; Ghedin,E.; Fedorova,N.; Overton,L.; Tsitrin,T.; Stockwell,T.; Amedeo,P.; Bishop,B.; Chen,H.; Edworthy,P.; Gupta,N.; Katzel,D.; Li,K.; Schobel,S.; Shrivastava,S.; Thovarai,V.; Wang,S.; Runstadler,J.; Lindberg,M.; Huettmann,F.; Petrula,M.; Meixell,B.; Gingrich,J.P.; Gildehaus,L.A.; Vick,L.; Kokx,K.; Dillon,D.; Aldehoff,F.; Felker,E.P.; Marcotte,…
EPI449971	HA	United States	2009-Sep-19	EPI_ISL_141232	A/American green-winged teal/Texas/AI09-4396/2009		Import from public-domain	Wentworth,D.E.; Dugan,V.; Halpin,R.; Lin,X.; Bera,J.; Wester,E.; Ghedin,E.; Fedorova,N.; Tsitrin,T.; Stockwell,T.; Amedeo,P.; Bishop,B.; Edworthy,P.; Gupta,N.; Katzel,D.; Li,K.; Schobel,S.; Shrivastava,S.; Thovarai,V.; Wang,S.; Lebarbenchon,C.; Sreevatsan,S.; Poulson,B.; Yang,M.; Stallknecht,D.; Bao,Y.; Sanders,R.; Dernovoy,D.; Kiryutin,B.; Lipman,D.J.; Tatusova,T.
EPI449578	HA	United States	2008-Sep-11	EPI_ISL_141121	A/green-winged teal/Minnesota/Sg-01000/2008		Import from public-domain	Wentworth,D.E.; Dugan,V.; Halpin,R.; Lin,X.; Bera,J.; Wester,E.; Ghedin,E.; Fedorova,N.; Tsitrin,T.; Stockwell,T.; Amedeo,P.; Bishop,B.; Edworthy,P.; Gupta,N.; Katzel,D.; Li,K.; Schobel,S.; Shrivastava,S.; Thovarai,V.; Wang,S.; Lebarbenchon,C.; Sreevatsan,S.; Poulson,B.; Yang,M.; Stallknecht,D.; Bao,Y.; Sanders,R.; Dernovoy,D.; Kiryutin,B.; Lipman,D.J.; Tatusova,T.
EPI447973	HA	United States	2009-Dec-13	EPI_ISL_141029	A/American green-winged teal/Texas/AI09-6046/2009		Import from public-domain	Wentworth,D.E.; Dugan,V.; Halpin,R.; Lin,X.; Bera,J.; Wester,E.; Ghedin,E.; Fedorova,N.; Tsitrin,T.; Stockwell,T.; Amedeo,P.; Bishop,B.; Edworthy,P.; Gupta,N.; Katzel,D.; Li,K.; Schobel,S.; Shrivastava,S.; Thovarai,V.; Wang,S.; Lebarbenchon,C.; Sreevatsan,S.; Poulson,B.; Yang,M.; Stallknecht,D.; Bao,Y.; Sanders,R.; Dernovoy,D.; Kiryutin,B.; Lipman,D.J.; Tatusova,T.
EPI434433	HA	Canada	2010-Aug-08	EPI_ISL_137740	A/green-winged teal/Nova Scotia/00354/2010		Import from public-domain	Wentworth,D.E.; Dugan,V.; Halpin,R.; Lin,X.; Bera,J.; Wester,E.; Ghedin,E.; Fedorova,N.; Tsitrin,T.; Stockwell,T.; Amedeo,P.; Bishop,B.; Edworthy,P.; Gupta,N.; Katzel,D.; Li,K.; Schobel,S.; Shrivastava,S.; Thovarai,V.; Wang,S.; Hall,J.; Bao,Y.; Sanders,R.; Dernovoy,D.; Kiryutin,B.; Lipman,D.J.; Tatusova,T.
EPI434385	HA	Canada	2010-Aug-08	EPI_ISL_137732	A/green-winged teal/New Brunswick/00336/2010		Import from public-domain	Wentworth,D.E.; Dugan,V.; Halpin,R.; Lin,X.; Bera,J.; Wester,E.; Ghedin,E.; Fedorova,N.; Tsitrin,T.; Stockwell,T.; Amedeo,P.; Bishop,B.; Edworthy,P.; Gupta,N.; Katzel,D.; Li,K.; Schobel,S.; Shrivastava,S.; Thovarai,V.; Wang,S.; Hall,J.; Bao,Y.; Sanders,R.; Dernovoy,D.; Kiryutin,B.; Lipman,D.J.; Tatusova,T.
EPI434384	HA	Canada	2010-Aug-08	EPI_ISL_137731	A/green-winged teal/New Brunswick/00335/2010		Import from public-domain	Wentworth,D.E.; Dugan,V.; Halpin,R.; Lin,X.; Bera,J.; Wester,E.; Ghedin,E.; Fedorova,N.; Tsitrin,T.; Stockwell,T.; Amedeo,P.; Bishop,B.; Edworthy,P.; Gupta,N.; Katzel,D.; Li,K.; Schobel,S.; Shrivastava,S.; Thovarai,V.; Wang,S.; Hall,J.; Bao,Y.; Sanders,R.; Dernovoy,D.; Kiryutin,B.; Lipman,D.J.; Tatusova,T.
EPI345352	HA	Canada	1989-Aug-22	EPI_ISL_99529	A/blue-winged teal/Alberta/134/1989		Import from public-domain	The NIAID Influenza Genome Sequencing Consortium
EPI292478	HA	United States	2007-Sep-10	EPI_ISL_83513	A/American green-winged teal/Oregon/44336-183/2007		Import from public-domain	The NIAID Influenza Genome Sequencing Consortium
EPI221425	HA	United States	2007-Sep-16	EPI_ISL_63340	A/American green-winged teal/Interior Alaska/7MP2225/2007		Import from public-domain	The NIAID Influenza Genome Sequencing Consortium
EPI221420	HA	United States	2007-Sep-07	EPI_ISL_63339	A/American green-winged teal/Interior Alaska/4/2007		Import from public-domain	Runstadler,J.; Happ,G.; Heuttmann,F.
EPI221412	HA	United States	2007-Oct-17	EPI_ISL_63338	A/American green-winged teal/Interior Alaska/3/2007		Import from public-domain	Runstadler,J.; Happ,G.; Heuttmann,F.
EPI169358	HA	United States	2007-Aug-11	EPI_ISL_26272	A/green-winged teal/Interior Alaska/1/2007		Import from public-domain
EPI49618	HA	United States	1987-Jan-01	EPI_ISL_6512	A/green-winged teal/Ohio/466/1987		Import from public-domain
EPI893711	HA	Guatemala	2013-Jan-19	EPI_ISL_243733	A/Northern shoveler/Guatemala/CIP049HT114-14/2013		Import from public-domain
EPI548441	HA	Mongolia	2009-Sep-15	EPI_ISL_161004	A/northern shoveler/Mongolia/899V/2009		Import from public-domain	Leung,C.Y.; Gilbert,M.; Chow,K.-C.; Ho,C.-K.; Tang,S.-C.; Guan,Y.; Peiris,M.
EPI548438	HA	Mongolia	2009-Sep-15	EPI_ISL_149897	A/northern shoveler/Mongolia/992V/2009		Import from public-domain	Leung,C.Y.; Gilbert,M.; Chow,K.-C.; Ho,C.-K.; Tang,S.-C.; Guan,Y.; Peiris,M.
EPI548434	HA	Mongolia	2009-Sep-15	EPI_ISL_149881	A/northern shoveler/Mongolia/977V/2009		Import from public-domain	Leung,C.Y.; Gilbert,M.; Chow,K.-C.; Ho,C.-K.; Tang,S.-C.; Guan,Y.; Peiris,M.
EPI548443	HA	Mongolia	2009-Sep-15	EPI_ISL_149870	A/northern shoveler/ Mongolia/973/2009		Import from public-domain	Leung,C.Y.; Gilbert,M.; Chow,K.-C.; Ho,C.-K.; Tang,S.-C.; Guan,Y.; Peiris,M.
EPI448593	HA	United States	2008-Jul-31	EPI_ISL_141132	A/northern shoveler/Minnesota/Sg-00645/2008		Import from public-domain	Wentworth,D.E.; Dugan,V.; Halpin,R.; Lin,X.; Bera,J.; Wester,E.; Ghedin,E.; Fedorova,N.; Tsitrin,T.; Stockwell,T.; Amedeo,P.; Bishop,B.; Edworthy,P.; Gupta,N.; Katzel,D.; Li,K.; Schobel,S.; Shrivastava,S.; Thovarai,V.; Wang,S.; Lebarbenchon,C.; Sreevatsan,S.; Poulson,B.; Yang,M.; Stallknecht,D.; Bao,Y.; Sanders,R.; Dernovoy,D.; Kiryutin,B.; Lipman,D.J.; Tatusova,T.
EPI222427	HA	United States	2007-Sep-06	EPI_ISL_63577	A/northern shoveler/Interior Alaska/1/2007		Import from public-domain	Runstadler,J.; Happ,G.; Heuttmann,F.
EPI222400	HA	United States	2007-Sep-03	EPI_ISL_63574	A/northern shoveler/Alaska/7MP1708/2007		Import from public-domain	The NIAID Influenza Genome Sequencing Consortium
EPI178814	HA	United States	2007-Nov-10	EPI_ISL_30032	A/northern shoveler/California/HKWF569/2007		Import from public-domain
EPI178671	HA	United States	2007-Sep-05	EPI_ISL_30017	A/northern shoveler/Interior Alaska/4/2007		Import from public-domain
EPI178639	HA	United States	2007-Sep-07	EPI_ISL_30013	A/northern shoveler/Interior Alaska/3/2007		Import from public-domain
EPI178608	HA	United States	2007-Sep-06	EPI_ISL_30012	A/northern shoveler/Interior Alaska/2/2007		Import from public-domain
EPI159491	HA	United States	2007-Dec-12	EPI_ISL_22638	A/northern shoveler/California/HKWF1367/2007		Import from public-domain
EPI159483	HA	United States	2007-Dec-05	EPI_ISL_22637	A/northern shoveler/California/HKWF1199/2007		Import from public-domain
EPI159467	HA	United States	2007-Dec-02	EPI_ISL_22635	A/northern shoveler/California/HKWF1131/2007		Import from public-domain
EPI159451	HA	United States	2007-Dec-02	EPI_ISL_22633	A/northern shoveler/California/HKWF1046/2007		Import from public-domain
EPI159443	HA	United States	2007-Dec-02	EPI_ISL_22632	A/northern shoveler/California/HKWF1021/2007		Import from public-domain
EPI49675	HA	United States	1987-Jan-01	EPI_ISL_6515	A/northern shoveler/Ohio/454/1987		Import from public-domain
EPI1589406	HA	China	2014-Nov-01	EPI_ISL_390452	A/mallard/Jiangxi/G98/2014（H3N8）	Tsinghua University	Tsinghua University
EPI1333727	HA	Russian Federation	2018-Sep-01	EPI_ISL_333614	A/common teal/Chany/893/2018	State Research Center of Virology and Biotechnology (VECTOR)	State Research Center of Virology and Biotechnology (VECTOR)	Natalia,Goncharova; Ivan,Susloparov; Natalia,Kolosova; Alexey,Danilenko; Juliya,Bulanovich; Vasiliy,Marchenko; Alexander,Ryzhikov
EPI1333719	HA	Russian Federation	2018-Sep-01	EPI_ISL_333613	A/common teal/Chany/892/2018	State Research Center of Virology and Biotechnology (VECTOR)	State Research Center of Virology and Biotechnology (VECTOR)	Natalia,Goncharova; Ivan,Susloparov; Natalia,Kolosova; Alexey,Danilenko; Juliya,Bulanovich; Vasiliy,Marchenko; Alexander,Ryzhikov
EPI1333711	HA	Russian Federation	2018-Sep-01	EPI_ISL_333612	A/common teal/Chany/891/2018	State Research Center of Virology and Biotechnology (VECTOR)	State Research Center of Virology and Biotechnology (VECTOR)	Natalia,Goncharova; Ivan,Susloparov; Natalia,Kolosova; Alexey,Danilenko; Juliya,Bulanovich; Vasiliy,Marchenko; Alexander,Ryzhikov
EPI1333703	HA	Russian Federation	2018-Sep-01	EPI_ISL_333611	A/common teal/Chany/889/2018	State Research Center of Virology and Biotechnology (VECTOR)	State Research Center of Virology and Biotechnology (VECTOR)	Natalia,Goncharova; Ivan,Susloparov; Natalia,Kolosova; Alexey,Danilenko; Juliya,Bulanovich; Vasiliy,Marchenko; Alexander,Ryzhikov
EPI962271	HA	United States	2015-Sep-05	EPI_ISL_256468	A/American green-winged teal/Ohio/15OS3625/2015		Import from public-domain	Killian,M.L.; Franzen,K.; Camp,P.; Stuber,T.; Robbe-Austerman,S.; Lauterbach,S.E.; Nolting,J.M.; Bowman,A.S.
EPI962225	HA	United States	2015-Sep-12	EPI_ISL_256341	A/American green-winged teal/Missouri/15OS4838/2015		Import from public-domain	Killian,M.L.; Franzen,K.; Camp,P.; Stuber,T.; Robbe-Austerman,S.; Lauterbach,S.E.; Nolting,J.M.; Bowman,A.S.
EPI891113	HA	Netherlands	2011-Oct-15	EPI_ISL_243513	A/Eurasian teal/Netherlands/1/2011		Import from public-domain	Poen,M.J.; Verhagen,J.H.; Vuong,O.; Scheuer,R.D.; Pas,S.D.; Fouchier,R.A.M.
EPI729609	HA	United States	2014-Oct-10	EPI_ISL_215555	A/American green-winged teal/Alaska/524/2014		Import from public-domain	Ramey,A.M.; Reeves,A.B.; TeSlaa,J.L.; Nashold,S.; Donnelly,T.; Bahl,J.; Hall,J.S.; Donnelly,T.F.
EPI729577	HA	United States	2014-Oct-02	EPI_ISL_215551	A/American green-winged teal/Alaska/478/2014		Import from public-domain	Ramey,A.M.; Reeves,A.B.; TeSlaa,J.L.; Nashold,S.; Donnelly,T.; Bahl,J.; Hall,J.S.; Donnelly,T.F.
EPI729505	HA	United States	2014-Sep-11	EPI_ISL_215541	A/American green-winged teal/Alaska/306/2014		Import from public-domain	Ramey,A.M.; Reeves,A.B.; TeSlaa,J.L.; Nashold,S.; Donnelly,T.; Bahl,J.; Hall,J.S.; Donnelly,T.F.
EPI618046	HA	Georgia	2011-Sep-19	EPI_ISL_189686	A/common Teal/Republic of Georgia/1/2011		Import from public-domain	Wentworth,D.E.; Halpin,R.A.; Lin,X.; Simenauer,A.; Akopov,A.; Mohan,M.; Fedorova,N.; Tsitrin,T.; Puri,V.; Stockwell,T.; Amedeo,P.; Bishop,B.; Gupta,N.; Hoover,J.; Katzel,D.; Schobel,S.; Shrivastava,S.; Thovarai,V.; Bao,Y.; Sanders,R.; Zhdanov,S.; Kiryutin,B.; Lipman,D.J.; Tatusova,T.; Fouchier,R.A.M.
EPI485544	HA	Netherlands	2000-Nov-23	EPI_ISL_150008	A/common teal/Netherlands/7/2000		Import from public-domain	de Graaf,M.; Fouchier,R.A.
EPI962296	HA	United States	2015-Sep-12	EPI_ISL_256491	A/blue-winged teal/Ohio/15OS5135/2015		Import from public-domain	Killian,M.L.; Franzen,K.; Camp,P.; Stuber,T.; Robbe-Austerman,S.; Lauterbach,S.E.; Nolting,J.M.; Bowman,A.S.
EPI962770	HA	United States	2015-Oct-29	EPI_ISL_256486	A/blue-winged teal/Illinois/15OS6152/2015		Import from public-domain	Killian,M.L.; Franzen,K.; Camp,P.; Stuber,T.; Robbe-Austerman,S.; Lauterbach,S.E.; Nolting,J.M.; Bowman,A.S.
EPI962136	HA	United States	2015-Sep-12	EPI_ISL_256483	A/blue-winged teal/Missouri/15OS4817/2015		Import from public-domain	Killian,M.L.; Franzen,K.; Camp,P.; Stuber,T.; Robbe-Austerman,S.; Lauterbach,S.E.; Nolting,J.M.; Bowman,A.S.
EPI962196	HA	United States	2015-Sep-12	EPI_ISL_256470	A/blue-winged teal/Missouri/15OS4836/2015		Import from public-domain	Killian,M.L.; Franzen,K.; Camp,P.; Stuber,T.; Robbe-Austerman,S.; Lauterbach,S.E.; Nolting,J.M.; Bowman,A.S.
EPI893745	HA	Guatemala	2011-Nov-11	EPI_ISL_243748	A/blue-winged teal/Guatemala/CIP049H102-29/2011		Import from public-domain
EPI893713	HA	Guatemala	2011-Nov-11	EPI_ISL_243742	A/blue-winged teal/Guatemala/CIP049H102-25/2011		Import from public-domain
EPI893688	HA	Guatemala	2012-Nov-16	EPI_ISL_243739	A/blue-winged teal/Guatemala/CIP049H109-28/2012		Import from public-domain
EPI893702	HA	Guatemala	2012-Nov-09	EPI_ISL_243735	A/blue-winged teal/Guatemala/CIP049H108-67/2012		Import from public-domain
EPI616940	HA	Canada	1978-Aug-07	EPI_ISL_189716	A/blue-winged teal/Alberta/221/1978		Import from public-domain	Wentworth,D.E.; Dugan,V.; Halpin,R.A.; Lin,X.; Bera,J.; Wester,E.; Ghedin,E.; Fedorova,N.; Tsitrin,T.; McLellan,M.; Stockwell,T.; Amedeo,P.; Appalla,L.; Bishop,B.; Edworthy,P.; Gupta,N.; Hoover,J.; Katzel,D.; Li,K.; Schobel,S.; Shrivastava,S.; Thovarai,V.; Wang,S.; Webster,R.G.; Krauss,S.; Stallknecht,D.; Bao,Y.; Sanders,R.; Dernovoy,D.; Kiryutin,B.; Lipman,D.J.; Tatusova,T.
EPI645472	HA	United States	2013-Sep-21	EPI_ISL_162268	A/blue-winged teal/Iowa/13OS2340/2013		Import from public-domain	Nolting,J.; Bowman,A.S.; Slemons,R.D.; Fries,A.C.; Sreevatsan,S.; Suwannakarn,K.
EPI645395	HA	United States	2013-Sep-29	EPI_ISL_162255	A/blue-winged teal/Wisconsin/13OS3463/2013		Import from public-domain	Nolting,J.; Bowman,A.S.; Slemons,R.D.; Fries,A.C.; Sreevatsan,S.; Suwannakarn,K.
EPI645346	HA	United States	2013-Sep-07	EPI_ISL_162241	A/blue-winged teal/Ohio/13OS1410/2013		Import from public-domain	Nolting,J.M.; Slemons,R.D.; Bowman,A.S.; Fries,A.C.
EPI526283	HA	United States	2013-Sep-07	EPI_ISL_161095	A/blue-winged teal/Ohio/13OS1831/2013		Import from public-domain	Nolting,J.; Bowman,A.S.; Slemons,R.D.; Fries,A.C.; Sreevatsan,S.; Suwannakarn,K.
EPI526401	HA	United States	2013-Sep-21	EPI_ISL_161080	A/blue-winged teal/Iowa/13OS2345/2013		Import from public-domain	Nolting,J.; Bowman,A.S.; Slemons,R.D.; Fries,A.C.; Sreevatsan,S.; Suwannakarn,K.
EPI526375	HA	United States	2013-Sep-14	EPI_ISL_161076	A/blue-winged teal/Ohio/13OS2018/2013		Import from public-domain	Nolting,J.; Bowman,A.S.; Slemons,R.D.; Fries,A.C.; Sreevatsan,S.; Suwannakarn,K.
EPI526163	HA	United States	2013-Sep-21	EPI_ISL_161040	A/blue-winged teal/Iowa/13OS2346/2013		Import from public-domain	Nolting,J.; Bowman,A.S.; Slemons,R.D.; Fries,A.C.; Sreevatsan,S.; Suwannakarn,K.
EPI548433	HA	Mongolia	2011-Sep-18	EPI_ISL_149879	A/common teal/Mongolia/1906/2011		Import from public-domain	Leung,C.Y.; Gilbert,M.; Chow,K.-C.; Ho,C.-K.; Tang,S.-C.; Guan,Y.; Peiris,M.
EPI467623	HA	United States	2008-Oct-16	EPI_ISL_145749	A/Anas discors/New Mexico/A00704709/2008		Import from public-domain	Scotch,M.; Pabilonia,K.; Anderson,T.; Baroch,J.; Kohler,D.; DeLiberto,T.J.
EPI467524	HA	United States	2007-Sep-17	EPI_ISL_145709	A/Anas discors/New Mexico/A00327700/2007		Import from public-domain	Scotch,M.; Pabilonia,K.; Anderson,T.; Baroch,J.; Kohler,D.; DeLiberto,T.J.
EPI449992	HA	United States	2009-Nov-14	EPI_ISL_141237	A/blue-winged teal/Louisiana/AI09-5159/2009		Import from public-domain	Wentworth,D.E.; Dugan,V.; Halpin,R.; Lin,X.; Bera,J.; Wester,E.; Ghedin,E.; Fedorova,N.; Tsitrin,T.; Stockwell,T.; Amedeo,P.; Bishop,B.; Edworthy,P.; Gupta,N.; Katzel,D.; Li,K.; Schobel,S.; Shrivastava,S.; Thovarai,V.; Wang,S.; Lebarbenchon,C.; Sreevatsan,S.; Poulson,B.; Yang,M.; Stallknecht,D.; Bao,Y.; Sanders,R.; Dernovoy,D.; Kiryutin,B.; Lipman,D.J.; Tatusova,T.
EPI449978	HA	United States	2009-Sep-19	EPI_ISL_141233	A/blue-winged teal/Texas/AI09-4405/2009		Import from public-domain	Wentworth,D.E.; Dugan,V.; Halpin,R.; Lin,X.; Bera,J.; Wester,E.; Ghedin,E.; Fedorova,N.; Tsitrin,T.; Stockwell,T.; Amedeo,P.; Bishop,B.; Edworthy,P.; Gupta,N.; Katzel,D.; Li,K.; Schobel,S.; Shrivastava,S.; Thovarai,V.; Wang,S.; Lebarbenchon,C.; Sreevatsan,S.; Poulson,B.; Yang,M.; Stallknecht,D.; Bao,Y.; Sanders,R.; Dernovoy,D.; Kiryutin,B.; Lipman,D.J.; Tatusova,T.
EPI449937	HA	United States	2009-Sep-06	EPI_ISL_141231	A/mallard/Minnesota/AI09-4022/2009		Import from public-domain	Wentworth,D.E.; Dugan,V.; Halpin,R.; Lin,X.; Bera,J.; Wester,E.; Ghedin,E.; Fedorova,N.; Tsitrin,T.; Stockwell,T.; Amedeo,P.; Bishop,B.; Edworthy,P.; Gupta,N.; Katzel,D.; Li,K.; Schobel,S.; Shrivastava,S.; Thovarai,V.; Wang,S.; Lebarbenchon,C.; Sreevatsan,S.; Poulson,B.; Yang,M.; Stallknecht,D.; Bao,Y.; Sanders,R.; Dernovoy,D.; Kiryutin,B.; Lipman,D.J.; Tatusova,T.
EPI449958	HA	United States	2009-Sep-12	EPI_ISL_141230	A/northern pintail/Minnesota/AI09-4322/2009		Import from public-domain	Wentworth,D.E.; Dugan,V.; Halpin,R.; Lin,X.; Bera,J.; Wester,E.; Ghedin,E.; Fedorova,N.; Tsitrin,T.; Stockwell,T.; Amedeo,P.; Bishop,B.; Edworthy,P.; Gupta,N.; Katzel,D.; Li,K.; Schobel,S.; Shrivastava,S.; Thovarai,V.; Wang,S.; Lebarbenchon,C.; Sreevatsan,S.; Poulson,B.; Yang,M.; Stallknecht,D.; Bao,Y.; Sanders,R.; Dernovoy,D.; Kiryutin,B.; Lipman,D.J.; Tatusova,T.
EPI449893	HA	United States	2009-Sep-04	EPI_ISL_141222	A/blue-winged Teal/North Dakota/AI09-3642/2009		Import from public-domain	Wentworth,D.E.; Dugan,V.; Halpin,R.; Lin,X.; Bera,J.; Wester,E.; Ghedin,E.; Fedorova,N.; Tsitrin,T.; Stockwell,T.; Amedeo,P.; Bishop,B.; Edworthy,P.; Gupta,N.; Katzel,D.; Li,K.; Schobel,S.; Shrivastava,S.; Thovarai,V.; Wang,S.; Lebarbenchon,C.; Sreevatsan,S.; Poulson,B.; Yang,M.; Stallknecht,D.; Bao,Y.; Sanders,R.; Dernovoy,D.; Kiryutin,B.; Lipman,D.J.; Tatusova,T.
EPI449370	HA	United States	2008-Jul-29	EPI_ISL_141157	A/blue-winged teal/Minnesota/Sg-00613/2008		Import from public-domain	Wentworth,D.E.; Dugan,V.; Halpin,R.; Lin,X.; Bera,J.; Wester,E.; Ghedin,E.; Fedorova,N.; Tsitrin,T.; Stockwell,T.; Amedeo,P.; Bishop,B.; Edworthy,P.; Gupta,N.; Katzel,D.; Li,K.; Schobel,S.; Shrivastava,S.; Thovarai,V.; Wang,S.; Lebarbenchon,C.; Sreevatsan,S.; Poulson,B.; Yang,M.; Stallknecht,D.; Bao,Y.; Sanders,R.; Dernovoy,D.; Kiryutin,B.; Lipman,D.J.; Tatusova,T.
EPI448672	HA	United States	2008-Sep-07	EPI_ISL_141143	A/blue-winged teal/North Dakota/Sg-00740/2008		Import from public-domain	Wentworth,D.E.; Dugan,V.; Halpin,R.; Lin,X.; Bera,J.; Wester,E.; Ghedin,E.; Fedorova,N.; Tsitrin,T.; Stockwell,T.; Amedeo,P.; Bishop,B.; Edworthy,P.; Gupta,N.; Katzel,D.; Li,K.; Schobel,S.; Shrivastava,S.; Thovarai,V.; Wang,S.; Lebarbenchon,C.; Sreevatsan,S.; Poulson,B.; Yang,M.; Stallknecht,D.; Bao,Y.; Sanders,R.; Dernovoy,D.; Kiryutin,B.; Lipman,D.J.; Tatusova,T.
EPI448652	HA	United States	2008-Sep-08	EPI_ISL_141140	A/blue-winged teal/North Dakota/Sg-00719/2008		Import from public-domain	Wentworth,D.E.; Dugan,V.; Halpin,R.; Lin,X.; Bera,J.; Wester,E.; Ghedin,E.; Fedorova,N.; Tsitrin,T.; Stockwell,T.; Amedeo,P.; Bishop,B.; Edworthy,P.; Gupta,N.; Katzel,D.; Li,K.; Schobel,S.; Shrivastava,S.; Thovarai,V.; Wang,S.; Lebarbenchon,C.; Sreevatsan,S.; Poulson,B.; Yang,M.; Stallknecht,D.; Bao,Y.; Sanders,R.; Dernovoy,D.; Kiryutin,B.; Lipman,D.J.; Tatusova,T.
EPI448608	HA	United States	2008-Jul-31	EPI_ISL_141134	A/blue-winged teal/Minnesota/Sg-00649/2008		Import from public-domain	Wentworth,D.E.; Dugan,V.; Halpin,R.; Lin,X.; Bera,J.; Wester,E.; Ghedin,E.; Fedorova,N.; Tsitrin,T.; Stockwell,T.; Amedeo,P.; Bishop,B.; Edworthy,P.; Gupta,N.; Katzel,D.; Li,K.; Schobel,S.; Shrivastava,S.; Thovarai,V.; Wang,S.; Lebarbenchon,C.; Sreevatsan,S.; Poulson,B.; Yang,M.; Stallknecht,D.; Bao,Y.; Sanders,R.; Dernovoy,D.; Kiryutin,B.; Lipman,D.J.; Tatusova,T.
EPI449314	HA	United States	2008-Aug-03	EPI_ISL_141089	A/blue-winged teal/Minnesota/Sg-00787/2008		Import from public-domain	Wentworth,D.E.; Dugan,V.; Halpin,R.; Lin,X.; Bera,J.; Wester,E.; Ghedin,E.; Fedorova,N.; Tsitrin,T.; Stockwell,T.; Amedeo,P.; Bishop,B.; Edworthy,P.; Gupta,N.; Katzel,D.; Li,K.; Schobel,S.; Shrivastava,S.; Thovarai,V.; Wang,S.; Lebarbenchon,C.; Sreevatsan,S.; Poulson,B.; Yang,M.; Stallknecht,D.; Bao,Y.; Sanders,R.; Dernovoy,D.; Kiryutin,B.; Lipman,D.J.; Tatusova,T.
EPI434161	HA	Canada	2010-Sep-22	EPI_ISL_137707	A/blue-winged teal/Nova Scotia/01027/2010		Import from public-domain	Wentworth,D.E.; Dugan,V.; Halpin,R.; Lin,X.; Bera,J.; Wester,E.; Ghedin,E.; Fedorova,N.; Tsitrin,T.; Stockwell,T.; Amedeo,P.; Bishop,B.; Edworthy,P.; Gupta,N.; Katzel,D.; Li,K.; Schobel,S.; Shrivastava,S.; Thovarai,V.; Wang,S.; Hall,J.; Bao,Y.; Sanders,R.; Dernovoy,D.; Kiryutin,B.; Lipman,D.J.; Tatusova,T.
EPI434109	HA	Canada	2010-Sep-20	EPI_ISL_137703	A/blue-winged teal/Nova Scotia/01002/2010		Import from public-domain	Wentworth,D.E.; Dugan,V.; Halpin,R.; Lin,X.; Bera,J.; Wester,E.; Ghedin,E.; Fedorova,N.; Tsitrin,T.; Stockwell,T.; Amedeo,P.; Bishop,B.; Edworthy,P.; Gupta,N.; Katzel,D.; Li,K.; Schobel,S.; Shrivastava,S.; Thovarai,V.; Wang,S.; Hall,J.; Bao,Y.; Sanders,R.; Dernovoy,D.; Kiryutin,B.; Lipman,D.J.; Tatusova,T.
EPI434106	HA	Canada	2010-Sep-02	EPI_ISL_137700	A/blue-winged teal/Prince Edward Island/00831/2010		Import from public-domain	Wentworth,D.E.; Dugan,V.; Halpin,R.; Lin,X.; Bera,J.; Wester,E.; Ghedin,E.; Fedorova,N.; Tsitrin,T.; Stockwell,T.; Amedeo,P.; Bishop,B.; Edworthy,P.; Gupta,N.; Katzel,D.; Li,K.; Schobel,S.; Shrivastava,S.; Thovarai,V.; Wang,S.; Hall,J.; Bao,Y.; Sanders,R.; Dernovoy,D.; Kiryutin,B.; Lipman,D.J.; Tatusova,T.
EPI434105	HA	Canada	2010-Sep-01	EPI_ISL_137699	A/blue-winged teal/Prince Edward Island/00803/2010		Import from public-domain	Wentworth,D.E.; Dugan,V.; Halpin,R.; Lin,X.; Bera,J.; Wester,E.; Ghedin,E.; Fedorova,N.; Tsitrin,T.; Stockwell,T.; Amedeo,P.; Bishop,B.; Edworthy,P.; Gupta,N.; Katzel,D.; Li,K.; Schobel,S.; Shrivastava,S.; Thovarai,V.; Wang,S.; Hall,J.; Bao,Y.; Sanders,R.; Dernovoy,D.; Kiryutin,B.; Lipman,D.J.; Tatusova,T.
EPI434057	HA	Canada	2010-Aug-25	EPI_ISL_137698	A/blue-winged teal/New Brunswick/00775/2010		Import from public-domain	Wentworth,D.E.; Dugan,V.; Halpin,R.; Lin,X.; Bera,J.; Wester,E.; Ghedin,E.; Fedorova,N.; Tsitrin,T.; Stockwell,T.; Amedeo,P.; Bishop,B.; Edworthy,P.; Gupta,N.; Katzel,D.; Li,K.; Schobel,S.; Shrivastava,S.; Thovarai,V.; Wang,S.; Hall,J.; Bao,Y.; Sanders,R.; Dernovoy,D.; Kiryutin,B.; Lipman,D.J.; Tatusova,T.
EPI434056	HA	Canada	2010-Aug-25	EPI_ISL_137697	A/blue-winged teal/New Brunswick/00774/2010		Import from public-domain	Wentworth,D.E.; Dugan,V.; Halpin,R.; Lin,X.; Bera,J.; Wester,E.; Ghedin,E.; Fedorova,N.; Tsitrin,T.; Stockwell,T.; Amedeo,P.; Bishop,B.; Edworthy,P.; Gupta,N.; Katzel,D.; Li,K.; Schobel,S.; Shrivastava,S.; Thovarai,V.; Wang,S.; Hall,J.; Bao,Y.; Sanders,R.; Dernovoy,D.; Kiryutin,B.; Lipman,D.J.; Tatusova,T.
EPI434055	HA	Canada	2010-Aug-25	EPI_ISL_137696	A/blue-winged teal/New Brunswick/00772/2010		Import from public-domain	Wentworth,D.E.; Dugan,V.; Halpin,R.; Lin,X.; Bera,J.; Wester,E.; Ghedin,E.; Fedorova,N.; Tsitrin,T.; Stockwell,T.; Amedeo,P.; Bishop,B.; Edworthy,P.; Gupta,N.; Katzel,D.; Li,K.; Schobel,S.; Shrivastava,S.; Thovarai,V.; Wang,S.; Hall,J.; Bao,Y.; Sanders,R.; Dernovoy,D.; Kiryutin,B.; Lipman,D.J.; Tatusova,T.
EPI434054	HA	Canada	2010-Aug-25	EPI_ISL_137695	A/blue-winged teal/New Brunswick/00771/2010		Import from public-domain	Wentworth,D.E.; Dugan,V.; Halpin,R.; Lin,X.; Bera,J.; Wester,E.; Ghedin,E.; Fedorova,N.; Tsitrin,T.; Stockwell,T.; Amedeo,P.; Bishop,B.; Edworthy,P.; Gupta,N.; Katzel,D.; Li,K.; Schobel,S.; Shrivastava,S.; Thovarai,V.; Wang,S.; Hall,J.; Bao,Y.; Sanders,R.; Dernovoy,D.; Kiryutin,B.; Lipman,D.J.; Tatusova,T.
EPI434053	HA	Canada	2010-Aug-25	EPI_ISL_137694	A/blue-winged teal/New Brunswick/00769/2010		Import from public-domain	Wentworth,D.E.; Dugan,V.; Halpin,R.; Lin,X.; Bera,J.; Wester,E.; Ghedin,E.; Fedorova,N.; Tsitrin,T.; Stockwell,T.; Amedeo,P.; Bishop,B.; Edworthy,P.; Gupta,N.; Katzel,D.; Li,K.; Schobel,S.; Shrivastava,S.; Thovarai,V.; Wang,S.; Hall,J.; Bao,Y.; Sanders,R.; Dernovoy,D.; Kiryutin,B.; Lipman,D.J.; Tatusova,T.
EPI434052	HA	Canada	2010-Aug-25	EPI_ISL_137693	A/blue-winged teal/New Brunswick/00768/2010		Import from public-domain	Wentworth,D.E.; Dugan,V.; Halpin,R.; Lin,X.; Bera,J.; Wester,E.; Ghedin,E.; Fedorova,N.; Tsitrin,T.; Stockwell,T.; Amedeo,P.; Bishop,B.; Edworthy,P.; Gupta,N.; Katzel,D.; Li,K.; Schobel,S.; Shrivastava,S.; Thovarai,V.; Wang,S.; Hall,J.; Bao,Y.; Sanders,R.; Dernovoy,D.; Kiryutin,B.; Lipman,D.J.; Tatusova,T.
EPI433901	HA	Canada	2010-Aug-25	EPI_ISL_137692	A/blue-winged teal/New Brunswick/00767/2010		Import from public-domain	Wentworth,D.E.; Dugan,V.; Halpin,R.; Lin,X.; Bera,J.; Wester,E.; Ghedin,E.; Fedorova,N.; Tsitrin,T.; Stockwell,T.; Amedeo,P.; Bishop,B.; Edworthy,P.; Gupta,N.; Katzel,D.; Li,K.; Schobel,S.; Shrivastava,S.; Thovarai,V.; Wang,S.; Hall,J.; Bao,Y.; Sanders,R.; Dernovoy,D.; Kiryutin,B.; Lipman,D.J.; Tatusova,T.
EPI433900	HA	Canada	2010-Aug-25	EPI_ISL_137691	A/blue-winged teal/New Brunswick/00766/2010		Import from public-domain	Wentworth,D.E.; Dugan,V.; Halpin,R.; Lin,X.; Bera,J.; Wester,E.; Ghedin,E.; Fedorova,N.; Tsitrin,T.; Stockwell,T.; Amedeo,P.; Bishop,B.; Edworthy,P.; Gupta,N.; Katzel,D.; Li,K.; Schobel,S.; Shrivastava,S.; Thovarai,V.; Wang,S.; Hall,J.; Bao,Y.; Sanders,R.; Dernovoy,D.; Kiryutin,B.; Lipman,D.J.; Tatusova,T.
EPI433899	HA	Canada	2010-Aug-25	EPI_ISL_137690	A/blue-winged teal/New Brunswick/00765/2010		Import from public-domain	Wentworth,D.E.; Dugan,V.; Halpin,R.; Lin,X.; Bera,J.; Wester,E.; Ghedin,E.; Fedorova,N.; Tsitrin,T.; Stockwell,T.; Amedeo,P.; Bishop,B.; Edworthy,P.; Gupta,N.; Katzel,D.; Li,K.; Schobel,S.; Shrivastava,S.; Thovarai,V.; Wang,S.; Hall,J.; Bao,Y.; Sanders,R.; Dernovoy,D.; Kiryutin,B.; Lipman,D.J.; Tatusova,T.
EPI433898	HA	Canada	2010-Aug-15	EPI_ISL_137689	A/blue-winged teal/New Brunswick/00600/2010		Import from public-domain	Wentworth,D.E.; Dugan,V.; Halpin,R.; Lin,X.; Bera,J.; Wester,E.; Ghedin,E.; Fedorova,N.; Tsitrin,T.; Stockwell,T.; Amedeo,P.; Bishop,B.; Edworthy,P.; Gupta,N.; Katzel,D.; Li,K.; Schobel,S.; Shrivastava,S.; Thovarai,V.; Wang,S.; Hall,J.; Bao,Y.; Sanders,R.; Dernovoy,D.; Kiryutin,B.; Lipman,D.J.; Tatusova,T.
EPI433897	HA	Canada	2010-Aug-15	EPI_ISL_137688	A/blue-winged teal/New Brunswick/00599/2010		Import from public-domain	Wentworth,D.E.; Dugan,V.; Halpin,R.; Lin,X.; Bera,J.; Wester,E.; Ghedin,E.; Fedorova,N.; Tsitrin,T.; Stockwell,T.; Amedeo,P.; Bishop,B.; Edworthy,P.; Gupta,N.; Katzel,D.; Li,K.; Schobel,S.; Shrivastava,S.; Thovarai,V.; Wang,S.; Hall,J.; Bao,Y.; Sanders,R.; Dernovoy,D.; Kiryutin,B.; Lipman,D.J.; Tatusova,T.
EPI433896	HA	Canada	2010-Aug-15	EPI_ISL_137687	A/blue-winged teal/New Brunswick/00598/2010		Import from public-domain	Wentworth,D.E.; Dugan,V.; Halpin,R.; Lin,X.; Bera,J.; Wester,E.; Ghedin,E.; Fedorova,N.; Tsitrin,T.; Stockwell,T.; Amedeo,P.; Bishop,B.; Edworthy,P.; Gupta,N.; Katzel,D.; Li,K.; Schobel,S.; Shrivastava,S.; Thovarai,V.; Wang,S.; Hall,J.; Bao,Y.; Sanders,R.; Dernovoy,D.; Kiryutin,B.; Lipman,D.J.; Tatusova,T.
EPI433895	HA	Canada	2010-Aug-15	EPI_ISL_137686	A/blue-winged teal/New Brunswick/00597/2010		Import from public-domain	Wentworth,D.E.; Dugan,V.; Halpin,R.; Lin,X.; Bera,J.; Wester,E.; Ghedin,E.; Fedorova,N.; Tsitrin,T.; Stockwell,T.; Amedeo,P.; Bishop,B.; Edworthy,P.; Gupta,N.; Katzel,D.; Li,K.; Schobel,S.; Shrivastava,S.; Thovarai,V.; Wang,S.; Hall,J.; Bao,Y.; Sanders,R.; Dernovoy,D.; Kiryutin,B.; Lipman,D.J.; Tatusova,T.
EPI433894	HA	Canada	2010-Aug-15	EPI_ISL_137685	A/blue-winged teal/New Brunswick/00595/2010		Import from public-domain	Wentworth,D.E.; Dugan,V.; Halpin,R.; Lin,X.; Bera,J.; Wester,E.; Ghedin,E.; Fedorova,N.; Tsitrin,T.; Stockwell,T.; Amedeo,P.; Bishop,B.; Edworthy,P.; Gupta,N.; Katzel,D.; Li,K.; Schobel,S.; Shrivastava,S.; Thovarai,V.; Wang,S.; Hall,J.; Bao,Y.; Sanders,R.; Dernovoy,D.; Kiryutin,B.; Lipman,D.J.; Tatusova,T.
EPI433893	HA	Canada	2010-Aug-13	EPI_ISL_137684	A/blue-winged teal/New Brunswick/00538/2010		Import from public-domain	Wentworth,D.E.; Dugan,V.; Halpin,R.; Lin,X.; Bera,J.; Wester,E.; Ghedin,E.; Fedorova,N.; Tsitrin,T.; Stockwell,T.; Amedeo,P.; Bishop,B.; Edworthy,P.; Gupta,N.; Katzel,D.; Li,K.; Schobel,S.; Shrivastava,S.; Thovarai,V.; Wang,S.; Hall,J.; Bao,Y.; Sanders,R.; Dernovoy,D.; Kiryutin,B.; Lipman,D.J.; Tatusova,T.
EPI433892	HA	Canada	2010-Sep-14	EPI_ISL_137683	A/blue-winged teal/New Brunswick/00291/2010		Import from public-domain	Wentworth,D.E.; Dugan,V.; Halpin,R.; Lin,X.; Bera,J.; Wester,E.; Ghedin,E.; Fedorova,N.; Tsitrin,T.; Stockwell,T.; Amedeo,P.; Bishop,B.; Edworthy,P.; Gupta,N.; Katzel,D.; Li,K.; Schobel,S.; Shrivastava,S.; Thovarai,V.; Wang,S.; Hall,J.; Bao,Y.; Sanders,R.; Dernovoy,D.; Kiryutin,B.; Lipman,D.J.; Tatusova,T.
EPI433891	HA	Canada	2010-Sep-14	EPI_ISL_137682	A/blue-winged teal/New Brunswick/00289/2010		Import from public-domain	Wentworth,D.E.; Dugan,V.; Halpin,R.; Lin,X.; Bera,J.; Wester,E.; Ghedin,E.; Fedorova,N.; Tsitrin,T.; Stockwell,T.; Amedeo,P.; Bishop,B.; Edworthy,P.; Gupta,N.; Katzel,D.; Li,K.; Schobel,S.; Shrivastava,S.; Thovarai,V.; Wang,S.; Hall,J.; Bao,Y.; Sanders,R.; Dernovoy,D.; Kiryutin,B.; Lipman,D.J.; Tatusova,T.
EPI433889	HA	Canada	2010-Sep-14	EPI_ISL_137680	A/blue-winged teal/New Brunswick/00285/2010		Import from public-domain	Wentworth,D.E.; Dugan,V.; Halpin,R.; Lin,X.; Bera,J.; Wester,E.; Ghedin,E.; Fedorova,N.; Tsitrin,T.; Stockwell,T.; Amedeo,P.; Bishop,B.; Edworthy,P.; Gupta,N.; Katzel,D.; Li,K.; Schobel,S.; Shrivastava,S.; Thovarai,V.; Wang,S.; Hall,J.; Bao,Y.; Sanders,R.; Dernovoy,D.; Kiryutin,B.; Lipman,D.J.; Tatusova,T.
EPI433888	HA	Canada	2010-Sep-14	EPI_ISL_137679	A/blue-winged teal/New Brunswick/00283/2010		Import from public-domain	Wentworth,D.E.; Dugan,V.; Halpin,R.; Lin,X.; Bera,J.; Wester,E.; Ghedin,E.; Fedorova,N.; Tsitrin,T.; Stockwell,T.; Amedeo,P.; Bishop,B.; Edworthy,P.; Gupta,N.; Katzel,D.; Li,K.; Schobel,S.; Shrivastava,S.; Thovarai,V.; Wang,S.; Hall,J.; Bao,Y.; Sanders,R.; Dernovoy,D.; Kiryutin,B.; Lipman,D.J.; Tatusova,T.
EPI433885	HA	Canada	2010-Sep-07	EPI_ISL_137676	A/blue-winged teal/Nova Scotia/00081/2010		Import from public-domain	Wentworth,D.E.; Dugan,V.; Halpin,R.; Lin,X.; Bera,J.; Wester,E.; Ghedin,E.; Fedorova,N.; Tsitrin,T.; Stockwell,T.; Amedeo,P.; Bishop,B.; Edworthy,P.; Gupta,N.; Katzel,D.; Li,K.; Schobel,S.; Shrivastava,S.; Thovarai,V.; Wang,S.; Hall,J.; Bao,Y.; Sanders,R.; Dernovoy,D.; Kiryutin,B.; Lipman,D.J.; Tatusova,T.
EPI433884	HA	Canada	2010-Sep-07	EPI_ISL_137675	A/blue-winged teal/Nova Scotia/00080/2010		Import from public-domain	Wentworth,D.E.; Dugan,V.; Halpin,R.; Lin,X.; Bera,J.; Wester,E.; Ghedin,E.; Fedorova,N.; Tsitrin,T.; Stockwell,T.; Amedeo,P.; Bishop,B.; Edworthy,P.; Gupta,N.; Katzel,D.; Li,K.; Schobel,S.; Shrivastava,S.; Thovarai,V.; Wang,S.; Hall,J.; Bao,Y.; Sanders,R.; Dernovoy,D.; Kiryutin,B.; Lipman,D.J.; Tatusova,T.
EPI433883	HA	Canada	2010-Sep-07	EPI_ISL_137674	A/blue-winged teal/Nova Scotia/00079/2010		Import from public-domain	Wentworth,D.E.; Dugan,V.; Halpin,R.; Lin,X.; Bera,J.; Wester,E.; Ghedin,E.; Fedorova,N.; Tsitrin,T.; Stockwell,T.; Amedeo,P.; Bishop,B.; Edworthy,P.; Gupta,N.; Katzel,D.; Li,K.; Schobel,S.; Shrivastava,S.; Thovarai,V.; Wang,S.; Hall,J.; Bao,Y.; Sanders,R.; Dernovoy,D.; Kiryutin,B.; Lipman,D.J.; Tatusova,T.
EPI433726	HA	Canada	2010-Sep-07	EPI_ISL_137673	A/blue-winged teal/Nova Scotia/00078/2010		Import from public-domain	Wentworth,D.E.; Dugan,V.; Halpin,R.; Lin,X.; Bera,J.; Wester,E.; Ghedin,E.; Fedorova,N.; Tsitrin,T.; Stockwell,T.; Amedeo,P.; Bishop,B.; Edworthy,P.; Gupta,N.; Katzel,D.; Li,K.; Schobel,S.; Shrivastava,S.; Thovarai,V.; Wang,S.; Hall,J.; Bao,Y.; Sanders,R.; Dernovoy,D.; Kiryutin,B.; Lipman,D.J.; Tatusova,T.
EPI433847	HA	Canada	2010-Sep-07	EPI_ISL_137672	A/blue-winged teal/Nova Scotia/00077/2010		Import from public-domain	Wentworth,D.E.; Dugan,V.; Halpin,R.; Lin,X.; Bera,J.; Wester,E.; Ghedin,E.; Fedorova,N.; Tsitrin,T.; Stockwell,T.; Amedeo,P.; Bishop,B.; Edworthy,P.; Gupta,N.; Katzel,D.; Li,K.; Schobel,S.; Shrivastava,S.; Thovarai,V.; Wang,S.; Hall,J.; Bao,Y.; Sanders,R.; Dernovoy,D.; Kiryutin,B.; Lipman,D.J.; Tatusova,T.
EPI433724	HA	Canada	2010-Sep-07	EPI_ISL_137671	A/blue-winged teal/Nova Scotia/00076/2010		Import from public-domain	Wentworth,D.E.; Dugan,V.; Halpin,R.; Lin,X.; Bera,J.; Wester,E.; Ghedin,E.; Fedorova,N.; Tsitrin,T.; Stockwell,T.; Amedeo,P.; Bishop,B.; Edworthy,P.; Gupta,N.; Katzel,D.; Li,K.; Schobel,S.; Shrivastava,S.; Thovarai,V.; Wang,S.; Hall,J.; Bao,Y.; Sanders,R.; Dernovoy,D.; Kiryutin,B.; Lipman,D.J.; Tatusova,T.
EPI433723	HA	Canada	2010-Sep-07	EPI_ISL_137670	A/blue-winged teal/Nova Scotia/00075/2010		Import from public-domain	Wentworth,D.E.; Dugan,V.; Halpin,R.; Lin,X.; Bera,J.; Wester,E.; Ghedin,E.; Fedorova,N.; Tsitrin,T.; Stockwell,T.; Amedeo,P.; Bishop,B.; Edworthy,P.; Gupta,N.; Katzel,D.; Li,K.; Schobel,S.; Shrivastava,S.; Thovarai,V.; Wang,S.; Hall,J.; Bao,Y.; Sanders,R.; Dernovoy,D.; Kiryutin,B.; Lipman,D.J.; Tatusova,T.
EPI433722	HA	Canada	2010-Sep-07	EPI_ISL_137669	A/blue-winged teal/Nova Scotia/00074/2010		Import from public-domain	Wentworth,D.E.; Dugan,V.; Halpin,R.; Lin,X.; Bera,J.; Wester,E.; Ghedin,E.; Fedorova,N.; Tsitrin,T.; Stockwell,T.; Amedeo,P.; Bishop,B.; Edworthy,P.; Gupta,N.; Katzel,D.; Li,K.; Schobel,S.; Shrivastava,S.; Thovarai,V.; Wang,S.; Hall,J.; Bao,Y.; Sanders,R.; Dernovoy,D.; Kiryutin,B.; Lipman,D.J.; Tatusova,T.
EPI433721	HA	Canada	2010-Sep-07	EPI_ISL_137668	A/blue-winged teal/Nova Scotia/00073/2010		Import from public-domain	Wentworth,D.E.; Dugan,V.; Halpin,R.; Lin,X.; Bera,J.; Wester,E.; Ghedin,E.; Fedorova,N.; Tsitrin,T.; Stockwell,T.; Amedeo,P.; Bishop,B.; Edworthy,P.; Gupta,N.; Katzel,D.; Li,K.; Schobel,S.; Shrivastava,S.; Thovarai,V.; Wang,S.; Hall,J.; Bao,Y.; Sanders,R.; Dernovoy,D.; Kiryutin,B.; Lipman,D.J.; Tatusova,T.
EPI433720	HA	Canada	2010-Sep-07	EPI_ISL_137667	A/blue-winged teal/Nova Scotia/00072/2010		Import from public-domain	Wentworth,D.E.; Dugan,V.; Halpin,R.; Lin,X.; Bera,J.; Wester,E.; Ghedin,E.; Fedorova,N.; Tsitrin,T.; Stockwell,T.; Amedeo,P.; Bishop,B.; Edworthy,P.; Gupta,N.; Katzel,D.; Li,K.; Schobel,S.; Shrivastava,S.; Thovarai,V.; Wang,S.; Hall,J.; Bao,Y.; Sanders,R.; Dernovoy,D.; Kiryutin,B.; Lipman,D.J.; Tatusova,T.
EPI433719	HA	Canada	2010-Sep-07	EPI_ISL_137666	A/blue-winged teal/Nova Scotia/00071/2010		Import from public-domain	Wentworth,D.E.; Dugan,V.; Halpin,R.; Lin,X.; Bera,J.; Wester,E.; Ghedin,E.; Fedorova,N.; Tsitrin,T.; Stockwell,T.; Amedeo,P.; Bishop,B.; Edworthy,P.; Gupta,N.; Katzel,D.; Li,K.; Schobel,S.; Shrivastava,S.; Thovarai,V.; Wang,S.; Hall,J.; Bao,Y.; Sanders,R.; Dernovoy,D.; Kiryutin,B.; Lipman,D.J.; Tatusova,T.
EPI433717	HA	Canada	2010-Sep-07	EPI_ISL_137664	A/blue-winged teal/Nova Scotia/00069/2010		Import from public-domain	Wentworth,D.E.; Dugan,V.; Halpin,R.; Lin,X.; Bera,J.; Wester,E.; Ghedin,E.; Fedorova,N.; Tsitrin,T.; Stockwell,T.; Amedeo,P.; Bishop,B.; Edworthy,P.; Gupta,N.; Katzel,D.; Li,K.; Schobel,S.; Shrivastava,S.; Thovarai,V.; Wang,S.; Hall,J.; Bao,Y.; Sanders,R.; Dernovoy,D.; Kiryutin,B.; Lipman,D.J.; Tatusova,T.
EPI433605	HA	Canada	2010-Aug-25	EPI_ISL_137636	A/blue-winged teal/New Brunswick/00770/2010		Import from public-domain	Wentworth,D.E.; Dugan,V.; Halpin,R.; Lin,X.; Bera,J.; Wester,E.; Ghedin,E.; Fedorova,N.; Tsitrin,T.; Stockwell,T.; Amedeo,P.; Bishop,B.; Edworthy,P.; Gupta,N.; Katzel,D.; Li,K.; Schobel,S.; Shrivastava,S.; Thovarai,V.; Wang,S.; Hall,J.; Bao,Y.; Sanders,R.; Dernovoy,D.; Kiryutin,B.; Lipman,D.J.; Tatusova,T.
EPI383898	HA	United States	2007-Sep-17	EPI_ISL_124258	A/Anas discors/New Mexico/A00327689/2007		Import from public-domain	Scotch,M.; Pabilonia,K.; Anderson,T.; Baroch,J.; Kohler,D.; DeLiberto,T.J.
EPI334139	HA	United States	2009-Oct-17	EPI_ISL_95434	A/blue-winged teal/Wisconsin/3060/2009		Import from public-domain	The NIAID Influenza Genome Sequencing Consortium
EPI307578	HA	United States	2005-Jan-01	EPI_ISL_87503	A/blue-winged teal/Ohio/1714/2005		Import from public-domain	The NIAID Influenza Genome Sequencing Consortium
EPI263180	HA	United States	2007-Sep-15	EPI_ISL_75697	A/blue-winged teal/Texas/Sg-00079/2007		Import from public-domain	The NIAID Influenza Genome Sequencing Consortium
EPI263172	HA	United States	2007-Sep-15	EPI_ISL_75696	A/blue-winged teal/Texas/Sg-00078/2007		Import from public-domain	The NIAID Influenza Genome Sequencing Consortium
EPI263092	HA	United States	2007-Aug-03	EPI_ISL_75686	A/blue-winged teal/Minnesota/Sg-00037/2007		Import from public-domain	The NIAID Influenza Genome Sequencing Consortium
EPI50002	HA	United States	1999-Oct-16	EPI_ISL_6533	A/blue-winged teal/Ohio/31/1999		Import from public-domain
EPI42013	HA	Canada	1991-Aug-10	EPI_ISL_5790	A/blue-winged teal/Alberta/120/1991		Import from public-domain
EPI33724	HA	United States	2002-Sep-07	EPI_ISL_5345	A/blue-winged teal/Ohio/908/2002		Import from public-domain	Spiro,D.; Halpin,R.; Boyne,A.; Bera,J.; Ghedin,E.; Hostetler,J.; Fedorova,N.; Kim,M.; Zaborsky,J.; Overton,L.; Djuric,K.; Sarmiento,M.; Sitz,J.; Katzel,D.; Taubenberger,J.K.; Dugan,V.; Slemons,R.; Senne,D.; Nolting,J.; Swayne,D.E.; Kroll,R.W.; Bao,Y.; Sanders,R.; Dernovoy,D.; Kiryutin,B.; Lipman,D.J.; Tatusova,T.
EPI33679	HA	United States	2002-Sep-07	EPI_ISL_5342	A/blue-winged teal/Ohio/926/2002		Import from public-domain
EPI1769591	HA	Canada	2019-Aug-22	EPI_ISL_501841	A/Mallard duck/Alberta/358/2019		Import from public-domain	Woodard,K.; Kercher,L.; Mukherjee,N.; Webby,R.
EPI1769565	HA	Canada	2019-Aug-22	EPI_ISL_501837	A/Mallard duck/Alberta/343/2019		Import from public-domain	Woodard,K.; Kercher,L.; Mukherjee,N.; Webby,R.
EPI1769536	HA	Canada	2019-Aug-22	EPI_ISL_501832	A/Mallard duck/Alberta/331/2019		Import from public-domain	Woodard,K.; Kercher,L.; Mukherjee,N.; Webby,R.
EPI1769529	HA	Canada	2019-Aug-22	EPI_ISL_501831	A/Mallard duck/Alberta/471/2019		Import from public-domain	Woodard,K.; Kercher,L.; Mukherjee,N.; Webby,R.
EPI1769512	HA	Canada	2019-Aug-22	EPI_ISL_501828	A/Mallard duck/Alberta/339/2019		Import from public-domain	Woodard,K.; Kercher,L.; Mukherjee,N.; Webby,R.
EPI1769501	HA	Canada	2019-Aug-22	EPI_ISL_501827	A/Mallard duck/Alberta/347/2019		Import from public-domain	Woodard,K.; Kercher,L.; Mukherjee,N.; Webby,R.
EPI1769455	HA	Canada	2019-Aug-22	EPI_ISL_501820	A/Mallard duck/Alberta/319/2019		Import from public-domain	Woodard,K.; Kercher,L.; Mukherjee,N.; Webby,R.
EPI1769405	HA	Canada	2019-Aug-22	EPI_ISL_501813	A/Mallard duck/Alberta/328/2019		Import from public-domain	Woodard,K.; Kercher,L.; Mukherjee,N.; Webby,R.
EPI1769107	HA	United States	2018-Jul-01	EPI_ISL_501737	A/Mallard/Ohio/18OS4675/2018		Import from public-domain	Killian,M.L.; Franzen,K.; Camp,P.; Stuber,T.; Robbe-Austerman,S.; Lauterbach,S.; McBride,D.; Nolting,J.; Bowman,A.
EPI1769076	HA	United States	2017-Jul-01	EPI_ISL_501734	A/Mallard/Ohio/17OS1696/2017		Import from public-domain	Killian,M.L.; Franzen,K.; Camp,P.; Stuber,T.; Robbe-Austerman,S.; Lauterbach,S.; McBride,D.; Nolting,J.; Bowman,A.
EPI1769067	HA	United States	2017-Jul-01	EPI_ISL_501733	A/Mallard/Ohio/17OS1957/2017		Import from public-domain	Killian,M.L.; Franzen,K.; Camp,P.; Stuber,T.; Robbe-Austerman,S.; Lauterbach,S.; McBride,D.; Nolting,J.; Bowman,A.
EPI1769054	HA	United States	2017-Jul-01	EPI_ISL_501732	A/Mallard/Ohio/17OS1931/2017		Import from public-domain	Killian,M.L.; Franzen,K.; Camp,P.; Stuber,T.; Robbe-Austerman,S.; Lauterbach,S.; McBride,D.; Nolting,J.; Bowman,A.
EPI1769045	HA	United States	2017-Jul-01	EPI_ISL_501731	A/Mallard/Ohio/17OS1722/2017		Import from public-domain	Killian,M.L.; Franzen,K.; Camp,P.; Stuber,T.; Robbe-Austerman,S.; Lauterbach,S.; McBride,D.; Nolting,J.; Bowman,A.
EPI1769035	HA	United States	2017-Jul-01	EPI_ISL_501730	A/Mallard/Ohio/17OS1930/2017		Import from public-domain	Killian,M.L.; Franzen,K.; Camp,P.; Stuber,T.; Robbe-Austerman,S.; Lauterbach,S.; McBride,D.; Nolting,J.; Bowman,A.
EPI1769026	HA	United States	2017-Jul-01	EPI_ISL_501729	A/Mallard/Ohio/17OS1934/2017		Import from public-domain	Killian,M.L.; Franzen,K.; Camp,P.; Stuber,T.; Robbe-Austerman,S.; Lauterbach,S.; McBride,D.; Nolting,J.; Bowman,A.
EPI1769018	HA	United States	2017-Jul-01	EPI_ISL_501728	A/Mallard/Ohio/17OS1932/2017		Import from public-domain	Killian,M.L.; Franzen,K.; Camp,P.; Stuber,T.; Robbe-Austerman,S.; Lauterbach,S.; McBride,D.; Nolting,J.; Bowman,A.
EPI1769014	HA	United States	2017-Jul-01	EPI_ISL_501727	A/Mallard/Ohio/17OS1744/2017		Import from public-domain	Killian,M.L.; Franzen,K.; Camp,P.; Stuber,T.; Robbe-Austerman,S.; Lauterbach,S.; McBride,D.; Nolting,J.; Bowman,A.
EPI1769007	HA	United States	2017-Jul-01	EPI_ISL_501726	A/Mallard/Ohio/17OS1951/2017		Import from public-domain	Killian,M.L.; Franzen,K.; Camp,P.; Stuber,T.; Robbe-Austerman,S.; Lauterbach,S.; McBride,D.; Nolting,J.; Bowman,A.
EPI1768998	HA	United States	2017-Jul-01	EPI_ISL_501725	A/Mallard/Ohio/17OS1929/2017		Import from public-domain	Killian,M.L.; Franzen,K.; Camp,P.; Stuber,T.; Robbe-Austerman,S.; Lauterbach,S.; McBride,D.; Nolting,J.; Bowman,A.
EPI1768988	HA	United States	2017-Jul-01	EPI_ISL_501724	A/Mallard/Ohio/17OS1776/2017		Import from public-domain	Killian,M.L.; Franzen,K.; Camp,P.; Stuber,T.; Robbe-Austerman,S.; Lauterbach,S.; McBride,D.; Nolting,J.; Bowman,A.
EPI1768984	HA	United States	2017-Jul-01	EPI_ISL_501723	A/Mallard/Ohio/17OS1691/2017		Import from public-domain	Killian,M.L.; Franzen,K.; Camp,P.; Stuber,T.; Robbe-Austerman,S.; Lauterbach,S.; McBride,D.; Nolting,J.; Bowman,A.
EPI1768975	HA	United States	2017-Jul-01	EPI_ISL_501722	A/Mallard/Ohio/17OS1933/2017		Import from public-domain	Killian,M.L.; Franzen,K.; Camp,P.; Stuber,T.; Robbe-Austerman,S.; Lauterbach,S.; McBride,D.; Nolting,J.; Bowman,A.
EPI1768962	HA	United States	2017-Jul-01	EPI_ISL_501721	A/Mallard/Ohio/17OS1941/2017		Import from public-domain	Killian,M.L.; Franzen,K.; Camp,P.; Stuber,T.; Robbe-Austerman,S.; Lauterbach,S.; McBride,D.; Nolting,J.; Bowman,A.
EPI1768946	HA	United States	2017-Jul-01	EPI_ISL_501719	A/Mallard/Ohio/17OS1779/2017		Import from public-domain	Killian,M.L.; Franzen,K.; Camp,P.; Stuber,T.; Robbe-Austerman,S.; Lauterbach,S.; McBride,D.; Nolting,J.; Bowman,A.
EPI1768931	HA	United States	2017-Jul-01	EPI_ISL_501717	A/Mallard/Ohio/17OS1939/2017		Import from public-domain	Killian,M.L.; Franzen,K.; Camp,P.; Stuber,T.; Robbe-Austerman,S.; Lauterbach,S.; McBride,D.; Nolting,J.; Bowman,A.
EPI1768922	HA	United States	2017-Jul-01	EPI_ISL_501716	A/Mallard/Ohio/17OS1759/2017		Import from public-domain	Killian,M.L.; Franzen,K.; Camp,P.; Stuber,T.; Robbe-Austerman,S.; Lauterbach,S.; McBride,D.; Nolting,J.; Bowman,A.
EPI1768915	HA	United States	2017-Jul-01	EPI_ISL_501715	A/Mallard/Ohio/17OS1936/2017		Import from public-domain	Killian,M.L.; Franzen,K.; Camp,P.; Stuber,T.; Robbe-Austerman,S.; Lauterbach,S.; McBride,D.; Nolting,J.; Bowman,A.
EPI1768908	HA	United States	2017-Jul-01	EPI_ISL_501714	A/Mallard/Ohio/17OS1928/2017		Import from public-domain	Killian,M.L.; Franzen,K.; Camp,P.; Stuber,T.; Robbe-Austerman,S.; Lauterbach,S.; McBride,D.; Nolting,J.; Bowman,A.
EPI1768896	HA	United States	2017-Jul-01	EPI_ISL_501713	A/Mallard/Ohio/17OS1716/2017		Import from public-domain	Killian,M.L.; Franzen,K.; Camp,P.; Stuber,T.; Robbe-Austerman,S.; Lauterbach,S.; McBride,D.; Nolting,J.; Bowman,A.
EPI1768879	HA	United States	2017-Jul-01	EPI_ISL_501711	A/Mallard/Ohio/17OS1935/2017		Import from public-domain	Killian,M.L.; Franzen,K.; Camp,P.; Stuber,T.; Robbe-Austerman,S.; Lauterbach,S.; McBride,D.; Nolting,J.; Bowman,A.
EPI1768863	HA	United States	2017-Jul-01	EPI_ISL_501709	A/Mallard/Ohio/17OS1922/2017		Import from public-domain	Killian,M.L.; Franzen,K.; Camp,P.; Stuber,T.; Robbe-Austerman,S.; Lauterbach,S.; McBride,D.; Nolting,J.; Bowman,A.
EPI1768855	HA	United States	2017-Jul-01	EPI_ISL_501708	A/Mallard/Ohio/17OS1920/2017		Import from public-domain	Killian,M.L.; Franzen,K.; Camp,P.; Stuber,T.; Robbe-Austerman,S.; Lauterbach,S.; McBride,D.; Nolting,J.; Bowman,A.
EPI1768843	HA	United States	2017-Jul-01	EPI_ISL_501706	A/Mallard/Ohio/17OS1918/2017		Import from public-domain	Killian,M.L.; Franzen,K.; Camp,P.; Stuber,T.; Robbe-Austerman,S.; Lauterbach,S.; McBride,D.; Nolting,J.; Bowman,A.
EPI1768829	HA	United States	2017-Jul-01	EPI_ISL_501705	A/Mallard/Ohio/17OS1805/2017		Import from public-domain	Killian,M.L.; Franzen,K.; Camp,P.; Stuber,T.; Robbe-Austerman,S.; Lauterbach,S.; McBride,D.; Nolting,J.; Bowman,A.
EPI1768794	HA	United States	2017-Jul-01	EPI_ISL_501700	A/Mallard/Ohio/17OS1785/2017		Import from public-domain	Killian,M.L.; Franzen,K.; Camp,P.; Stuber,T.; Robbe-Austerman,S.; Lauterbach,S.; McBride,D.; Nolting,J.; Bowman,A.
EPI1768786	HA	United States	2017-Jul-01	EPI_ISL_501699	A/Mallard/Ohio/17OS1798/2017		Import from public-domain	Killian,M.L.; Franzen,K.; Camp,P.; Stuber,T.; Robbe-Austerman,S.; Lauterbach,S.; McBride,D.; Nolting,J.; Bowman,A.
EPI1768764	HA	United States	2017-Jul-01	EPI_ISL_501697	A/Mallard/Ohio/17OS1919/2017		Import from public-domain	Killian,M.L.; Franzen,K.; Camp,P.; Stuber,T.; Robbe-Austerman,S.; Lauterbach,S.; McBride,D.; Nolting,J.; Bowman,A.
EPI1768758	HA	United States	2017-Jul-01	EPI_ISL_501696	A/Mallard/Ohio/17OS1782/2017		Import from public-domain	Killian,M.L.; Franzen,K.; Camp,P.; Stuber,T.; Robbe-Austerman,S.; Lauterbach,S.; McBride,D.; Nolting,J.; Bowman,A.
EPI1768753	HA	United States	2017-Jul-01	EPI_ISL_501695	A/Mallard/Ohio/17OS1781/2017		Import from public-domain	Killian,M.L.; Franzen,K.; Camp,P.; Stuber,T.; Robbe-Austerman,S.; Lauterbach,S.; McBride,D.; Nolting,J.; Bowman,A.
EPI1768744	HA	United States	2017-Jul-01	EPI_ISL_501694	A/Mallard/Ohio/17OS1921/2017		Import from public-domain	Killian,M.L.; Franzen,K.; Camp,P.; Stuber,T.; Robbe-Austerman,S.; Lauterbach,S.; McBride,D.; Nolting,J.; Bowman,A.
EPI1768733	HA	United States	2017-Jul-01	EPI_ISL_501693	A/Mallard/Ohio/17OS1916/2017		Import from public-domain	Killian,M.L.; Franzen,K.; Camp,P.; Stuber,T.; Robbe-Austerman,S.; Lauterbach,S.; McBride,D.; Nolting,J.; Bowman,A.
EPI1768729	HA	United States	2017-Jul-01	EPI_ISL_501692	A/Mallard/Ohio/17OS1924/2017		Import from public-domain	Killian,M.L.; Franzen,K.; Camp,P.; Stuber,T.; Robbe-Austerman,S.; Lauterbach,S.; McBride,D.; Nolting,J.; Bowman,A.
EPI1768715	HA	United States	2017-Jul-01	EPI_ISL_501691	A/Mallard/Ohio/17OS1784/2017		Import from public-domain	Killian,M.L.; Franzen,K.; Camp,P.; Stuber,T.; Robbe-Austerman,S.; Lauterbach,S.; McBride,D.; Nolting,J.; Bowman,A.
EPI1768712	HA	United States	2017-Jul-01	EPI_ISL_501690	A/Mallard/Ohio/17OS1923/2017		Import from public-domain	Killian,M.L.; Franzen,K.; Camp,P.; Stuber,T.; Robbe-Austerman,S.; Lauterbach,S.; McBride,D.; Nolting,J.; Bowman,A.
EPI1768699	HA	United States	2017-Jul-01	EPI_ISL_501689	A/Mallard/Ohio/17OS1927/2017		Import from public-domain	Killian,M.L.; Franzen,K.; Camp,P.; Stuber,T.; Robbe-Austerman,S.; Lauterbach,S.; McBride,D.; Nolting,J.; Bowman,A.
EPI1768694	HA	United States	2017-Jul-01	EPI_ISL_501688	A/Mallard/Ohio/17OS1915/2017		Import from public-domain	Killian,M.L.; Franzen,K.; Camp,P.; Stuber,T.; Robbe-Austerman,S.; Lauterbach,S.; McBride,D.; Nolting,J.; Bowman,A.
EPI1768683	HA	United States	2017-Jul-01	EPI_ISL_501687	A/Mallard/Ohio/17OS1926/2017		Import from public-domain	Killian,M.L.; Franzen,K.; Camp,P.; Stuber,T.; Robbe-Austerman,S.; Lauterbach,S.; McBride,D.; Nolting,J.; Bowman,A.
EPI1768674	HA	United States	2017-Jul-01	EPI_ISL_501685	A/Mallard/Ohio/17OS1925/2017		Import from public-domain	Killian,M.L.; Franzen,K.; Camp,P.; Stuber,T.; Robbe-Austerman,S.; Lauterbach,S.; McBride,D.; Nolting,J.; Bowman,A.
EPI1634186	HA	Belgium	2016-Aug-28	EPI_ISL_399510	A/Anas platyrhynchos/Belgium/8295/2016		Import from public-domain	Steensels,M.; Lambrecht,B.
EPI1774528	HA	Belgium	2016-Aug-28	EPI_ISL_399510	A/Anas platyrhynchos/Belgium/8295/2016		Import from public-domain	Steensels,M.; Lambrecht,B.
EPI1634184	HA	Belgium	2015-Sep-03	EPI_ISL_399508	A/Anas platyrhynchos/Belgium/3950-8/2015		Import from public-domain	Steensels,M.; Lambrecht,B.
EPI1774448	HA	Belgium	2015-Sep-03	EPI_ISL_399508	A/Anas platyrhynchos/Belgium/3950-8/2015		Import from public-domain	Steensels,M.; Lambrecht,B.
EPI1309677	HA	Bangladesh	2017-Jul-21	EPI_ISL_329591	A/duck/Bangladesh/33137/2017		Import from public-domain	Barman,S.; Turner,J.C.; Hasan,M.K.; Akhtar,S.; Franks,J.; El-Shesheny,R.; Walker,D.; Seiler,P.; Friedman,K.; Kercher,L.; Kayali,G.; Jones-Engel,L.; McKenzie,P.; Krauss,S.; Webby,R.J.; Feeroz,M.; Webster,R.G.
EPI1307513	HA	Netherlands	2008-Oct-15	EPI_ISL_329031	A/mallard duck/Netherlands/62/2008		Import from public-domain	Poen,M.J.; Verhagen,J.H.; Vuong,O.; Scheuer,R.D.; Pas,S.D.; Fouchier,R.A.M.
EPI1307236	HA	Netherlands	2008-Aug-22	EPI_ISL_328993	A/mallard duck/Netherlands/6/2008		Import from public-domain	Poen,M.J.; Verhagen,J.H.; Vuong,O.; Scheuer,R.D.; Pas,S.D.; Fouchier,R.A.M.
EPI1306910	HA	Netherlands	2015-Aug-22	EPI_ISL_328958	A/mallard duck/Netherlands/56/2015		Import from public-domain	Poen,M.J.; Verhagen,J.H.; Vuong,O.; Scheuer,R.D.; Pas,S.D.; Fouchier,R.A.M.
EPI1306877	HA	Netherlands	2001-Sep-24	EPI_ISL_328940	A/mallard duck/Netherlands/3/2001		Import from public-domain	Poen,M.J.; Verhagen,J.H.; Vuong,O.; Scheuer,R.D.; Pas,S.D.; Fouchier,R.A.M.
EPI962183	HA	United States	2015-Aug-14	EPI_ISL_256487	A/mallard/Ohio/15OS4231/2015		Import from public-domain	Killian,M.L.; Franzen,K.; Camp,P.; Stuber,T.; Robbe-Austerman,S.; Lauterbach,S.E.; Nolting,J.M.; Bowman,A.S.
EPI962201	HA	United States	2015-Aug-21	EPI_ISL_256482	A/mallard/Ohio/15OS4266/2015		Import from public-domain	Killian,M.L.; Franzen,K.; Camp,P.; Stuber,T.; Robbe-Austerman,S.; Lauterbach,S.E.; Nolting,J.M.; Bowman,A.S.
EPI962754	HA	United States	2015-Aug-18	EPI_ISL_256481	A/mallard/Ohio/15OS4259/2015		Import from public-domain	Killian,M.L.; Franzen,K.; Camp,P.; Stuber,T.; Robbe-Austerman,S.; Lauterbach,S.E.; Nolting,J.M.; Bowman,A.S.
EPI962152	HA	United States	2015-Aug-14	EPI_ISL_256480	A/mallard/Ohio/15OS4229/2015		Import from public-domain	Killian,M.L.; Franzen,K.; Camp,P.; Stuber,T.; Robbe-Austerman,S.; Lauterbach,S.E.; Nolting,J.M.; Bowman,A.S.
EPI962121	HA	United States	2015-Aug-21	EPI_ISL_256477	A/mallard/Ohio/15OS3612/2015		Import from public-domain	Killian,M.L.; Franzen,K.; Camp,P.; Stuber,T.; Robbe-Austerman,S.; Lauterbach,S.E.; Nolting,J.M.; Bowman,A.S.
EPI962759	HA	United States	2015-Aug-07	EPI_ISL_256476	A/mallard/Ohio/15OS3986/2015		Import from public-domain	Killian,M.L.; Franzen,K.; Camp,P.; Stuber,T.; Robbe-Austerman,S.; Lauterbach,S.E.; Nolting,J.M.; Bowman,A.S.
EPI962283	HA	United States	2015-Aug-21	EPI_ISL_256467	A/mallard/Ohio/15OS4278/2015		Import from public-domain	Killian,M.L.; Franzen,K.; Camp,P.; Stuber,T.; Robbe-Austerman,S.; Lauterbach,S.E.; Nolting,J.M.; Bowman,A.S.
EPI962278	HA	United States	2015-Aug-07	EPI_ISL_256344	A/mallard/Ohio/15OS3988/2015		Import from public-domain	Killian,M.L.; Franzen,K.; Camp,P.; Stuber,T.; Robbe-Austerman,S.; Lauterbach,S.E.; Nolting,J.M.; Bowman,A.S.
EPI962155	HA	United States	2015-Aug-21	EPI_ISL_256339	A/mallard/Ohio/15OS3606/2015		Import from public-domain	Killian,M.L.; Franzen,K.; Camp,P.; Stuber,T.; Robbe-Austerman,S.; Lauterbach,S.E.; Nolting,J.M.; Bowman,A.S.
EPI961677	HA	United States	2015-Aug-14	EPI_ISL_256334	A/mallard/Ohio/15OS4201/2015		Import from public-domain	Killian,M.L.; Franzen,K.; Camp,P.; Stuber,T.; Robbe-Austerman,S.; Lauterbach,S.E.; Nolting,J.M.; Bowman,A.S.
EPI889752	HA	Netherlands	2010-Sep-21	EPI_ISL_243634	A/mallard duck/Netherlands/30/2010		Import from public-domain	Poen,M.J.; Verhagen,J.H.; Vuong,O.; Scheuer,R.D.; Pas,S.D.; Fouchier,R.A.M.
EPI890870	HA	Netherlands	2006-Sep-11	EPI_ISL_243633	A/mallard duck/Netherlands/34/2006		Import from public-domain	Poen,M.J.; Verhagen,J.H.; Vuong,O.; Scheuer,R.D.; Pas,S.D.; Fouchier,R.A.M.
EPI891013	HA	Netherlands	2013-Oct-01	EPI_ISL_243553	A/mallard duck/Netherlands/6/2013		Import from public-domain	Poen,M.J.; Verhagen,J.H.; Vuong,O.; Scheuer,R.D.; Pas,S.D.; Fouchier,R.A.M.
EPI889691	HA	Netherlands	2011-Sep-20	EPI_ISL_243527	A/mallard duck/Netherlands/17/2011		Import from public-domain	Poen,M.J.; Verhagen,J.H.; Vuong,O.; Scheuer,R.D.; Pas,S.D.; Fouchier,R.A.M.
EPI889787	HA	Netherlands	2008-Aug-22	EPI_ISL_243492	A/mallard duck/Netherlands/7/2008		Import from public-domain	Poen,M.J.; Verhagen,J.H.; Vuong,O.; Scheuer,R.D.; Pas,S.D.; Fouchier,R.A.M.
EPI693706	HA	Mongolia	2015-Aug-30	EPI_ISL_207030	A/duck/Mongolia/83/2015		Import from public-domain	Matsuno,K.; Okamatsu,M.; Kida,H.; Sakoda,Y.; Matuno,K.; Hatamachi,J.
EPI693698	HA	Mongolia	2015-Aug-29	EPI_ISL_207029	A/duck/Mongolia/20/2015		Import from public-domain	Matsuno,K.; Okamatsu,M.; Kida,H.; Sakoda,Y.; Matuno,K.; Hatamachi,J.
EPI689386	HA	United States	2014-Sep-22	EPI_ISL_206267	A/mallard/Southcentral Alaska/12ML00986_AAF1/2014		Import from public-domain	Das,S.R.; Halpin,R.A.; Lin,X.; Simenauer,A.; Akopov,A.; Fedorova,N.; Puri,V.; Stockwell,T.; Amedeo,P.; Katzel,D.; Schobel,S.; Shrivastava,S.; Hill,N.; Bao,Y.; Sanders,R.; Zhdanov,S.; Kiryutin,B.; Lipman,D.J.; Tatusova,T.; Runstadler,J.
EPI617976	HA	Georgia	2011-Sep-20	EPI_ISL_189687	A/mallard/Republic of Georgia/3/2011		Import from public-domain	Wentworth,D.E.; Halpin,R.A.; Lin,X.; Simenauer,A.; Akopov,A.; Mohan,M.; Fedorova,N.; Tsitrin,T.; Puri,V.; Stockwell,T.; Amedeo,P.; Bishop,B.; Gupta,N.; Hoover,J.; Katzel,D.; Schobel,S.; Shrivastava,S.; Thovarai,V.; Bao,Y.; Sanders,R.; Zhdanov,S.; Kiryutin,B.; Lipman,D.J.; Tatusova,T.; Fouchier,R.A.M.
EPI585381	HA	Vietnam	2014-Nov-18	EPI_ISL_177706	A/duck/Vietnam/1501/2014		Import from public-domain	Hatamachi,J.; Ogaswara,K.; Chu,D.H.; Okamatsu,M.; Sakoda,Y.; Kida,H.; Ogasawara,K.
EPI554982	HA	Italy	2006-Jan-01	EPI_ISL_169777	A/mallard/Italy/3342/2006	Istituto Zooprofilattico Sperimentale Delle Venezie	Istituto Zooprofilattico Sperimentale Delle Venezie	Tassoni, L.; Fusaro, A.; Milani, A.; Salviato, A.; Bonfante, F.; Monne, I.; Cattoli, G.
EPI526256	HA	United States	2013-Sep-28	EPI_ISL_161050	A/mallard/Wisconsin/13OS2767/2013		Import from public-domain	Nolting,J.; Bowman,A.S.; Slemons,R.D.; Fries,A.C.; Sreevatsan,S.; Suwannakarn,K.
EPI548449	HA	Mongolia	2010-Sep-10	EPI_ISL_149866	A/mallard /Mongolia/1551/2010		Import from public-domain	Leung,C.Y.; Gilbert,M.; Chow,K.-C.; Ho,C.-K.; Tang,S.-C.; Guan,Y.; Peiris,M.
EPI548442	HA	Mongolia	2010-Sep-10	EPI_ISL_149855	A/mallard/Mongolia/1581/2010		Import from public-domain	Leung,C.Y.; Gilbert,M.; Chow,K.-C.; Ho,C.-K.; Tang,S.-C.; Guan,Y.; Peiris,M.
EPI484999	HA	United States	2012-Jul-23	EPI_ISL_149787	A/mallard/California/2924/2012		Import from public-domain	Wentworth,D.E.; Dugan,V.; Halpin,R.; Lin,X.; Bera,J.; Ghedin,E.; Fedorova,N.; Overton,L.; Tsitrin,T.; Stockwell,T.; Amedeo,P.; Bishop,B.; Chen,H.; Edworthy,P.; Gupta,N.; Katzel,D.; Li,K.; Schobel,S.; Shrivastava,S.; Thovarai,V.; Wang,S.; Boyce,W.M.; Goldstein,T.; Lindsay,L.L.; Plancarte,M.; Bao,Y.; Sanders,R.; Dernovoy,D.; Kiryutin,B.; Lipman,D.J.; Tatusova,T.
EPI484998	HA	United States	2012-Jul-23	EPI_ISL_149786	A/mallard/California/2923/2012		Import from public-domain	Wentworth,D.E.; Dugan,V.; Halpin,R.; Lin,X.; Bera,J.; Ghedin,E.; Fedorova,N.; Overton,L.; Tsitrin,T.; Stockwell,T.; Amedeo,P.; Bishop,B.; Chen,H.; Edworthy,P.; Gupta,N.; Katzel,D.; Li,K.; Schobel,S.; Shrivastava,S.; Thovarai,V.; Wang,S.; Boyce,W.M.; Goldstein,T.; Lindsay,L.L.; Plancarte,M.; Bao,Y.; Sanders,R.; Dernovoy,D.; Kiryutin,B.; Lipman,D.J.; Tatusova,T.
EPI452714	HA	United States	2009-Aug-18	EPI_ISL_141839	A/mallard/Interior Alaska/9BM11381R0/2009		Import from public-domain	Wentworth,D.E.; Dugan,V.; Halpin,R.; Lin,X.; Bera,J.; Ghedin,E.; Fedorova,N.; Overton,L.; Tsitrin,T.; Stockwell,T.; Amedeo,P.; Bishop,B.; Chen,H.; Edworthy,P.; Gupta,N.; Katzel,D.; Li,K.; Schobel,S.; Shrivastava,S.; Thovarai,V.; Wang,S.; Runstadler,J.; Lindberg,M.; Huettmann,F.; Petrula,M.; Meixell,B.; Gingrich,J.P.; Gildehaus,L.A.; Vick,L.; Kokx,K.; Dillon,D.; Aldehoff,F.; Felker,E.P.; Marcotte,…
EPI452672	HA	United States	2009-Aug-15	EPI_ISL_141833	A/mallard/Interior Alaska/9BM10111R0/2009		Import from public-domain	Wentworth,D.E.; Dugan,V.; Halpin,R.; Lin,X.; Bera,J.; Ghedin,E.; Fedorova,N.; Overton,L.; Tsitrin,T.; Stockwell,T.; Amedeo,P.; Bishop,B.; Chen,H.; Edworthy,P.; Gupta,N.; Katzel,D.; Li,K.; Schobel,S.; Shrivastava,S.; Thovarai,V.; Wang,S.; Runstadler,J.; Lindberg,M.; Huettmann,F.; Petrula,M.; Meixell,B.; Gingrich,J.P.; Gildehaus,L.A.; Vick,L.; Kokx,K.; Dillon,D.; Aldehoff,F.; Felker,E.P.; Marcotte,…
EPI452658	HA	United States	2009-Aug-15	EPI_ISL_141831	A/mallard/Interior Alaska/9BM10055R0/2009		Import from public-domain	Wentworth,D.E.; Dugan,V.; Halpin,R.; Lin,X.; Bera,J.; Ghedin,E.; Fedorova,N.; Overton,L.; Tsitrin,T.; Stockwell,T.; Amedeo,P.; Bishop,B.; Chen,H.; Edworthy,P.; Gupta,N.; Katzel,D.; Li,K.; Schobel,S.; Shrivastava,S.; Thovarai,V.; Wang,S.; Runstadler,J.; Lindberg,M.; Huettmann,F.; Petrula,M.; Meixell,B.; Gingrich,J.P.; Gildehaus,L.A.; Vick,L.; Kokx,K.; Dillon,D.; Aldehoff,F.; Felker,E.P.; Marcotte,…
EPI452651	HA	United States	2009-Aug-15	EPI_ISL_141830	A/mallard/Interior Alaska/9BM10051R0/2009		Import from public-domain	Wentworth,D.E.; Dugan,V.; Halpin,R.; Lin,X.; Bera,J.; Ghedin,E.; Fedorova,N.; Overton,L.; Tsitrin,T.; Stockwell,T.; Amedeo,P.; Bishop,B.; Chen,H.; Edworthy,P.; Gupta,N.; Katzel,D.; Li,K.; Schobel,S.; Shrivastava,S.; Thovarai,V.; Wang,S.; Runstadler,J.; Bao,Y.; Sanders,R.; Dernovoy,D.; Kiryutin,B.; Lipman,D.J.; Tatusova,T.
EPI452644	HA	United States	2009-Aug-15	EPI_ISL_141829	A/mallard/Interior Alaska/9BM10047R0/2009		Import from public-domain	Wentworth,D.E.; Dugan,V.; Halpin,R.; Lin,X.; Bera,J.; Ghedin,E.; Fedorova,N.; Overton,L.; Tsitrin,T.; Stockwell,T.; Amedeo,P.; Bishop,B.; Chen,H.; Edworthy,P.; Gupta,N.; Katzel,D.; Li,K.; Schobel,S.; Shrivastava,S.; Thovarai,V.; Wang,S.; Runstadler,J.; Lindberg,M.; Huettmann,F.; Petrula,M.; Meixell,B.; Gingrich,J.P.; Gildehaus,L.A.; Vick,L.; Kokx,K.; Dillon,D.; Aldehoff,F.; Felker,E.P.; Marcotte,…
EPI452364	HA	United States	2009-Jan-01	EPI_ISL_141780	A/mallard/Interior Alaska/9BM11382R0/2009		Import from public-domain	Wentworth,D.E.; Dugan,V.; Halpin,R.; Lin,X.; Bera,J.; Ghedin,E.; Fedorova,N.; Overton,L.; Tsitrin,T.; Stockwell,T.; Amedeo,P.; Bishop,B.; Chen,H.; Edworthy,P.; Gupta,N.; Katzel,D.; Li,K.; Schobel,S.; Shrivastava,S.; Thovarai,V.; Wang,S.; Runstadler,J.; Lindberg,M.; Huettmann,F.; Petrula,M.; Meixell,B.; Gingrich,J.P.; Gildehaus,L.A.; Vick,L.; Kokx,K.; Dillon,D.; Aldehoff,F.; Felker,E.P.; Marcotte,…
EPI449267	HA	United States	2008-Jul-31	EPI_ISL_141513	A/mallard/Minnesota/Sg-00591/2008		Import from public-domain	Wentworth,D.E.; Dugan,V.; Halpin,R.; Lin,X.; Bera,J.; Wester,E.; Ghedin,E.; Fedorova,N.; Tsitrin,T.; Stockwell,T.; Amedeo,P.; Bishop,B.; Edworthy,P.; Gupta,N.; Katzel,D.; Li,K.; Schobel,S.; Shrivastava,S.; Thovarai,V.; Wang,S.; Lebarbenchon,C.; Sreevatsan,S.; Poulson,B.; Yang,M.; Stallknecht,D.; Bao,Y.; Sanders,R.; Dernovoy,D.; Kiryutin,B.; Lipman,D.J.; Tatusova,T.
EPI449260	HA	United States	2008-Jul-31	EPI_ISL_141512	A/mallard/Minnesota/Sg-00590/2008		Import from public-domain	Wentworth,D.E.; Dugan,V.; Halpin,R.; Lin,X.; Bera,J.; Wester,E.; Ghedin,E.; Fedorova,N.; Tsitrin,T.; Stockwell,T.; Amedeo,P.; Bishop,B.; Edworthy,P.; Gupta,N.; Katzel,D.; Li,K.; Schobel,S.; Shrivastava,S.; Thovarai,V.; Wang,S.; Lebarbenchon,C.; Sreevatsan,S.; Poulson,B.; Yang,M.; Stallknecht,D.; Bao,Y.; Sanders,R.; Dernovoy,D.; Kiryutin,B.; Lipman,D.J.; Tatusova,T.
EPI449253	HA	United States	2008-Jul-31	EPI_ISL_141511	A/mallard/Minnesota/Sg-00589/2008		Import from public-domain	Wentworth,D.E.; Dugan,V.; Halpin,R.; Lin,X.; Bera,J.; Wester,E.; Ghedin,E.; Fedorova,N.; Tsitrin,T.; Stockwell,T.; Amedeo,P.; Bishop,B.; Edworthy,P.; Gupta,N.; Katzel,D.; Li,K.; Schobel,S.; Shrivastava,S.; Thovarai,V.; Wang,S.; Lebarbenchon,C.; Sreevatsan,S.; Poulson,B.; Yang,M.; Stallknecht,D.; Bao,Y.; Sanders,R.; Dernovoy,D.; Kiryutin,B.; Lipman,D.J.; Tatusova,T.
EPI448799	HA	United States	1999-Jan-01	EPI_ISL_141378	A/mallard/Minnesota/199106/1999		Import from public-domain	Wentworth,D.E.; Dugan,V.; Halpin,R.; Lin,X.; Bera,J.; Wester,E.; Ghedin,E.; Fedorova,N.; Tsitrin,T.; Stockwell,T.; Amedeo,P.; Bishop,B.; Edworthy,P.; Gupta,N.; Katzel,D.; Li,K.; Schobel,S.; Shrivastava,S.; Thovarai,V.; Wang,S.; Lebarbenchon,C.; Sreevatsan,S.; Poulson,B.; Yang,M.; Stallknecht,D.; Bao,Y.; Sanders,R.; Dernovoy,D.; Kiryutin,B.; Lipman,D.J.; Tatusova,T.
EPI448536	HA	United States	1999-Jan-01	EPI_ISL_141329	A/mallard/Minnesota/199036/1999		Import from public-domain	Wentworth,D.E.; Dugan,V.; Halpin,R.; Lin,X.; Bera,J.; Wester,E.; Ghedin,E.; Fedorova,N.; Tsitrin,T.; Stockwell,T.; Amedeo,P.; Bishop,B.; Edworthy,P.; Gupta,N.; Katzel,D.; Li,K.; Schobel,S.; Shrivastava,S.; Thovarai,V.; Wang,S.; Lebarbenchon,C.; Sreevatsan,S.; Poulson,B.; Yang,M.; Stallknecht,D.; Bao,Y.; Sanders,R.; Dernovoy,D.; Kiryutin,B.; Lipman,D.J.; Tatusova,T.
EPI448449	HA	United States	2000-Jan-01	EPI_ISL_141317	A/mallard/Minnesota/346242/2000		Import from public-domain	Wentworth,D.E.; Dugan,V.; Halpin,R.; Lin,X.; Bera,J.; Wester,E.; Ghedin,E.; Fedorova,N.; Tsitrin,T.; Stockwell,T.; Amedeo,P.; Bishop,B.; Edworthy,P.; Gupta,N.; Katzel,D.; Li,K.; Schobel,S.; Shrivastava,S.; Thovarai,V.; Wang,S.; Lebarbenchon,C.; Sreevatsan,S.; Poulson,B.; Yang,M.; Stallknecht,D.; Bao,Y.; Sanders,R.; Dernovoy,D.; Kiryutin,B.; Lipman,D.J.; Tatusova,T.
EPI448335	HA	United States	1998-Sep-01	EPI_ISL_141302	A/mallard/Minnesota/182749/1998		Import from public-domain	Wentworth,D.E.; Dugan,V.; Halpin,R.; Lin,X.; Bera,J.; Wester,E.; Ghedin,E.; Fedorova,N.; Tsitrin,T.; Stockwell,T.; Amedeo,P.; Bishop,B.; Edworthy,P.; Gupta,N.; Katzel,D.; Li,K.; Schobel,S.; Shrivastava,S.; Thovarai,V.; Wang,S.; Lebarbenchon,C.; Sreevatsan,S.; Poulson,B.; Yang,M.; Stallknecht,D.; Bao,Y.; Sanders,R.; Dernovoy,D.; Kiryutin,B.; Lipman,D.J.; Tatusova,T.
EPI450036	HA	United States	2009-Dec-11	EPI_ISL_141245	A/mallard/Arkansas/AI09-5900/2009		Import from public-domain	Wentworth,D.E.; Dugan,V.; Halpin,R.; Lin,X.; Bera,J.; Wester,E.; Ghedin,E.; Fedorova,N.; Tsitrin,T.; Stockwell,T.; Amedeo,P.; Bishop,B.; Edworthy,P.; Gupta,N.; Katzel,D.; Li,K.; Schobel,S.; Shrivastava,S.; Thovarai,V.; Wang,S.; Lebarbenchon,C.; Sreevatsan,S.; Poulson,B.; Yang,M.; Stallknecht,D.; Bao,Y.; Sanders,R.; Dernovoy,D.; Kiryutin,B.; Lipman,D.J.; Tatusova,T.
EPI449944	HA	United States	2009-Sep-14	EPI_ISL_141228	A/blue-winged Teal/North Dakota/AI09-4039/2009		Import from public-domain	Wentworth,D.E.; Dugan,V.; Halpin,R.; Lin,X.; Bera,J.; Wester,E.; Ghedin,E.; Fedorova,N.; Tsitrin,T.; Stockwell,T.; Amedeo,P.; Bishop,B.; Edworthy,P.; Gupta,N.; Katzel,D.; Li,K.; Schobel,S.; Shrivastava,S.; Thovarai,V.; Wang,S.; Lebarbenchon,C.; Sreevatsan,S.; Poulson,B.; Yang,M.; Stallknecht,D.; Bao,Y.; Sanders,R.; Dernovoy,D.; Kiryutin,B.; Lipman,D.J.; Tatusova,T.
EPI449844	HA	United States	2009-Sep-08	EPI_ISL_141214	A/mallard/Minnesota/AI09-3228/2009		Import from public-domain	Wentworth,D.E.; Dugan,V.; Halpin,R.; Lin,X.; Bera,J.; Wester,E.; Ghedin,E.; Fedorova,N.; Tsitrin,T.; Stockwell,T.; Amedeo,P.; Bishop,B.; Edworthy,P.; Gupta,N.; Katzel,D.; Li,K.; Schobel,S.; Shrivastava,S.; Thovarai,V.; Wang,S.; Lebarbenchon,C.; Sreevatsan,S.; Poulson,B.; Yang,M.; Stallknecht,D.; Bao,Y.; Sanders,R.; Dernovoy,D.; Kiryutin,B.; Lipman,D.J.; Tatusova,T.
EPI449784	HA	United States	2009-Sep-07	EPI_ISL_141207	A/mallard/Minnesota/AI09-2571/2009		Import from public-domain	Wentworth,D.E.; Dugan,V.; Halpin,R.; Lin,X.; Bera,J.; Wester,E.; Ghedin,E.; Fedorova,N.; Tsitrin,T.; Stockwell,T.; Amedeo,P.; Bishop,B.; Edworthy,P.; Gupta,N.; Katzel,D.; Li,K.; Schobel,S.; Shrivastava,S.; Thovarai,V.; Wang,S.; Lebarbenchon,C.; Sreevatsan,S.; Poulson,B.; Yang,M.; Stallknecht,D.; Bao,Y.; Sanders,R.; Dernovoy,D.; Kiryutin,B.; Lipman,D.J.; Tatusova,T.
EPI449777	HA	United States	2009-Sep-06	EPI_ISL_141206	A/mallard/Minnesota/AI09-2519/2009		Import from public-domain	Wentworth,D.E.; Dugan,V.; Halpin,R.; Lin,X.; Bera,J.; Wester,E.; Ghedin,E.; Fedorova,N.; Tsitrin,T.; Stockwell,T.; Amedeo,P.; Bishop,B.; Edworthy,P.; Gupta,N.; Katzel,D.; Li,K.; Schobel,S.; Shrivastava,S.; Thovarai,V.; Wang,S.; Lebarbenchon,C.; Sreevatsan,S.; Poulson,B.; Yang,M.; Stallknecht,D.; Bao,Y.; Sanders,R.; Dernovoy,D.; Kiryutin,B.; Lipman,D.J.; Tatusova,T.
EPI449756	HA	United States	2009-Aug-05	EPI_ISL_141203	A/mallard/Minnesota/AI09-2434/2009		Import from public-domain	Wentworth,D.E.; Dugan,V.; Halpin,R.; Lin,X.; Bera,J.; Wester,E.; Ghedin,E.; Fedorova,N.; Tsitrin,T.; Stockwell,T.; Amedeo,P.; Bishop,B.; Edworthy,P.; Gupta,N.; Katzel,D.; Li,K.; Schobel,S.; Shrivastava,S.; Thovarai,V.; Wang,S.; Lebarbenchon,C.; Sreevatsan,S.; Poulson,B.; Yang,M.; Stallknecht,D.; Bao,Y.; Sanders,R.; Dernovoy,D.; Kiryutin,B.; Lipman,D.J.; Tatusova,T.
EPI449742	HA	United States	2009-Jul-28	EPI_ISL_141201	A/mallard/Minnesota/AI09-1870/2009		Import from public-domain	Wentworth,D.E.; Dugan,V.; Halpin,R.; Lin,X.; Bera,J.; Wester,E.; Ghedin,E.; Fedorova,N.; Tsitrin,T.; Stockwell,T.; Amedeo,P.; Bishop,B.; Edworthy,P.; Gupta,N.; Katzel,D.; Li,K.; Schobel,S.; Shrivastava,S.; Thovarai,V.; Wang,S.; Lebarbenchon,C.; Sreevatsan,S.; Poulson,B.; Yang,M.; Stallknecht,D.; Bao,Y.; Sanders,R.; Dernovoy,D.; Kiryutin,B.; Lipman,D.J.; Tatusova,T.
EPI449714	HA	United States	2009-Jul-28	EPI_ISL_141197	A/mallard/Minnesota/AI09-1829/2009		Import from public-domain	Wentworth,D.E.; Dugan,V.; Halpin,R.; Lin,X.; Bera,J.; Wester,E.; Ghedin,E.; Fedorova,N.; Tsitrin,T.; Stockwell,T.; Amedeo,P.; Bishop,B.; Edworthy,P.; Gupta,N.; Katzel,D.; Li,K.; Schobel,S.; Shrivastava,S.; Thovarai,V.; Wang,S.; Lebarbenchon,C.; Sreevatsan,S.; Poulson,B.; Yang,M.; Stallknecht,D.; Bao,Y.; Sanders,R.; Dernovoy,D.; Kiryutin,B.; Lipman,D.J.; Tatusova,T.
EPI449651	HA	United States	2008-Sep-14	EPI_ISL_141145	A/mallard/Minnesota/Sg-01040/2008		Import from public-domain	Wentworth,D.E.; Dugan,V.; Halpin,R.; Lin,X.; Bera,J.; Wester,E.; Ghedin,E.; Fedorova,N.; Tsitrin,T.; Stockwell,T.; Amedeo,P.; Bishop,B.; Edworthy,P.; Gupta,N.; Katzel,D.; Li,K.; Schobel,S.; Shrivastava,S.; Thovarai,V.; Wang,S.; Lebarbenchon,C.; Sreevatsan,S.; Poulson,B.; Yang,M.; Stallknecht,D.; Bao,Y.; Sanders,R.; Dernovoy,D.; Kiryutin,B.; Lipman,D.J.; Tatusova,T.
EPI448579	HA	United States	2008-Jul-31	EPI_ISL_141131	A/mallard/Minnesota/Sg-00605/2008		Import from public-domain	Wentworth,D.E.; Dugan,V.; Halpin,R.; Lin,X.; Bera,J.; Wester,E.; Ghedin,E.; Fedorova,N.; Tsitrin,T.; Stockwell,T.; Amedeo,P.; Bishop,B.; Edworthy,P.; Gupta,N.; Katzel,D.; Li,K.; Schobel,S.; Shrivastava,S.; Thovarai,V.; Wang,S.; Lebarbenchon,C.; Sreevatsan,S.; Poulson,B.; Yang,M.; Stallknecht,D.; Bao,Y.; Sanders,R.; Dernovoy,D.; Kiryutin,B.; Lipman,D.J.; Tatusova,T.
EPI449637	HA	United States	2008-Sep-14	EPI_ISL_141130	A/mallard/Minnesota/Sg-01035/2008		Import from public-domain	Wentworth,D.E.; Dugan,V.; Halpin,R.; Lin,X.; Bera,J.; Wester,E.; Ghedin,E.; Fedorova,N.; Tsitrin,T.; Stockwell,T.; Amedeo,P.; Bishop,B.; Edworthy,P.; Gupta,N.; Katzel,D.; Li,K.; Schobel,S.; Shrivastava,S.; Thovarai,V.; Wang,S.; Lebarbenchon,C.; Sreevatsan,S.; Poulson,B.; Yang,M.; Stallknecht,D.; Bao,Y.; Sanders,R.; Dernovoy,D.; Kiryutin,B.; Lipman,D.J.; Tatusova,T.
EPI449571	HA	United States	2008-Sep-11	EPI_ISL_141120	A/green-winged teal/Minnesota/Sg-00991/2008		Import from public-domain	Wentworth,D.E.; Dugan,V.; Halpin,R.; Lin,X.; Bera,J.; Wester,E.; Ghedin,E.; Fedorova,N.; Tsitrin,T.; Stockwell,T.; Amedeo,P.; Bishop,B.; Edworthy,P.; Gupta,N.; Katzel,D.; Li,K.; Schobel,S.; Shrivastava,S.; Thovarai,V.; Wang,S.; Lebarbenchon,C.; Sreevatsan,S.; Poulson,B.; Yang,M.; Stallknecht,D.; Bao,Y.; Sanders,R.; Dernovoy,D.; Kiryutin,B.; Lipman,D.J.; Tatusova,T.
EPI449564	HA	United States	2008-Sep-03	EPI_ISL_141119	A/mallard/Minnesota/Sg-00949/2008		Import from public-domain	Wentworth,D.E.; Dugan,V.; Halpin,R.; Lin,X.; Bera,J.; Wester,E.; Ghedin,E.; Fedorova,N.; Tsitrin,T.; Stockwell,T.; Amedeo,P.; Bishop,B.; Edworthy,P.; Gupta,N.; Katzel,D.; Li,K.; Schobel,S.; Shrivastava,S.; Thovarai,V.; Wang,S.; Lebarbenchon,C.; Sreevatsan,S.; Poulson,B.; Yang,M.; Stallknecht,D.; Bao,Y.; Sanders,R.; Dernovoy,D.; Kiryutin,B.; Lipman,D.J.; Tatusova,T.
EPI449534	HA	United States	2008-Sep-03	EPI_ISL_141115	A/mallard/Minnesota/Sg-00868/2008		Import from public-domain	Wentworth,D.E.; Dugan,V.; Halpin,R.; Lin,X.; Bera,J.; Wester,E.; Ghedin,E.; Fedorova,N.; Tsitrin,T.; Stockwell,T.; Amedeo,P.; Bishop,B.; Edworthy,P.; Gupta,N.; Katzel,D.; Li,K.; Schobel,S.; Shrivastava,S.; Thovarai,V.; Wang,S.; Lebarbenchon,C.; Sreevatsan,S.; Poulson,B.; Yang,M.; Stallknecht,D.; Bao,Y.; Sanders,R.; Dernovoy,D.; Kiryutin,B.; Lipman,D.J.; Tatusova,T.
EPI449484	HA	United States	2008-Sep-04	EPI_ISL_141109	A/mallard/Minnesota/Sg-00831/2008		Import from public-domain	Wentworth,D.E.; Dugan,V.; Halpin,R.; Lin,X.; Bera,J.; Wester,E.; Ghedin,E.; Fedorova,N.; Tsitrin,T.; Stockwell,T.; Amedeo,P.; Bishop,B.; Edworthy,P.; Gupta,N.; Katzel,D.; Li,K.; Schobel,S.; Shrivastava,S.; Thovarai,V.; Wang,S.; Lebarbenchon,C.; Sreevatsan,S.; Poulson,B.; Yang,M.; Stallknecht,D.; Bao,Y.; Sanders,R.; Dernovoy,D.; Kiryutin,B.; Lipman,D.J.; Tatusova,T.
EPI449462	HA	United States	2008-Sep-11	EPI_ISL_141107	A/blue-winged teal/North Dakota/Sg-00759/2008		Import from public-domain	Wentworth,D.E.; Dugan,V.; Halpin,R.; Lin,X.; Bera,J.; Wester,E.; Ghedin,E.; Fedorova,N.; Tsitrin,T.; Stockwell,T.; Amedeo,P.; Bishop,B.; Edworthy,P.; Gupta,N.; Katzel,D.; Li,K.; Schobel,S.; Shrivastava,S.; Thovarai,V.; Wang,S.; Lebarbenchon,C.; Sreevatsan,S.; Poulson,B.; Yang,M.; Stallknecht,D.; Bao,Y.; Sanders,R.; Dernovoy,D.; Kiryutin,B.; Lipman,D.J.; Tatusova,T.
EPI449448	HA	United States	2008-Aug-03	EPI_ISL_141099	A/mallard/Minnesota/Sg-00674/2008		Import from public-domain	Wentworth,D.E.; Dugan,V.; Halpin,R.; Lin,X.; Bera,J.; Wester,E.; Ghedin,E.; Fedorova,N.; Tsitrin,T.; Stockwell,T.; Amedeo,P.; Bishop,B.; Edworthy,P.; Gupta,N.; Katzel,D.; Li,K.; Schobel,S.; Shrivastava,S.; Thovarai,V.; Wang,S.; Lebarbenchon,C.; Sreevatsan,S.; Poulson,B.; Yang,M.; Stallknecht,D.; Bao,Y.; Sanders,R.; Dernovoy,D.; Kiryutin,B.; Lipman,D.J.; Tatusova,T.
EPI449406	HA	United States	2008-Aug-03	EPI_ISL_141098	A/mallard/Minnesota/Sg-00672/2008		Import from public-domain	Wentworth,D.E.; Dugan,V.; Halpin,R.; Lin,X.; Bera,J.; Wester,E.; Ghedin,E.; Fedorova,N.; Tsitrin,T.; Stockwell,T.; Amedeo,P.; Bishop,B.; Edworthy,P.; Gupta,N.; Katzel,D.; Li,K.; Schobel,S.; Shrivastava,S.; Thovarai,V.; Wang,S.; Lebarbenchon,C.; Sreevatsan,S.; Poulson,B.; Yang,M.; Stallknecht,D.; Bao,Y.; Sanders,R.; Dernovoy,D.; Kiryutin,B.; Lipman,D.J.; Tatusova,T.
EPI449348	HA	United States	2008-Sep-16	EPI_ISL_141092	A/mallard/Minnesota/SG-00929/2008		Import from public-domain	Wentworth,D.E.; Dugan,V.; Halpin,R.; Lin,X.; Bera,J.; Wester,E.; Ghedin,E.; Fedorova,N.; Tsitrin,T.; Stockwell,T.; Amedeo,P.; Bishop,B.; Edworthy,P.; Gupta,N.; Katzel,D.; Li,K.; Schobel,S.; Shrivastava,S.; Thovarai,V.; Wang,S.; Lebarbenchon,C.; Sreevatsan,S.; Poulson,B.; Yang,M.; Stallknecht,D.; Bao,Y.; Sanders,R.; Dernovoy,D.; Kiryutin,B.; Lipman,D.J.; Tatusova,T.
EPI449327	HA	United States	2008-Sep-01	EPI_ISL_141090	A/mallard/Minnesota/Sg-00804/2008		Import from public-domain	Wentworth,D.E.; Dugan,V.; Halpin,R.; Lin,X.; Bera,J.; Wester,E.; Ghedin,E.; Fedorova,N.; Tsitrin,T.; Stockwell,T.; Amedeo,P.; Bishop,B.; Edworthy,P.; Gupta,N.; Katzel,D.; Li,K.; Schobel,S.; Shrivastava,S.; Thovarai,V.; Wang,S.; Lebarbenchon,C.; Sreevatsan,S.; Poulson,B.; Yang,M.; Stallknecht,D.; Bao,Y.; Sanders,R.; Dernovoy,D.; Kiryutin,B.; Lipman,D.J.; Tatusova,T.
EPI434429	HA	Canada	2010-Aug-08	EPI_ISL_137736	A/mallard/New Brunswick/00341/2010		Import from public-domain	Wentworth,D.E.; Dugan,V.; Halpin,R.; Lin,X.; Bera,J.; Wester,E.; Ghedin,E.; Fedorova,N.; Tsitrin,T.; Stockwell,T.; Amedeo,P.; Bishop,B.; Edworthy,P.; Gupta,N.; Katzel,D.; Li,K.; Schobel,S.; Shrivastava,S.; Thovarai,V.; Wang,S.; Hall,J.; Bao,Y.; Sanders,R.; Dernovoy,D.; Kiryutin,B.; Lipman,D.J.; Tatusova,T.
EPI427214	HA	Japan	2008-Nov-11	EPI_ISL_136685	A/duck/Hokkaido/221/2008		Import from public-domain	Kida,H.; Sakoda,Y.; Okamatsu,M.; Hatamachi,J.
EPI1189823	HA	Japan	2008-Nov-11	EPI_ISL_136685	A/duck/Hokkaido/221/2008		Import from public-domain	Kida,H.; Sakoda,Y.; Okamatsu,M.; Hatamachi,J.
EPI413580	HA	United States	2011-Aug-12	EPI_ISL_133625	A/mallard/Ohio/11OS1992/2011		Import from public-domain	Wentworth,D.E.; Dugan,V.; Halpin,R.; Lin,X.; Bera,J.; Wester,E.; Ghedin,E.; Fedorova,N.; Tsitrin,T.; Stockwell,T.; Amedeo,P.; Bishop,B.; Edworthy,P.; Gupta,N.; Katzel,D.; Li,K.; Schobel,S.; Shrivastava,S.; Thovarai,V.; Wang,S.; Slemons,R.; Nolting,J.; Bao,Y.; Sanders,R.; Dernovoy,D.; Kiryutin,B.; Lipman,D.J.; Tatusova,T.
EPI413578	HA	United States	2011-Aug-22	EPI_ISL_133623	A/mallard/Ohio/11OS2153/2011		Import from public-domain	Wentworth,D.E.; Dugan,V.; Halpin,R.; Lin,X.; Bera,J.; Wester,E.; Ghedin,E.; Fedorova,N.; Tsitrin,T.; Stockwell,T.; Amedeo,P.; Bishop,B.; Edworthy,P.; Gupta,N.; Katzel,D.; Li,K.; Schobel,S.; Shrivastava,S.; Thovarai,V.; Wang,S.; Slemons,R.; Nolting,J.; Bao,Y.; Sanders,R.; Dernovoy,D.; Kiryutin,B.; Lipman,D.J.; Tatusova,T.
EPI413577	HA	United States	2011-Aug-17	EPI_ISL_133622	A/mallard/Ohio/11OS2049/2011		Import from public-domain	Wentworth,D.E.; Dugan,V.; Halpin,R.; Lin,X.; Bera,J.; Wester,E.; Ghedin,E.; Fedorova,N.; Tsitrin,T.; Stockwell,T.; Amedeo,P.; Bishop,B.; Edworthy,P.; Gupta,N.; Katzel,D.; Li,K.; Schobel,S.; Shrivastava,S.; Thovarai,V.; Wang,S.; Slemons,R.; Nolting,J.; Fries,A.; O'Connell,J.; Bao,Y.; Sanders,R.; Dernovoy,D.; Kiryutin,B.; Lipman,D.J.; Tatusova,T.
EPI413575	HA	United States	2011-Aug-15	EPI_ISL_133620	A/mallard/Ohio/11OS2141/2011		Import from public-domain	Wentworth,D.E.; Dugan,V.; Halpin,R.; Lin,X.; Bera,J.; Wester,E.; Ghedin,E.; Fedorova,N.; Tsitrin,T.; Stockwell,T.; Amedeo,P.; Bishop,B.; Edworthy,P.; Gupta,N.; Katzel,D.; Li,K.; Schobel,S.; Shrivastava,S.; Thovarai,V.; Wang,S.; Slemons,R.; Nolting,J.; Fries,A.; O'Connell,J.; Bao,Y.; Sanders,R.; Dernovoy,D.; Kiryutin,B.; Lipman,D.J.; Tatusova,T.
EPI413532	HA	United States	2011-Aug-15	EPI_ISL_133619	A/mallard/Ohio/11OS2150/2011		Import from public-domain	Wentworth,D.E.; Dugan,V.; Halpin,R.; Lin,X.; Bera,J.; Wester,E.; Ghedin,E.; Fedorova,N.; Tsitrin,T.; Stockwell,T.; Amedeo,P.; Bishop,B.; Edworthy,P.; Gupta,N.; Katzel,D.; Li,K.; Schobel,S.; Shrivastava,S.; Thovarai,V.; Wang,S.; Slemons,R.; Nolting,J.; Bao,Y.; Sanders,R.; Dernovoy,D.; Kiryutin,B.; Lipman,D.J.; Tatusova,T.
EPI413531	HA	United States	2011-Aug-15	EPI_ISL_133618	A/mallard/Ohio/11OS2142/2011		Import from public-domain	Wentworth,D.E.; Dugan,V.; Halpin,R.; Lin,X.; Bera,J.; Wester,E.; Ghedin,E.; Fedorova,N.; Tsitrin,T.; Stockwell,T.; Amedeo,P.; Bishop,B.; Edworthy,P.; Gupta,N.; Katzel,D.; Li,K.; Schobel,S.; Shrivastava,S.; Thovarai,V.; Wang,S.; Slemons,R.; Nolting,J.; Fries,A.; O'Connell,J.; Bao,Y.; Sanders,R.; Dernovoy,D.; Kiryutin,B.; Lipman,D.J.; Tatusova,T.
EPI413378	HA	United States	2010-Aug-20	EPI_ISL_133598	A/mallard/Michigan/10OS1497/2010		Import from public-domain	Wentworth,D.E.; Dugan,V.; Halpin,R.; Lin,X.; Bera,J.; Wester,E.; Ghedin,E.; Fedorova,N.; Tsitrin,T.; Stockwell,T.; Amedeo,P.; Bishop,B.; Edworthy,P.; Gupta,N.; Katzel,D.; Li,K.; Schobel,S.; Shrivastava,S.; Thovarai,V.; Wang,S.; Slemons,R.; Nolting,J.; Bao,Y.; Sanders,R.; Dernovoy,D.; Kiryutin,B.; Lipman,D.J.; Tatusova,T.
EPI413376	HA	United States	2010-Aug-18	EPI_ISL_133596	A/mallard/Ohio/10OS1470/2010		Import from public-domain	Wentworth,D.E.; Dugan,V.; Halpin,R.; Lin,X.; Bera,J.; Wester,E.; Ghedin,E.; Fedorova,N.; Tsitrin,T.; Stockwell,T.; Amedeo,P.; Bishop,B.; Edworthy,P.; Gupta,N.; Katzel,D.; Li,K.; Schobel,S.; Shrivastava,S.; Thovarai,V.; Wang,S.; Slemons,R.; Nolting,J.; Bao,Y.; Sanders,R.; Dernovoy,D.; Kiryutin,B.; Lipman,D.J.; Tatusova,T.
EPI413375	HA	United States	2010-Aug-18	EPI_ISL_133595	A/mallard/Ohio/10OS1469/2010		Import from public-domain	Wentworth,D.E.; Dugan,V.; Halpin,R.; Lin,X.; Bera,J.; Wester,E.; Ghedin,E.; Fedorova,N.; Tsitrin,T.; Stockwell,T.; Amedeo,P.; Bishop,B.; Edworthy,P.; Gupta,N.; Katzel,D.; Li,K.; Schobel,S.; Shrivastava,S.; Thovarai,V.; Wang,S.; Slemons,R.; Nolting,J.; Bao,Y.; Sanders,R.; Dernovoy,D.; Kiryutin,B.; Lipman,D.J.; Tatusova,T.
EPI413361	HA	United States	2010-Aug-18	EPI_ISL_133594	A/mallard/Ohio/10OS1467/2010		Import from public-domain	Wentworth,D.E.; Dugan,V.; Halpin,R.; Lin,X.; Bera,J.; Wester,E.; Ghedin,E.; Fedorova,N.; Tsitrin,T.; Stockwell,T.; Amedeo,P.; Bishop,B.; Edworthy,P.; Gupta,N.; Katzel,D.; Li,K.; Schobel,S.; Shrivastava,S.; Thovarai,V.; Wang,S.; Slemons,R.; Nolting,J.; Bao,Y.; Sanders,R.; Dernovoy,D.; Kiryutin,B.; Lipman,D.J.; Tatusova,T.
EPI367574	HA	Czech Republic	2011-Sep-16	EPI_ISL_116136	A/mallard/Czech Republic/14333-1K/2011		Import from public-domain	Nagy,A.; Cernikova,L.; Hornickova,J.
EPI345256	HA	Canada	1994-Aug-09	EPI_ISL_99519	A/mallard/Alberta/72/1994		Import from public-domain	The NIAID Influenza Genome Sequencing Consortium
EPI334338	HA	United States	2009-Oct-05	EPI_ISL_95461	A/mallard/Wisconsin/2543/2009		Import from public-domain	The NIAID Influenza Genome Sequencing Consortium
EPI334298	HA	United States	2009-Oct-11	EPI_ISL_95455	A/mallard/Wisconsin/2712/2009		Import from public-domain	The NIAID Influenza Genome Sequencing Consortium
EPI334024	HA	United States	2009-Oct-05	EPI_ISL_95420	A/mallard/Wisconsin/2549/2009		Import from public-domain	The NIAID Influenza Genome Sequencing Consortium
EPI307570	HA	United States	2005-Jun-27	EPI_ISL_87502	A/mallard/Maryland/1127/2005		Import from public-domain	The NIAID Influenza Genome Sequencing Consortium
EPI292614	HA	United States	2007-Sep-12	EPI_ISL_83530	A/mallard/Washington/44338-052/2007		Import from public-domain	The NIAID Influenza Genome Sequencing Consortium
EPI279928	HA	Germany	2008-Jan-01	EPI_ISL_79646	A/mallard/Germany-BE/R663/2008		Friedrich-Loeffler-Institut
EPI279927	HA	Germany	2007-Jan-01	EPI_ISL_79645	A/mallard/Germany-RP/R2322/07		Friedrich-Loeffler-Institut
EPI279926	HA	Germany	2007-Jan-01	EPI_ISL_79644	A/mallard/Germany-HE/R1648/2007		Friedrich-Loeffler-Institut
EPI279925	HA	Germany	2008-Sep-08	EPI_ISL_79643	A/mallard/Germany-BW/SR872/2008		Friedrich-Loeffler-Institut
EPI279924	HA	Germany	2008-Sep-08	EPI_ISL_79642	A/mallard/Germany-BW/SR871/2008		Friedrich-Loeffler-Institut
EPI279922	HA	Germany	2008-Jan-23	EPI_ISL_79640	A/mallard/Germany-BW/SR632/2008		Friedrich-Loeffler-Institut
EPI279920	HA	Germany	2007-Oct-22	EPI_ISL_79638	A/mallard/Germany-BW/SR520/2007		Friedrich-Loeffler-Institut
EPI279919	HA	Germany	2007-Oct-22	EPI_ISL_79637	A/mallard/Germany-BW/SR519/2007		Friedrich-Loeffler-Institut
EPI263356	HA	United States	2007-Aug-03	EPI_ISL_75719	A/mallard/Minnesota/Sg-00064/2007		Import from public-domain	The NIAID Influenza Genome Sequencing Consortium
EPI263332	HA	United States	2007-Aug-03	EPI_ISL_75716	A/mallard/Minnesota/Sg-00061/2007		Import from public-domain	The NIAID Influenza Genome Sequencing Consortium
EPI263316	HA	United States	2007-Aug-03	EPI_ISL_75714	A/mallard/Minnesota/Sg-00059/2007		Import from public-domain	The NIAID Influenza Genome Sequencing Consortium
EPI263260	HA	United States	2007-Aug-03	EPI_ISL_75707	A/mallard/Minnesota/Sg-00051/2007		Import from public-domain	The NIAID Influenza Genome Sequencing Consortium
EPI263236	HA	United States	2007-Aug-03	EPI_ISL_75704	A/mallard/Minnesota/Sg-00048/2007		Import from public-domain	The NIAID Influenza Genome Sequencing Consortium
EPI263228	HA	United States	2007-Aug-03	EPI_ISL_75703	A/mallard/Minnesota/Sg-00047/2007		Import from public-domain	The NIAID Influenza Genome Sequencing Consortium
EPI235184	HA	Denmark	2003-Jan-01	EPI_ISL_67401	A/Mallard/65112/03		Import from public-domain	Bragstad,K.; Joergensen,P.H.; Handberg,K.; Mellergaard,S.; Corbet,S.
EPI222293	HA	United States	2007-Sep-03	EPI_ISL_63548	A/mallard/Interior Alaska/7MP1757/2007		Import from public-domain	The NIAID Influenza Genome Sequencing Consortium
EPI222269	HA	United States	2007-Aug-09	EPI_ISL_63545	A/mallard/Interior Alaska/7MP0709/2007		Import from public-domain	The NIAID Influenza Genome Sequencing Consortium
EPI222249	HA	United States	2007-Aug-17	EPI_ISL_63543	A/mallard/Interior Alaska/6/2007		Import from public-domain	Runstadler,J.; Happ,G.; Heuttmann,F.
EPI222233	HA	United States	2007-Sep-10	EPI_ISL_63542	A/mallard/Interior Alaska/5/2007		Import from public-domain	Runstadler,J.; Happ,G.; Heuttmann,F.
EPI222217	HA	United States	2007-Dec-02	EPI_ISL_63541	A/mallard/Interior Alaska/4/2007		Import from public-domain	Runstadler,J.; Happ,G.; Heuttmann,F.
EPI222201	HA	United States	2007-Sep-07	EPI_ISL_63540	A/mallard/Interior Alaska/3/2007		Import from public-domain	Runstadler,J.; Happ,G.; Heuttmann,F.
EPI222185	HA	United States	2007-Sep-06	EPI_ISL_63538	A/mallard/Interior Alaska/2/2007		Import from public-domain	Runstadler,J.; Happ,G.; Heuttmann,F.
EPI314408	HA	Czech Republic	2007-Sep-17	EPI_ISL_63529	A/mallard/Czech Republic/14516/2007		Import from public-domain	Nagy,A.; Vostinakova,V.; Pirchanova,Z.; Cernikova,L.; Hornickova,J.
EPI222164	HA	Russian Federation	2007-Sep-01	EPI_ISL_63524	A/mallard/Altai/1208/2007		Import from public-domain	Ilinykh,P.A.; Kulak,M.V.; Sharshov,K.A.; Durimanov,A.G.; Sousloparov,I.M.; Shestopalova,E.M.; Smith,G.J.D.; Guan,Y.; Peris,J.S.M.; Shestopalov,A.M.
EPI181953	HA	Netherlands	2005-Jan-01	EPI_ISL_30793	A/mallard/Netherlands/3/2005		Import from public-domain
EPI178718	HA	United States	2007-Sep-16	EPI_ISL_30020	A/mallard/Interior Alaska/8/2007		Import from public-domain
EPI178695	HA	United States	2007-Sep-05	EPI_ISL_30019	A/mallard/Interior Alaska/7/2007		Import from public-domain
EPI169321	HA	Belgium	2007-Sep-18	EPI_ISL_26267	A/Anas platyrhynchos/Belgium/12827/2007		Veterinary and Agrochemical Research Centre CODA-CERVA
EPI159172	HA	United States	2000-Jan-01	EPI_ISL_22592	A/mallard/MN/158/2000		Import from public-domain
EPI158646	HA	United States	1999-Jan-01	EPI_ISL_22522	A/mallard/MN/380/1999		Import from public-domain
EPI158638	HA	United States	1999-Jan-01	EPI_ISL_22521	A/mallard/MN/330/1999		Import from public-domain
EPI158630	HA	United States	1999-Jan-01	EPI_ISL_22520	A/mallard/MN/259/1999		Import from public-domain
EPI158622	HA	United States	2000-Jan-01	EPI_ISL_22519	A/mallard/MN/99/2000		Import from public-domain
EPI158614	HA	United States	2000-Jan-01	EPI_ISL_22518	A/mallard/MN/515/2000		Import from public-domain
EPI130351	HA	United States	1978-Jan-01	EPI_ISL_14812	A/mallard/New York/6874/1978		Import from public-domain
EPI49314	HA	United States	1990-Oct-18	EPI_ISL_6496	A/mallard/Ohio/156/1990		Import from public-domain
EPI48606	HA	United States	1988-Jan-01	EPI_ISL_6460	A/mallard/Ohio/424/1988		Import from public-domain
EPI46231	HA	United States	2005-Aug-19	EPI_ISL_6335	A/mallard/Alaska/715/2005		Import from public-domain
EPI46193	HA	United States	1986-Nov-08	EPI_ISL_6333	A/mallard/Ohio/264/1986		Import from public-domain
EPI44100	HA	United States	2005-Aug-11	EPI_ISL_6150	A/mallard/Alaska/256/2005		Import from public-domain
EPI42931	HA	United States	1982-Dec-01	EPI_ISL_5867	A/mallard duck/New York/174/1982		Import from public-domain
EPI42703	HA	United States	1986-Oct-04	EPI_ISL_5854	A/mallard duck/New York/157/1986		Import from public-domain
EPI87086	HA	Canada	1985-Aug-20	EPI_ISL_5789	A/mallard duck/Alberta/438/1985		Import from public-domain
EPI41960	HA	Canada	1985-Aug-18	EPI_ISL_5779	A/mallard duck/Alberta/331/1985		Import from public-domain
EPI222095	HA	Russian Federation	2007-Sep-01	EPI_ISL_63511	A/garganey/Altai/1216/2007		Import from public-domain	Ilinykh,P.A.; Kulak,M.V.; Sharshov,K.A.; Durimanov,A.G.; Sousloparov,I.M.; Shestopalova,E.M.; Smith,G.J.D.; Guan,Y.; Peris,J.S.M.; Shestopalov,A.M.
EPI576519	HA	United States	2008-Jan-01	EPI_ISL_174475	A/American black duck/Maine/44411/532/2008		Import from public-domain	Chiapponi,C.; Baioni,L.; Foni,E.; Montoya,M.
EPI434273	HA	Canada	2010-Aug-08	EPI_ISL_137723	A/American black duck/New Brunswick/00322/2010		Import from public-domain	Wentworth,D.E.; Dugan,V.; Halpin,R.; Lin,X.; Bera,J.; Wester,E.; Ghedin,E.; Fedorova,N.; Tsitrin,T.; Stockwell,T.; Amedeo,P.; Bishop,B.; Edworthy,P.; Gupta,N.; Katzel,D.; Li,K.; Schobel,S.; Shrivastava,S.; Thovarai,V.; Wang,S.; Hall,J.; Bao,Y.; Sanders,R.; Dernovoy,D.; Kiryutin,B.; Lipman,D.J.; Tatusova,T.
EPI433637	HA	Canada	2010-Aug-13	EPI_ISL_137651	A/American black duck/New Brunswick/00525/2010		Import from public-domain	Wentworth,D.E.; Dugan,V.; Halpin,R.; Lin,X.; Bera,J.; Wester,E.; Ghedin,E.; Fedorova,N.; Tsitrin,T.; Stockwell,T.; Amedeo,P.; Bishop,B.; Edworthy,P.; Gupta,N.; Katzel,D.; Li,K.; Schobel,S.; Shrivastava,S.; Thovarai,V.; Wang,S.; Hall,J.; Bao,Y.; Sanders,R.; Dernovoy,D.; Kiryutin,B.; Lipman,D.J.; Tatusova,T.
EPI221377	HA	Canada	2007-Sep-21	EPI_ISL_63333	A/American black duck/New Brunswick/25182/2007		Import from public-domain	The NIAID Influenza Genome Sequencing Consortium
EPI1099048	HA	Bangladesh	2016-Sep-27	EPI_ISL_284814	A/duck/Bangladesh/30824/2016		Import from public-domain	Barman,S.; Turner,J.C.; Hasan,M.K.; Akhtar,S.; Franks,J.; El-Shesheny,R.; Walker,D.; Seiler,P.; Friedman,K.; Kercher,L.; Kayali,G.; Jones-Engel,L.; McKenzie,P.; Krauss,S.; Webby,R.J.; Feeroz,M.M.; Webster,R.G.
EPI1099140	HA	Bangladesh	2016-Sep-27	EPI_ISL_284806	A/duck/Bangladesh/30827/2016		Import from public-domain	Barman,S.; Turner,J.C.; Hasan,M.K.; Akhtar,S.; Franks,J.; El-Shesheny,R.; Walker,D.; Seiler,P.; Friedman,K.; Kercher,L.; Kayali,G.; Jones-Engel,L.; McKenzie,P.; Krauss,S.; Webby,R.J.; Feeroz,M.M.; Webster,R.G.
EPI1098796	HA	Bangladesh	2016-Sep-27	EPI_ISL_284784	A/duck/Bangladesh/30828/2016		Import from public-domain	Barman,S.; Turner,J.C.; Hasan,M.K.; Akhtar,S.; Franks,J.; El-Shesheny,R.; Walker,D.; Seiler,P.; Friedman,K.; Kercher,L.; Kayali,G.; Jones-Engel,L.; McKenzie,P.; Krauss,S.; Webby,R.J.; Feeroz,M.M.; Webster,R.G.
EPI1099154	HA	Bangladesh	2016-Oct-24	EPI_ISL_284779	A/duck/Bangladesh/31019/2016		Import from public-domain	Barman,S.; Turner,J.C.; Hasan,M.K.; Akhtar,S.; Franks,J.; El-Shesheny,R.; Walker,D.; Seiler,P.; Friedman,K.; Kercher,L.; Kayali,G.; Jones-Engel,L.; McKenzie,P.; Krauss,S.; Webby,R.J.; Feeroz,M.M.; Webster,R.G.
EPI1333763	HA	Russian Federation	2018-Oct-19	EPI_ISL_333615	A/gadwall/Chany/893/2018	State Research Center of Virology and Biotechnology (VECTOR)	State Research Center of Virology and Biotechnology (VECTOR)	Natalia,Goncharova; Ivan,Susloparov; Natalia,Kolosova; Alexey,Danilenko; Juliya,Bulanovich; Vasiliy,Marchenko; Alexander,Ryzhikov
EPI890484	HA	Netherlands	2006-Sep-03	EPI_ISL_243606	A/gadwall duck/Netherlands/3/2006		Import from public-domain	Poen,M.J.; Verhagen,J.H.; Vuong,O.; Scheuer,R.D.; Pas,S.D.; Fouchier,R.A.M.
EPI449246	HA	United States	2008-Jul-31	EPI_ISL_141510	A/gadwall duck/Minnesota/Sg-00575/2008		Import from public-domain	Wentworth,D.E.; Dugan,V.; Halpin,R.; Lin,X.; Bera,J.; Wester,E.; Ghedin,E.; Fedorova,N.; Tsitrin,T.; Stockwell,T.; Amedeo,P.; Bishop,B.; Edworthy,P.; Gupta,N.; Katzel,D.; Li,K.; Schobel,S.; Shrivastava,S.; Thovarai,V.; Wang,S.; Lebarbenchon,C.; Sreevatsan,S.; Poulson,B.; Yang,M.; Stallknecht,D.; Bao,Y.; Sanders,R.; Dernovoy,D.; Kiryutin,B.; Lipman,D.J.; Tatusova,T.
EPI449686	HA	United States	2008-Oct-12	EPI_ISL_141193	A/American wigeon/Minnesota/Sg-01067/2008		Import from public-domain	Wentworth,D.E.; Dugan,V.; Halpin,R.; Lin,X.; Bera,J.; Wester,E.; Ghedin,E.; Fedorova,N.; Tsitrin,T.; Stockwell,T.; Amedeo,P.; Bishop,B.; Edworthy,P.; Gupta,N.; Katzel,D.; Li,K.; Schobel,S.; Shrivastava,S.; Thovarai,V.; Wang,S.; Lebarbenchon,C.; Sreevatsan,S.; Poulson,B.; Yang,M.; Stallknecht,D.; Bao,Y.; Sanders,R.; Dernovoy,D.; Kiryutin,B.; Lipman,D.J.; Tatusova,T.
EPI263204	HA	United States	2007-Aug-03	EPI_ISL_75700	A/gadwall/Minnesota/Sg-00044/2007		Import from public-domain	The NIAID Influenza Genome Sequencing Consortium
EPI222071	HA	Russian Federation	2007-Sep-01	EPI_ISL_63508	A/gadwall/Altai/1326/2007		Import from public-domain	Ilinykh,P.A.; Kulak,M.V.; Sharshov,K.A.; Durimanov,A.G.; Sousloparov,I.M.; Shestopalova,E.M.; Smith,G.J.D.; Guan,Y.; Peris,J.S.M.; Shestopalov,A.M.
EPI129227	HA	United States	1992-Jan-01	EPI_ISL_14572	A/seal/MA/3984/1992		Import from public-domain
EPI129225	HA	United States	1992-Jan-01	EPI_ISL_14571	A/seal/MA/3911/1992		Import from public-domain
EPI514976	HA	Mongolia	2012-Dec-01	EPI_ISL_158181	A/camel/Mongolia/335/2012		Import from public-domain	Wentworth,D.E.; Halpin,R.A.; Lin,X.; Simenauer,A.; Bera,J.; Akopov,A.; Mohan,M.; Fedorova,N.; Tsitrin,T.; Puri,V.; Stockwell,T.; Amedeo,P.; Appalla,L.; Bishop,B.; Edworthy,P.; Gupta,N.; Hoover,J.; Katzel,D.; Schobel,S.; Shrivastava,S.; Thovarai,V.; Wang,S.; Bao,Y.; Sanders,R.; Zhdanov,S.; Kiryutin,B.; Lipman,D.J.; Tatusova,T.; Gray,G.
EPI1355457	HA	United Kingdom	2019-Jan-18	EPI_ISL_338291	A/equine/Lincolnshire/00215/2019	Rossdales Laboratories	Animal Health Trust
EPI1355455	HA	United Kingdom	2019-Jan-02	EPI_ISL_338290	A/equine/Essex/00001/2019	Animal Health Trust	Animal Health Trust
EPI1002863	HA	Croatia	2015-Mar-27	EPI_ISL_264339	A/equine/Croatia/2015	Veterinary Faculty, University of Zagreb	Croatian Veterinary Institute	Savić, Vladimir
EPI998471	HA	Japan	2017-Mar-27	EPI_ISL_263486	A/equine/Yokohama/aq100/2017		Import from public-domain	Yanagisawa,M.; Senba,H.; Iwata,K.; Kato,A.; Kobayashi,Y.; Nakamori,T.; Morino,S.
EPI1309354	HA	United States	2017-May-23	EPI_ISL_329558	A/laughing gull/Delaware Bay/409/2017		Import from public-domain
EPI1228283	HA	United States	2017-May-26	EPI_ISL_309578	A/laughing gull/New Jersey/UGAI17-2964/2017		Import from public-domain	Tan,G.; Pickett,B.; Fedorova,N.; Amedeo,P.; Isom,R.; Hu,L.; Christensen,J.; Durbin,A.; Williams,T.; Arumemi,F.; Poulson,R.; Bao,Y.; Sanders,R.; Zhdanov,S.; Kiryutin,B.; Lipman,D.J.; Tatusova,T.; Hatcher,E.; Stallknecht,D.
EPI1227179	HA	United States	2017-May-23	EPI_ISL_309427	A/laughing gull/New Jersey/UGAI17-2848/2017		Import from public-domain	Tan,G.; Pickett,B.; Fedorova,N.; Amedeo,P.; Isom,R.; Hu,L.; Christensen,J.; Durbin,A.; Williams,T.; Arumemi,F.; Poulson,R.; Bao,Y.; Sanders,R.; Zhdanov,S.; Kiryutin,B.; Lipman,D.J.; Tatusova,T.; Hatcher,E.; Stallknecht,D.
EPI1227176	HA	United States	2017-May-17	EPI_ISL_309424	A/laughing gull/New Jersey/UGAI17-2420/2017		Import from public-domain	Tan,G.; Pickett,B.; Fedorova,N.; Amedeo,P.; Isom,R.; Hu,L.; Christensen,J.; Durbin,A.; Williams,T.; Arumemi,F.; Poulson,R.; Bao,Y.; Sanders,R.; Zhdanov,S.; Kiryutin,B.; Lipman,D.J.; Tatusova,T.; Hatcher,E.; Stallknecht,D.
EPI1790775	HA	Korea, Republic of	2013-Jan-23	EPI_ISL_506157	A/mallard/South Korea/N13-011/2013		Import from public-domain	Youk,S.-s.; Jung,J.-H.; Pantin-Jackwood,M.J.; Swayne,D.E.; Song,C.-s.; Lee,D.-h.; Tseren-Ochir,E.-O.; Noh,J.
EPI1790773	HA	Korea, Republic of	2012-Dec-11	EPI_ISL_506155	A/mallard/South Korea/N12-036/2012		Import from public-domain	Youk,S.-s.; Jung,J.-H.; Pantin-Jackwood,M.J.; Swayne,D.E.; Song,C.-s.; Lee,D.-h.; Tseren-Ochir,E.-O.; Noh,J.
EPI1790771	HA	Korea, Republic of	2012-Nov-27	EPI_ISL_506153	A/mallard/South Korea/N12-032/2012		Import from public-domain	Youk,S.-s.; Jung,J.-H.; Pantin-Jackwood,M.J.; Swayne,D.E.; Song,C.-s.; Lee,D.-h.; Tseren-Ochir,E.-O.; Noh,J.
EPI1790712	HA	Korea, Republic of	2007-Dec-01	EPI_ISL_506094	A/mallard/South Korea/N07-1622/2007		Import from public-domain	Youk,S.-s.; Jung,J.-H.; Pantin-Jackwood,M.J.; Swayne,D.E.; Song,C.-s.; Lee,D.-h.; Tseren-Ochir,E.-O.; Noh,J.
EPI1790699	HA	Korea, Republic of	2007-Mar-13	EPI_ISL_506081	A/mallard/South Korea/N07-0397/2007		Import from public-domain	Youk,S.-s.; Jung,J.-H.; Pantin-Jackwood,M.J.; Swayne,D.E.; Song,C.-s.; Lee,D.-h.; Tseren-Ochir,E.-O.; Noh,J.
EPI1790694	HA	Korea, Republic of	2007-Mar-06	EPI_ISL_506076	A/mallard/South Korea/N07-0347/2007		Import from public-domain	Youk,S.-s.; Jung,J.-H.; Pantin-Jackwood,M.J.; Swayne,D.E.; Song,C.-s.; Lee,D.-h.; Tseren-Ochir,E.-O.; Noh,J.
EPI1790689	HA	Korea, Republic of	2007-Feb-08	EPI_ISL_506071	A/mallard/South Korea/N07-189/2007		Import from public-domain	Youk,S.-s.; Jung,J.-H.; Pantin-Jackwood,M.J.; Swayne,D.E.; Song,C.-s.; Lee,D.-h.; Tseren-Ochir,E.-O.; Noh,J.
EPI1790688	HA	Korea, Republic of	2007-Feb-08	EPI_ISL_506070	A/mallard/South Korea/N07-0189/2007		Import from public-domain	Youk,S.-s.; Jung,J.-H.; Pantin-Jackwood,M.J.; Swayne,D.E.; Song,C.-s.; Lee,D.-h.; Tseren-Ochir,E.-O.; Noh,J.
EPI1790681	HA	Korea, Republic of	2006-Dec-27	EPI_ISL_506063	A/mallard/South Korea/N06-1355/2006		Import from public-domain	Youk,S.-s.; Jung,J.-H.; Pantin-Jackwood,M.J.; Swayne,D.E.; Song,C.-s.; Lee,D.-h.; Tseren-Ochir,E.-O.; Noh,J.
EPI1549600	HA	United States	2015-Aug-26	EPI_ISL_378299	A/Mallard/Nevada/D1511740/2015		Import from public-domain	Rejmanek,D.; Crossley,B.
EPI1549809	HA	China	2013-Apr-01	EPI_ISL_378358	A/eurasian curlew/Zhuanghe/ZH-65/2013		Import from public-domain	Fan,S.; Gao,X.; Wang,T.; Sun,W.; Ying,Y.; Li,X.; Zhao,Y.; Yang,S.; Gao,Y.; Xia,X.
EPI1549801	HA	China	2013-Apr-01	EPI_ISL_378357	A/eurasian curlew/Zhuanghe/ZH-64/2013		Import from public-domain	Fan,S.; Gao,X.; Wang,T.; Sun,W.; Ying,Y.; Li,X.; Zhao,Y.; Yang,S.; Gao,Y.; Xia,X.
EPI1549793	HA	China	2013-Apr-01	EPI_ISL_378356	A/eurasian curlew/Zhuanghe/ZH-47/2013		Import from public-domain	Fan,S.; Gao,X.; Wang,T.; Sun,W.; Ying,Y.; Li,X.; Zhao,Y.; Yang,S.; Gao,Y.; Xia,X.
EPI1790211	HA	Kazakhstan	2019-Oct-20	EPI_ISL_506011	A/greylag goose/North-Kazakhstan/62/2019		Import from public-domain	Sultankulova,K.; Burashev,Y.; Melisbek,A.; Issabek,A.
EPI1785779	HA	China	2014-Feb-24	EPI_ISL_505079	A/wild birds/Hubei/137/2014		Import from public-domain	Ge,Y.; Deng,G.; Chen,H.
EPI1309329	HA	United States	2017-May-24	EPI_ISL_329544	A/red knot/Delaware Bay/598/2017		Import from public-domain
EPI432692	HA	Vietnam	2012-Jan-01	EPI_ISL_137465	A/muscovy duck/Vietnam/LBM240/2012		Import from public-domain	Hashimoto,Y.; Nagai,Y.; Soda,K.; Hotta,K.; Ito,T.
EPI548476	HA	Mongolia	2009-Sep-15	EPI_ISL_149893	A/ruddy shelduck/Mongolia/882V/2009		Import from public-domain	Leung,C.Y.; Gilbert,M.; Chow,K.-C.; Ho,C.-K.; Tang,S.-C.; Guan,Y.; Peiris,M.
EPI548474	HA	Mongolia	2009-Sep-15	EPI_ISL_149887	A/ruddy shelduck/Mongolia/961V/2009		Import from public-domain	Leung,C.Y.; Gilbert,M.; Chow,K.-C.; Ho,C.-K.; Tang,S.-C.; Guan,Y.; Peiris,M.
EPI548472	HA	Mongolia	2009-Sep-15	EPI_ISL_149882	A/ruddy shelduck/Mongolia/881V/2009		Import from public-domain	Leung,C.Y.; Gilbert,M.; Chow,K.-C.; Ho,C.-K.; Tang,S.-C.; Guan,Y.; Peiris,M.
EPI548446	HA	Mongolia	2009-Sep-15	EPI_ISL_149856	A/ruddy shelduck/Mongolia/963V/2009		Import from public-domain	Leung,C.Y.; Gilbert,M.; Chow,K.-C.; Ho,C.-K.; Tang,S.-C.; Guan,Y.; Peiris,M.
EPI395843	HA	United States	2012-Aug-14	EPI_ISL_129192	A/mink/Wisconsin/31512-7/2012		Import from public-domain	Koster,L.; Killian,M.L.
EPI1223909	HA	United States	2017-May-21	EPI_ISL_308824	A/sanderling/Delaware Bay/348/2017		Import from public-domain
EPI548465	HA	Mongolia	2011-Oct-08	EPI_ISL_149873	A/common shelduck/Mongolia/2076/2011		Import from public-domain	Leung,C.Y.; Gilbert,M.; Chow,K.-C.; Ho,C.-K.; Tang,S.-C.; Guan,Y.; Peiris,M.
EPI548447	HA	Mongolia	2011-Oct-09	EPI_ISL_149864	A/common shelduck/Mongolia/2106/2011		Import from public-domain	Leung,C.Y.; Gilbert,M.; Chow,K.-C.; Ho,C.-K.; Tang,S.-C.; Guan,Y.; Peiris,M.
EPI548477	HA	Mongolia	2009-Aug-17	EPI_ISL_149892	A/red-crested pochard/Mongolia/463V/2009		Import from public-domain	Leung,C.Y.; Gilbert,M.; Chow,K.-C.; Ho,C.-K.; Tang,S.-C.; Guan,Y.; Peiris,M.
EPI890998	HA	Netherlands	2007-Jul-31	EPI_ISL_243636	A/dunlin/Netherlands/3/2007		Import from public-domain	Poen,M.J.; Verhagen,J.H.; Vuong,O.; Scheuer,R.D.; Pas,S.D.; Fouchier,R.A.M.
EPI890193	HA	Netherlands	2007-Jul-31	EPI_ISL_243402	A/dunlin/Netherlands/2/2007		Import from public-domain	Poen,M.J.; Verhagen,J.H.; Vuong,O.; Scheuer,R.D.; Pas,S.D.; Fouchier,R.A.M.
EPI1790215	HA	Kazakhstan	2018-Oct-04	EPI_ISL_506013	A/northern shoveler/North-Kazakhstan/20/2018		Import from public-domain	Sultankulova,K.; Burashev,Y.; Melisbek,A.; Issabek,A.
EPI1790190	HA	United States	2018-May-23	EPI_ISL_506008	A/ruddy turnstone/South Carolina/UGAI18-895/2018		Import from public-domain	Tan,G.; Fedorova,N.; Amedeo,P.; Isom,R.; Hu,L.; Christensen,J.; Miller,J.; Durbin,A.; Williams,T.; Cadiz,C.; Stallknecht,D.; Poulson,R.
EPI1790142	HA	United States	2018-May-23	EPI_ISL_506002	A/ruddy turnstone/South Carolina/UGAI18-1224/2018		Import from public-domain	Tan,G.; Fedorova,N.; Amedeo,P.; Isom,R.; Hu,L.; Christensen,J.; Miller,J.; Durbin,A.; Williams,T.; Cadiz,C.; Stallknecht,D.; Poulson,R.
EPI1790078	HA	United States	2018-May-03	EPI_ISL_505994	A/ruddy turnstone/Georgia/UGAI18-788/2018		Import from public-domain	Tan,G.; Fedorova,N.; Amedeo,P.; Isom,R.; Hu,L.; Christensen,J.; Miller,J.; Durbin,A.; Williams,T.; Cadiz,C.; Stallknecht,D.; Poulson,R.
EPI1790070	HA	United States	2018-May-03	EPI_ISL_505993	A/ruddy turnstone/Georgia/UGAI18-782/2018		Import from public-domain	Tan,G.; Fedorova,N.; Amedeo,P.; Isom,R.; Hu,L.; Christensen,J.; Miller,J.; Durbin,A.; Williams,T.; Cadiz,C.; Stallknecht,D.; Poulson,R.
EPI1790062	HA	United States	2018-May-03	EPI_ISL_505992	A/ruddy turnstone/Georgia/UGAI18-765/2018		Import from public-domain	Tan,G.; Fedorova,N.; Amedeo,P.; Isom,R.; Hu,L.; Christensen,J.; Miller,J.; Durbin,A.; Williams,T.; Cadiz,C.; Stallknecht,D.; Poulson,R.
EPI1790030	HA	United States	2018-May-03	EPI_ISL_505988	A/ruddy turnstone/Georgia/UGAI18-739/2018		Import from public-domain	Tan,G.; Fedorova,N.; Amedeo,P.; Isom,R.; Hu,L.; Christensen,J.; Miller,J.; Durbin,A.; Williams,T.; Cadiz,C.; Stallknecht,D.; Poulson,R.
EPI1790014	HA	United States	2018-May-03	EPI_ISL_505986	A/ruddy turnstone/Georgia/UGAI18-722/2018		Import from public-domain	Tan,G.; Fedorova,N.; Amedeo,P.; Isom,R.; Hu,L.; Christensen,J.; Miller,J.; Durbin,A.; Williams,T.; Cadiz,C.; Stallknecht,D.; Poulson,R.
EPI1790006	HA	United States	2018-May-03	EPI_ISL_505985	A/ruddy turnstone/Georgia/UGAI18-715/2018		Import from public-domain	Tan,G.; Fedorova,N.; Amedeo,P.; Isom,R.; Hu,L.; Christensen,J.; Miller,J.; Durbin,A.; Williams,T.; Cadiz,C.; Stallknecht,D.; Poulson,R.
EPI1789998	HA	United States	2018-May-03	EPI_ISL_505984	A/ruddy turnstone/Georgia/UGAI18-713/2018		Import from public-domain	Tan,G.; Fedorova,N.; Amedeo,P.; Isom,R.; Hu,L.; Christensen,J.; Miller,J.; Durbin,A.; Williams,T.; Cadiz,C.; Stallknecht,D.; Poulson,R.
EPI1789990	HA	United States	2018-May-03	EPI_ISL_505983	A/ruddy turnstone/Georgia/UGAI18-646/2018		Import from public-domain	Tan,G.; Fedorova,N.; Amedeo,P.; Isom,R.; Hu,L.; Christensen,J.; Miller,J.; Durbin,A.; Williams,T.; Cadiz,C.; Stallknecht,D.; Poulson,R.
EPI1789974	HA	United States	2018-May-03	EPI_ISL_505981	A/ruddy turnstone/Georgia/UGAI18-643/2018		Import from public-domain	Tan,G.; Fedorova,N.; Amedeo,P.; Isom,R.; Hu,L.; Christensen,J.; Miller,J.; Durbin,A.; Williams,T.; Cadiz,C.; Stallknecht,D.; Poulson,R.
EPI1789958	HA	United States	2018-May-03	EPI_ISL_505979	A/ruddy turnstone/Georgia/UGAI18-632/2018		Import from public-domain	Tan,G.; Fedorova,N.; Amedeo,P.; Isom,R.; Hu,L.; Christensen,J.; Miller,J.; Durbin,A.; Williams,T.; Cadiz,C.; Stallknecht,D.; Poulson,R.
EPI1789950	HA	United States	2018-May-03	EPI_ISL_505978	A/ruddy turnstone/Georgia/UGAI18-626/2018		Import from public-domain	Tan,G.; Fedorova,N.; Amedeo,P.; Isom,R.; Hu,L.; Christensen,J.; Miller,J.; Durbin,A.; Williams,T.; Cadiz,C.; Stallknecht,D.; Poulson,R.
EPI1789942	HA	United States	2018-May-03	EPI_ISL_505977	A/ruddy turnstone/Georgia/UGAI18-615/2018		Import from public-domain	Tan,G.; Fedorova,N.; Amedeo,P.; Isom,R.; Hu,L.; Christensen,J.; Miller,J.; Durbin,A.; Williams,T.; Cadiz,C.; Stallknecht,D.; Poulson,R.
EPI1789934	HA	United States	2018-May-03	EPI_ISL_505976	A/ruddy turnstone/Georgia/UGAI18-468/2018		Import from public-domain	Tan,G.; Fedorova,N.; Amedeo,P.; Isom,R.; Hu,L.; Christensen,J.; Miller,J.; Durbin,A.; Williams,T.; Cadiz,C.; Stallknecht,D.; Poulson,R.
EPI1789926	HA	United States	2018-May-03	EPI_ISL_505975	A/ruddy turnstone/Georgia/UGAI18-465/2018		Import from public-domain	Tan,G.; Fedorova,N.; Amedeo,P.; Isom,R.; Hu,L.; Christensen,J.; Miller,J.; Durbin,A.; Williams,T.; Cadiz,C.; Stallknecht,D.; Poulson,R.
EPI1549833	HA	China	2013-Nov-01	EPI_ISL_378361	A/baikal teal/Shanghai/SH-104/2013		Import from public-domain	Fan,S.; Gao,X.; Wang,T.; Sun,W.; Ying,Y.; Li,X.; Zhao,Y.; Yang,S.; Gao,Y.; Xia,X.
EPI1549825	HA	China	2012-May-01	EPI_ISL_378360	A/baikal teal/Xianghai/XH-15F/2012		Import from public-domain	Fan,S.; Gao,X.; Wang,T.; Sun,W.; Ying,Y.; Li,X.; Zhao,Y.; Yang,S.; Gao,Y.; Xia,X.
EPI1549817	HA	China	2013-Nov-01	EPI_ISL_378359	A/baikal teal/Shanghai/SH-90/2013		Import from public-domain	Fan,S.; Gao,X.; Wang,T.; Sun,W.; Ying,Y.; Li,X.; Zhao,Y.; Yang,S.; Gao,Y.; Xia,X.
EPI1549785	HA	China	2013-Nov-01	EPI_ISL_378355	A/baikal teal/Shanghai/SH-101/2013		Import from public-domain	Fan,S.; Gao,X.; Wang,T.; Sun,W.; Ying,Y.; Li,X.; Zhao,Y.; Yang,S.; Gao,Y.; Xia,X.
EPI1549777	HA	China	2013-Nov-05	EPI_ISL_378354	A/baikal teal/Shanghai/SH-89/2013		Import from public-domain	Fan,S.; Gao,X.; Wang,T.; Sun,W.; Ying,Y.; Li,X.; Zhao,Y.; Yang,S.; Gao,Y.; Xia,X.
EPI1549769	HA	China	2012-May-15	EPI_ISL_378353	A/baikal teal/Xianghai/XH-28C/2012		Import from public-domain	Fan,S.; Gao,X.; Wang,T.; Sun,W.; Ying,Y.; Li,X.; Zhao,Y.; Yang,S.; Gao,Y.; Xia,X.
EPI1789822	HA	United States	2018-Sep-26	EPI_ISL_505962	A/blue-winged teal/Texas/UGAI18-1914/2018		Import from public-domain	Tan,G.; Fedorova,N.; Amedeo,P.; Isom,R.; Hu,L.; Christensen,J.; Miller,J.; Durbin,A.; Williams,T.; Cadiz,C.; Stallknecht,D.; Poulson,R.
EPI1552608	HA	Guatemala	2013-Aug-01	EPI_ISL_379060	A/blue-winged teal/Guatemala/CIP049-I_H116-17/2013		Import from public-domain	Ferreri,L.; Ortiz,L.; Geiger,G.; Barriga,G.; Poulson,R.; Gonzalez-Reiche,A.S.; Crum,J.A.; Moran,D.; Stallknecht,D.; Cordon-Rosales,C.; Rajao,D.; Perez,D.R.
EPI1552600	HA	Guatemala	2013-Aug-01	EPI_ISL_379059	A/blue-winged teal/Guatemala/CIP049-I_H116-16/2013		Import from public-domain	Ferreri,L.; Ortiz,L.; Geiger,G.; Barriga,G.; Poulson,R.; Gonzalez-Reiche,A.S.; Crum,J.A.; Moran,D.; Stallknecht,D.; Cordon-Rosales,C.; Rajao,D.; Perez,D.R.
EPI1552592	HA	Guatemala	2013-Aug-01	EPI_ISL_379058	A/blue-winged teal/Guatemala/CIP049-I_H115-29/2013		Import from public-domain	Ferreri,L.; Ortiz,L.; Geiger,G.; Barriga,G.; Poulson,R.; Gonzalez-Reiche,A.S.; Crum,J.A.; Moran,D.; Stallknecht,D.; Cordon-Rosales,C.; Rajao,D.; Perez,D.R.
EPI1552540	HA	Guatemala	2013-Aug-01	EPI_ISL_379050	A/blue-winged teal/Guatemala/CIP049-S_H116-76/2013		Import from public-domain	Ferreri,L.; Ortiz,L.; Geiger,G.; Barriga,G.; Poulson,R.; Gonzalez-Reiche,A.S.; Crum,J.A.; Moran,D.; Stallknecht,D.; Cordon-Rosales,C.; Rajao,D.; Perez,D.R.
EPI1552496	HA	Guatemala	2013-Aug-01	EPI_ISL_379042	A/blue-winged teal/Guatemala/CIP049-S_H116-17/2013		Import from public-domain	Ferreri,L.; Ortiz,L.; Geiger,G.; Barriga,G.; Poulson,R.; Gonzalez-Reiche,A.S.; Crum,J.A.; Moran,D.; Stallknecht,D.; Cordon-Rosales,C.; Rajao,D.; Perez,D.R.
EPI1552463	HA	Guatemala	2013-Aug-01	EPI_ISL_379037	A/blue-winged teal/Guatemala/CIP049-S_H115-29/2013		Import from public-domain	Ferreri,L.; Ortiz,L.; Geiger,G.; Barriga,G.; Poulson,R.; Gonzalez-Reiche,A.S.; Crum,J.A.; Moran,D.; Stallknecht,D.; Cordon-Rosales,C.; Rajao,D.; Perez,D.R.
EPI1309311	HA	United States	2017-May-24	EPI_ISL_329548	A/ruddy turnstone/Delaware Bay/606/2017		Import from public-domain
EPI1309320	HA	United States	2017-May-24	EPI_ISL_329547	A/ruddy turnstone/Delaware Bay/607/2017		Import from public-domain
EPI1309324	HA	United States	2017-May-24	EPI_ISL_329545	A/ruddy turnstone/Delaware Bay/596/2017		Import from public-domain
EPI1307459	HA	Netherlands	2008-Nov-07	EPI_ISL_329023	A/ruddy turnstone/Netherlands/6/2008		Import from public-domain	Poen,M.J.; Verhagen,J.H.; Vuong,O.; Scheuer,R.D.; Pas,S.D.; Fouchier,R.A.M.
EPI1228591	HA	United States	2017-May-27	EPI_ISL_309633	A/ruddy turnstone/New Jersey/UGAI17-2983/2017		Import from public-domain	Tan,G.; Pickett,B.; Fedorova,N.; Amedeo,P.; Isom,R.; Hu,L.; Christensen,J.; Durbin,A.; Williams,T.; Arumemi,F.; Poulson,R.; Bao,Y.; Sanders,R.; Zhdanov,S.; Kiryutin,B.; Lipman,D.J.; Tatusova,T.; Hatcher,E.; Stallknecht,D.
EPI1228514	HA	United States	2017-May-24	EPI_ISL_309631	A/ruddy turnstone/New Jersey/UGAI17-2936/2017		Import from public-domain	Tan,G.; Pickett,B.; Fedorova,N.; Amedeo,P.; Isom,R.; Hu,L.; Christensen,J.; Durbin,A.; Williams,T.; Arumemi,F.; Poulson,R.; Bao,Y.; Sanders,R.; Zhdanov,S.; Kiryutin,B.; Lipman,D.J.; Tatusova,T.; Hatcher,E.; Stallknecht,D.
EPI1228513	HA	United States	2017-May-24	EPI_ISL_309629	A/ruddy turnstone/New Jersey/UGAI17-2928/2017		Import from public-domain	Tan,G.; Pickett,B.; Fedorova,N.; Amedeo,P.; Isom,R.; Hu,L.; Christensen,J.; Durbin,A.; Williams,T.; Arumemi,F.; Poulson,R.; Bao,Y.; Sanders,R.; Zhdanov,S.; Kiryutin,B.; Lipman,D.J.; Tatusova,T.; Hatcher,E.; Stallknecht,D.
EPI1228554	HA	United States	2017-May-24	EPI_ISL_309627	A/ruddy turnstone/New Jersey/UGAI17-2912/2017		Import from public-domain	Tan,G.; Pickett,B.; Fedorova,N.; Amedeo,P.; Isom,R.; Hu,L.; Christensen,J.; Durbin,A.; Williams,T.; Arumemi,F.; Poulson,R.; Bao,Y.; Sanders,R.; Zhdanov,S.; Kiryutin,B.; Lipman,D.J.; Tatusova,T.; Hatcher,E.; Stallknecht,D.
EPI1228547	HA	United States	2017-May-24	EPI_ISL_309626	A/ruddy turnstone/New Jersey/UGAI17-2902/2017		Import from public-domain	Tan,G.; Pickett,B.; Fedorova,N.; Amedeo,P.; Isom,R.; Hu,L.; Christensen,J.; Durbin,A.; Williams,T.; Arumemi,F.; Poulson,R.; Bao,Y.; Sanders,R.; Zhdanov,S.; Kiryutin,B.; Lipman,D.J.; Tatusova,T.; Hatcher,E.; Stallknecht,D.
EPI1228508	HA	United States	2017-May-24	EPI_ISL_309625	A/ruddy turnstone/New Jersey/UGAI17-2901/2017		Import from public-domain	Tan,G.; Pickett,B.; Fedorova,N.; Amedeo,P.; Isom,R.; Hu,L.; Christensen,J.; Durbin,A.; Williams,T.; Arumemi,F.; Poulson,R.; Bao,Y.; Sanders,R.; Zhdanov,S.; Kiryutin,B.; Lipman,D.J.; Tatusova,T.; Hatcher,E.; Stallknecht,D.
EPI1228507	HA	United States	2017-May-24	EPI_ISL_309624	A/ruddy turnstone/New Jersey/UGAI17-2892/2017		Import from public-domain	Tan,G.; Pickett,B.; Fedorova,N.; Amedeo,P.; Isom,R.; Hu,L.; Christensen,J.; Durbin,A.; Williams,T.; Arumemi,F.; Poulson,R.; Bao,Y.; Sanders,R.; Zhdanov,S.; Kiryutin,B.; Lipman,D.J.; Tatusova,T.; Hatcher,E.; Stallknecht,D.
EPI1228506	HA	United States	2017-May-22	EPI_ISL_309623	A/ruddy turnstone/New Jersey/UGAI17-2787/2017		Import from public-domain	Tan,G.; Pickett,B.; Fedorova,N.; Amedeo,P.; Isom,R.; Hu,L.; Christensen,J.; Durbin,A.; Williams,T.; Arumemi,F.; Poulson,R.; Bao,Y.; Sanders,R.; Zhdanov,S.; Kiryutin,B.; Lipman,D.J.; Tatusova,T.; Hatcher,E.; Stallknecht,D.
EPI1228505	HA	United States	2017-May-22	EPI_ISL_309622	A/ruddy turnstone/New Jersey/UGAI17-2786/2017		Import from public-domain	Tan,G.; Pickett,B.; Fedorova,N.; Amedeo,P.; Isom,R.; Hu,L.; Christensen,J.; Durbin,A.; Williams,T.; Arumemi,F.; Poulson,R.; Bao,Y.; Sanders,R.; Zhdanov,S.; Kiryutin,B.; Lipman,D.J.; Tatusova,T.; Hatcher,E.; Stallknecht,D.
EPI1228495	HA	United States	2017-May-22	EPI_ISL_309618	A/ruddy turnstone/New Jersey/UGAI17-2784/2017		Import from public-domain	Tan,G.; Pickett,B.; Fedorova,N.; Amedeo,P.; Isom,R.; Hu,L.; Christensen,J.; Durbin,A.; Williams,T.; Arumemi,F.; Poulson,R.; Bao,Y.; Sanders,R.; Zhdanov,S.; Kiryutin,B.; Lipman,D.J.; Tatusova,T.; Hatcher,E.; Stallknecht,D.
EPI1228481	HA	United States	2017-May-22	EPI_ISL_309616	A/ruddy turnstone/New Jersey/UGAI17-2778/2017		Import from public-domain	Tan,G.; Pickett,B.; Fedorova,N.; Amedeo,P.; Isom,R.; Hu,L.; Christensen,J.; Durbin,A.; Williams,T.; Arumemi,F.; Poulson,R.; Bao,Y.; Sanders,R.; Zhdanov,S.; Kiryutin,B.; Lipman,D.J.; Tatusova,T.; Hatcher,E.; Stallknecht,D.
EPI1228474	HA	United States	2017-May-22	EPI_ISL_309615	A/ruddy turnstone/New Jersey/UGAI17-2777/2017		Import from public-domain	Tan,G.; Pickett,B.; Fedorova,N.; Amedeo,P.; Isom,R.; Hu,L.; Christensen,J.; Durbin,A.; Williams,T.; Arumemi,F.; Poulson,R.; Bao,Y.; Sanders,R.; Zhdanov,S.; Kiryutin,B.; Lipman,D.J.; Tatusova,T.; Hatcher,E.; Stallknecht,D.
EPI1228460	HA	United States	2017-May-22	EPI_ISL_309613	A/ruddy turnstone/New Jersey/UGAI17-2773/2017		Import from public-domain	Tan,G.; Pickett,B.; Fedorova,N.; Amedeo,P.; Isom,R.; Hu,L.; Christensen,J.; Durbin,A.; Williams,T.; Arumemi,F.; Poulson,R.; Bao,Y.; Sanders,R.; Zhdanov,S.; Kiryutin,B.; Lipman,D.J.; Tatusova,T.; Hatcher,E.; Stallknecht,D.
EPI1228439	HA	United States	2017-May-22	EPI_ISL_309612	A/ruddy turnstone/New Jersey/UGAI17-2771/2017		Import from public-domain	Tan,G.; Pickett,B.; Fedorova,N.; Amedeo,P.; Isom,R.; Hu,L.; Christensen,J.; Durbin,A.; Williams,T.; Arumemi,F.; Poulson,R.; Bao,Y.; Sanders,R.; Zhdanov,S.; Kiryutin,B.; Lipman,D.J.; Tatusova,T.; Hatcher,E.; Stallknecht,D.
EPI1228340	HA	United States	2017-May-22	EPI_ISL_309593	A/ruddy turnstone/New Jersey/UGAI17-2769/2017		Import from public-domain	Tan,G.; Pickett,B.; Fedorova,N.; Amedeo,P.; Isom,R.; Hu,L.; Christensen,J.; Durbin,A.; Williams,T.; Arumemi,F.; Poulson,R.; Bao,Y.; Sanders,R.; Zhdanov,S.; Kiryutin,B.; Lipman,D.J.; Tatusova,T.; Hatcher,E.; Stallknecht,D.
EPI1228408	HA	United States	2017-May-22	EPI_ISL_309592	A/ruddy turnstone/New Jersey/UGAI17-2766/2017		Import from public-domain	Tan,G.; Pickett,B.; Fedorova,N.; Amedeo,P.; Isom,R.; Hu,L.; Christensen,J.; Durbin,A.; Williams,T.; Arumemi,F.; Poulson,R.; Bao,Y.; Sanders,R.; Zhdanov,S.; Kiryutin,B.; Lipman,D.J.; Tatusova,T.; Hatcher,E.; Stallknecht,D.
EPI1228337	HA	United States	2017-May-19	EPI_ISL_309590	A/ruddy turnstone/New Jersey/UGAI17-2729/2017		Import from public-domain	Tan,G.; Pickett,B.; Fedorova,N.; Amedeo,P.; Isom,R.; Hu,L.; Christensen,J.; Durbin,A.; Williams,T.; Arumemi,F.; Poulson,R.; Bao,Y.; Sanders,R.; Zhdanov,S.; Kiryutin,B.; Lipman,D.J.; Tatusova,T.; Hatcher,E.; Stallknecht,D.
EPI1228334	HA	United States	2017-May-19	EPI_ISL_309587	A/ruddy turnstone/New Jersey/UGAI17-2640/2017		Import from public-domain	Tan,G.; Pickett,B.; Fedorova,N.; Amedeo,P.; Isom,R.; Hu,L.; Christensen,J.; Durbin,A.; Williams,T.; Arumemi,F.; Poulson,R.; Bao,Y.; Sanders,R.; Zhdanov,S.; Kiryutin,B.; Lipman,D.J.; Tatusova,T.; Hatcher,E.; Stallknecht,D.
EPI1228333	HA	United States	2017-May-19	EPI_ISL_309586	A/ruddy turnstone/New Jersey/UGAI17-2624/2017		Import from public-domain	Tan,G.; Pickett,B.; Fedorova,N.; Amedeo,P.; Isom,R.; Hu,L.; Christensen,J.; Durbin,A.; Williams,T.; Arumemi,F.; Poulson,R.; Bao,Y.; Sanders,R.; Zhdanov,S.; Kiryutin,B.; Lipman,D.J.; Tatusova,T.; Hatcher,E.; Stallknecht,D.
EPI1224246	HA	United States	2017-May-21	EPI_ISL_308901	A/ruddy turnstone/Delaware Bay/329/2017		Import from public-domain
EPI1224237	HA	United States	2017-May-21	EPI_ISL_308900	A/ruddy turnstone/Delaware Bay/386/2017		Import from public-domain
EPI1224240	HA	United States	2017-May-21	EPI_ISL_308899	A/ruddy turnstone/Delaware Bay/393/2017		Import from public-domain
EPI890316	HA	Netherlands	2008-Nov-01	EPI_ISL_243651	A/turnstone/Netherlands/4/2008		Import from public-domain	Poen,M.J.; Verhagen,J.H.; Vuong,O.; Scheuer,R.D.; Pas,S.D.; Fouchier,R.A.M.
EPI890799	HA	Netherlands	2007-Jul-31	EPI_ISL_243639	A/turnstone/Netherlands/2/2007		Import from public-domain	Poen,M.J.; Verhagen,J.H.; Vuong,O.; Scheuer,R.D.; Pas,S.D.; Fouchier,R.A.M.
EPI890320	HA	Netherlands	2008-Oct-31	EPI_ISL_243638	A/turnstone/Netherlands/3/2008		Import from public-domain	Poen,M.J.; Verhagen,J.H.; Vuong,O.; Scheuer,R.D.; Pas,S.D.; Fouchier,R.A.M.
EPI890779	HA	Netherlands	2010-Oct-09	EPI_ISL_243486	A/turnstone/Netherlands/1/2010		Import from public-domain	Poen,M.J.; Verhagen,J.H.; Vuong,O.; Scheuer,R.D.; Pas,S.D.; Fouchier,R.A.M.
EPI175407	HA	United States	2008-May-21	EPI_ISL_63148	A/ruddy turnstone/Delaware/Sg-00469/2008		Import from public-domain	Sreevatsan,S.; Ramakrishnan,M.A.; Wang,P.; Anderson,T.L.; Jindal,N.; Chander,Y.; Goyal,S.M.; Osterholm,M.T.
EPI1621583	HA	United States	2008-May-21	EPI_ISL_63148	A/ruddy turnstone/Delaware/Sg-00469/2008		Import from public-domain	Sreevatsan,S.; Ramakrishnan,M.A.; Wang,P.; Anderson,T.L.; Jindal,N.; Chander,Y.; Goyal,S.M.; Osterholm,M.T.
EPI1791311	HA	United States	2018-Nov-30	EPI_ISL_506179	A/long-tailed duck/Wisconsin/18OS3416/2018		Import from public-domain	Killian,M.L.; Franzen,K.; Camp,P.; Stuber,T.; Robbe-Austerman,S.; Lauterbach,S.; Nolting,J.; Bowman,A.
EPI1791282	HA	United States	2018-Nov-30	EPI_ISL_506175	A/long-tailed duck/Wisconsin/18OS3407/2018		Import from public-domain	Killian,M.L.; Franzen,K.; Camp,P.; Stuber,T.; Robbe-Austerman,S.; Lauterbach,S.; Nolting,J.; Bowman,A.
EPI1791240	HA	United States	2018-Nov-30	EPI_ISL_506170	A/long-tailed duck/Wisconsin/18OS2993/2018		Import from public-domain	Killian,M.L.; Franzen,K.; Camp,P.; Stuber,T.; Robbe-Austerman,S.; Lauterbach,S.; Nolting,J.; Bowman,A.
EPI1549552	HA	United States	2016-Nov-29	EPI_ISL_378293	A/American Wigeon/Utah/D1615126/2016		Import from public-domain	Rejmanek,D.; Crossley,B.
EPI1551227	HA	United States	2016-Aug-01	EPI_ISL_378689	A/canine/Illinois/077741/2016		Import from public-domain
EPI1308189	HA	United States	2015-Sep-01	EPI_ISL_329184	A/canine/Georgia/101875/2015		Import from public-domain
EPI1308170	HA	United States	2016-Sep-01	EPI_ISL_329183	A/canine/Illinois/091375-16-1-1/2016		Import from public-domain
EPI1308155	HA	United States	2016-Sep-01	EPI_ISL_329178	A/canine/Indiana/17031-16-2/2016		Import from public-domain
EPI1308175	HA	United States	2015-Sep-01	EPI_ISL_329177	A/canine/Illinois/41915/2015		Import from public-domain
EPI1308132	HA	United States	2017-Sep-01	EPI_ISL_329176	A/canine/Indiana/1177-17-1/2017		Import from public-domain
EPI1308147	HA	United States	2016-Sep-01	EPI_ISL_329175	A/canine/Indiana/093165-16-1-1/2016		Import from public-domain
EPI1308115	HA	United States	2015-Sep-01	EPI_ISL_329174	A/canine/Illinois/I0182389/2015		Import from public-domain
EPI1308112	HA	United States	2016-Sep-01	EPI_ISL_329173	A/canine/Indiana/132276-16-1-2/2016		Import from public-domain
EPI1308091	HA	United States	2015-Sep-01	EPI_ISL_329170	A/canine/Indiana/2093681/2015		Import from public-domain
EPI1308082	HA	United States	2016-Sep-01	EPI_ISL_329169	A/canine/Illinois/145135-16-3-1/2016		Import from public-domain
EPI1308075	HA	United States	2016-Sep-01	EPI_ISL_329168	A/canine/Illinois/077752/2016		Import from public-domain
EPI1308090	HA	United States	2016-Sep-01	EPI_ISL_329167	A/canine/Illinois/20170110-1A4/2016		Import from public-domain
EPI1308068	HA	United States	2015-Sep-01	EPI_ISL_329166	A/canine/North Carolina/103297/2015		Import from public-domain
EPI1308085	HA	United States	2015-Sep-01	EPI_ISL_329165	A/canine/Texas/2100186/2015		Import from public-domain
EPI1308062	HA	United States	2016-Sep-01	EPI_ISL_329164	A/canine/Illinois/278597/2016		Import from public-domain
EPI1308076	HA	United States	2015-Sep-01	EPI_ISL_329163	A/canine/Pennsylvania/0261885/2015		Import from public-domain
EPI1224217	HA	United States	2016-Apr-01	EPI_ISL_308898	A/canine/Illinois/20170110-1G4/2016		Import from public-domain
EPI1224098	HA	United States	2016-Apr-01	EPI_ISL_308897	A/canine/Illinois/20170110-2F1/2016		Import from public-domain
EPI1224159	HA	United States	2017-Apr-01	EPI_ISL_308896	A/canine/Illinois/M17-05782-7-1/2017		Import from public-domain
EPI1224202	HA	United States	2016-Apr-01	EPI_ISL_308895	A/canine/Illinois/20170110-2G1/2016		Import from public-domain
EPI1224125	HA	United States	2017-Apr-01	EPI_ISL_308894	A/canine/Florida/20170606-2/2017		Import from public-domain
EPI1224187	HA	United States	2017-Apr-01	EPI_ISL_308893	A/canine/Kentucky/20170606-6/2017		Import from public-domain
EPI1224185	HA	United States	2017-Apr-01	EPI_ISL_308892	A/canine/Florida/20170606-11/2017		Import from public-domain
EPI1224113	HA	United States	2016-Apr-01	EPI_ISL_308891	A/canine/Illinois/M16-25374-19-1/2016		Import from public-domain
EPI1224158	HA	United States	2017-Apr-01	EPI_ISL_308890	A/canine/Illinois/M17-05782-4-1/2017		Import from public-domain
EPI1224048	HA	United States	2017-Apr-01	EPI_ISL_308889	A/canine/Illinois/M17-05782-1-1/2017		Import from public-domain
EPI1224102	HA	United States	2016-Apr-01	EPI_ISL_308888	A/canine/Illinois/M16-16391-2-1/2016		Import from public-domain
EPI1224165	HA	United States	2017-Apr-01	EPI_ISL_308887	A/canine/Illinois/M17-05782-11-1/2017		Import from public-domain
EPI1224049	HA	United States	2016-Apr-01	EPI_ISL_308886	A/canine/Illinois/20170110-1G12/2016		Import from public-domain
EPI1224190	HA	United States	2017-Apr-01	EPI_ISL_308885	A/canine/Pennsylvania/20170411-5/2017		Import from public-domain
EPI1224105	HA	United States	2017-Apr-01	EPI_ISL_308884	A/canine/Florida/20170606-8/2017		Import from public-domain
EPI1224128	HA	United States	2017-Apr-01	EPI_ISL_308883	A/canine/Illinois/M17-05782-8-1/2017		Import from public-domain
EPI1224209	HA	United States	2016-Apr-01	EPI_ISL_308882	A/canine/Illinois/187427-16-7/2016		Import from public-domain
EPI1224167	HA	United States	2017-Apr-01	EPI_ISL_308881	A/canine/NorthCarolina/20170606-28/2017		Import from public-domain
EPI1224082	HA	United States	2016-Apr-01	EPI_ISL_308880	A/canine/Illinois/M16-30480-3-1/2016		Import from public-domain
EPI1224103	HA	United States	2017-Apr-01	EPI_ISL_308879	A/canine/Kentucky/20170606-23/2017		Import from public-domain
EPI1224213	HA	United States	2017-Apr-01	EPI_ISL_308878	A/canine/Florida/20170606-17/2017		Import from public-domain
EPI1224150	HA	United States	2017-Apr-01	EPI_ISL_308877	A/canine/Florida/20170606-9/2017		Import from public-domain
EPI1224042	HA	United States	2017-Apr-01	EPI_ISL_308876	A/canine/Florida/20170606-18/2017		Import from public-domain
EPI1224162	HA	United States	2017-Apr-01	EPI_ISL_308875	A/canine/Florida/20170606-7/2017		Import from public-domain
EPI1224143	HA	Korea, Republic of	2016-Apr-01	EPI_ISL_308874	A/canine/South Korea/20170110-1F1/2016		Import from public-domain
EPI1224015	HA	United States	2016-Apr-01	EPI_ISL_308873	A/canine/Illinois/M16-25374-14-1/2016		Import from public-domain
EPI1224182	HA	United States	2017-Apr-01	EPI_ISL_308872	A/canine/California/20170411-20/2017		Import from public-domain
EPI1098565	HA	United States	2015-Nov-01	EPI_ISL_284698	A/canine/Illinois/328292/2015		Import from public-domain	Voorhees,I.E.H.; Glaser,A.L.; Toohey-Kurth,K.; Newbury,S.; Dalziel,B.D.; Dubovi,E.J.; Poulsen,K.; Leutenegger,C.; Willgert,K.J.E.; Brisbane-Cohen,L.; Richardson-Lopez,J.; Holmes,E.C.; Parrish,C.R.
EPI1098568	HA	United States	2015-Nov-01	EPI_ISL_284697	A/canine/Illinois/283066/2015		Import from public-domain	Voorhees,I.E.H.; Glaser,A.L.; Toohey-Kurth,K.; Newbury,S.; Dalziel,B.D.; Dubovi,E.J.; Poulsen,K.; Leutenegger,C.; Willgert,K.J.E.; Brisbane-Cohen,L.; Richardson-Lopez,J.; Holmes,E.C.; Parrish,C.R.
EPI1098555	HA	United States	2016-Nov-01	EPI_ISL_284696	A/canine/Illinois/077753/2016		Import from public-domain	Voorhees,I.E.H.; Glaser,A.L.; Toohey-Kurth,K.; Newbury,S.; Dalziel,B.D.; Dubovi,E.J.; Poulsen,K.; Leutenegger,C.; Willgert,K.J.E.; Brisbane-Cohen,L.; Richardson-Lopez,J.; Holmes,E.C.; Parrish,C.R.
EPI1098578	HA	United States	2015-Nov-01	EPI_ISL_284695	A/canine/Florida/269770/2015		Import from public-domain	Voorhees,I.E.H.; Glaser,A.L.; Toohey-Kurth,K.; Newbury,S.; Dalziel,B.D.; Dubovi,E.J.; Poulsen,K.; Leutenegger,C.; Willgert,K.J.E.; Brisbane-Cohen,L.; Richardson-Lopez,J.; Holmes,E.C.; Parrish,C.R.
EPI1098576	HA	United States	2016-Nov-01	EPI_ISL_284694	A/canine/Indiana/003018/2016		Import from public-domain	Voorhees,I.E.H.; Glaser,A.L.; Toohey-Kurth,K.; Newbury,S.; Dalziel,B.D.; Dubovi,E.J.; Poulsen,K.; Leutenegger,C.; Willgert,K.J.E.; Brisbane-Cohen,L.; Richardson-Lopez,J.; Holmes,E.C.; Parrish,C.R.
EPI1098536	HA	Korea, Republic of	2015-Nov-01	EPI_ISL_284693	A/canine/South Korea/0173915/2015		Import from public-domain	Voorhees,I.E.H.; Glaser,A.L.; Toohey-Kurth,K.; Newbury,S.; Dalziel,B.D.; Dubovi,E.J.; Poulsen,K.; Leutenegger,C.; Willgert,K.J.E.; Brisbane-Cohen,L.; Richardson-Lopez,J.; Holmes,E.C.; Parrish,C.R.
EPI1055313	HA	China	2016-Jan-15	EPI_ISL_277030	A/goose/Wuxi/7276/2016	Beijing Institute of Microbiology and Epidemiology	Beijing Institute of Microbiology and Epidemiology	Maijuan,Ma; Shanhui,Chen; Teng,Zhao
EPI531636	HA	China	2009-May-15	EPI_ISL_162561	A/goose/Guangxi/020G/2009		Import from public-domain	Liu,T.T.; Xie,Z.X.; Xie,L.J.; Xie,Z.Q.; Deng,X.W.; Liu,J.B.; Luo,S.S.; Fan,Q.; Pang,Y.S.
EPI966549	HA	United States	2012-Sep-28	EPI_ISL_257252	A/glaucous-winged gull/Alaska/473/2012		Import from public-domain	Reeves,A.B.; Ramey,A.M.; Hall,J.S.
EPI314515	HA	Canada	2008-May-09	EPI_ISL_89260	A/quail/QC/FAV-10/2008		Import from public-domain	Nfon,C.K.; Berhane,Y.; Zhang,S.; Handel,K.; Labrecque,O.; Pasick,J.
EPI314335	HA	Canada	2005-May-26	EPI_ISL_89186	A/turkey/BC/1529-3/2005		Import from public-domain	Nfon,C.K.; Berhane,Y.; Zhang,S.; Handel,K.; Labrecque,O.; Pasick,J.
EPI225337	HA	Zambia	2006-Aug-01	EPI_ISL_64401	A/pelican/Zambia/01/2006		Import from public-domain	Simulundu,E.; Mweene,A.S.; Tomabechi,D.; Hangombe,B.M.; Ishii,A.; Suzuki,Y.; Nakamura,I.; Sawa,H.; Sugimoto,C.; Ito,K.; Kida,H.; Saiwana,L.; Takada,A.
EPI131901	HA	Australia	1984-Jan-01	EPI_ISL_15106	A/red-necked stint/Western Australia/4915/1984		Import from public-domain
EPI15507	HA	China	2000-Jul-09	EPI_ISL_3172	A/Quail/Nanchang/7-026/2000		Import from public-domain
EPI90338	HA	China	2000-Jul-09	EPI_ISL_3172	A/Quail/Nanchang/7-026/2000		Import from public-domain
EPI15501	HA	China	2000-Sep-07	EPI_ISL_3169	A/Pigeon/Nanchang/9-058/2000		Import from public-domain
EPI90332	HA	China	2000-Sep-07	EPI_ISL_3169	A/Pigeon/Nanchang/9-058/2000		Import from public-domain
EPI12525	HA	Hong Kong (SAR)	1999-Jan-01	EPI_ISL_2614	A/pet bird/Hong Kong/1559/99		Import from public-domain
EPI12511	HA	Hong Kong (SAR)	1999-Jan-01	EPI_ISL_2612	A/aquatic bird/Hong Kong/399/99		Import from public-domain
EPI1772498	HA	Canada	2018-Mar-02	EPI_ISL_502306	A/canine/Ontario/NCFAD-2018-070-9/2018		Import from public-domain	Xu,W.; Weese,J.S.; Ojkic,D.; Lung,O.; Handel,K.; Berhane,Y.
EPI1772490	HA	Canada	2018-Mar-02	EPI_ISL_502305	A/canine/Ontario/NCFAD-2018-070-8/2018		Import from public-domain	Xu,W.; Weese,J.S.; Ojkic,D.; Lung,O.; Handel,K.; Berhane,Y.
EPI1772482	HA	Canada	2018-Mar-02	EPI_ISL_502304	A/canine/Ontario/NCFAD-2018-070-7/2018		Import from public-domain	Xu,W.; Weese,J.S.; Ojkic,D.; Lung,O.; Handel,K.; Berhane,Y.
EPI1772474	HA	Canada	2018-Feb-01	EPI_ISL_502303	A/canine/Ontario/NCFAD-2018-070-5/2018		Import from public-domain	Xu,W.; Weese,J.S.; Ojkic,D.; Lung,O.; Handel,K.; Berhane,Y.
EPI1772466	HA	Canada	2018-Jan-26	EPI_ISL_502302	A/canine/Ontario/NCFAD-2018-070-4/2018		Import from public-domain	Xu,W.; Weese,J.S.; Ojkic,D.; Lung,O.; Handel,K.; Berhane,Y.
EPI1772458	HA	Canada	2018-Jan-13	EPI_ISL_502301	A/canine/Ontario/NCFAD-2018-070-3/2018		Import from public-domain	Xu,W.; Weese,J.S.; Ojkic,D.; Lung,O.; Handel,K.; Berhane,Y.
EPI1772450	HA	Canada	2018-Jan-09	EPI_ISL_502300	A/canine/Ontario/NCFAD-2018-070-2/2018		Import from public-domain	Xu,W.; Weese,J.S.; Ojkic,D.; Lung,O.; Handel,K.; Berhane,Y.
EPI1772442	HA	Canada	2018-Mar-26	EPI_ISL_502299	A/canine/Ontario/NCFAD-2018-070-16/2018		Import from public-domain	Xu,W.; Weese,J.S.; Ojkic,D.; Lung,O.; Handel,K.; Berhane,Y.
EPI1772434	HA	Canada	2018-Mar-14	EPI_ISL_502298	A/canine/Ontario/NCFAD-2018-070-15/2018		Import from public-domain	Xu,W.; Weese,J.S.; Ojkic,D.; Lung,O.; Handel,K.; Berhane,Y.
EPI1772426	HA	Canada	2018-Mar-14	EPI_ISL_502297	A/canine/Ontario/NCFAD-2018-070-14/2018		Import from public-domain	Xu,W.; Weese,J.S.; Ojkic,D.; Lung,O.; Handel,K.; Berhane,Y.
EPI1772418	HA	Canada	2018-Mar-13	EPI_ISL_502296	A/canine/Ontario/NCFAD-2018-070-13/2018		Import from public-domain	Xu,W.; Weese,J.S.; Ojkic,D.; Lung,O.; Handel,K.; Berhane,Y.
EPI1772402	HA	Canada	2018-Mar-09	EPI_ISL_502294	A/canine/Ontario/NCFAD-2018-070-11/2018		Import from public-domain	Xu,W.; Weese,J.S.; Ojkic,D.; Lung,O.; Handel,K.; Berhane,Y.
EPI1772394	HA	Canada	2018-Mar-09	EPI_ISL_502293	A/canine/Ontario/NCFAD-2018-070-10/2018		Import from public-domain	Xu,W.; Weese,J.S.; Ojkic,D.; Lung,O.; Handel,K.; Berhane,Y.
EPI1772386	HA	Canada	2018-Jan-09	EPI_ISL_502292	A/canine/Ontario/NCFAD-2018-070-1/2018		Import from public-domain	Xu,W.; Weese,J.S.; Ojkic,D.; Lung,O.; Handel,K.; Berhane,Y.
EPI1772378	HA	Canada	2018-Oct-24	EPI_ISL_502291	A/canine/Ontario/NCFAD-2018-069-9/2018		Import from public-domain	Xu,W.; Weese,J.S.; Ojkic,D.; Lung,O.; Handel,K.; Berhane,Y.
EPI1772370	HA	Canada	2018-Oct-22	EPI_ISL_502290	A/canine/Ontario/NCFAD-2018-069-6/2018		Import from public-domain	Xu,W.; Weese,J.S.; Ojkic,D.; Lung,O.; Handel,K.; Berhane,Y.
EPI1772362	HA	Canada	2018-Oct-18	EPI_ISL_502289	A/canine/Ontario/NCFAD-2018-069-10/2018		Import from public-domain	Xu,W.; Weese,J.S.; Ojkic,D.; Lung,O.; Handel,K.; Berhane,Y.
EPI1772354	HA	Canada	2018-Oct-22	EPI_ISL_502288	A/canine/Ontario/NCFAD-2018-069-1/2018		Import from public-domain	Xu,W.; Weese,J.S.; Ojkic,D.; Lung,O.; Handel,K.; Berhane,Y.
EPI1555220	HA	China	2014-Jan-03	EPI_ISL_379547	A/canine/Beijing/20140103-90/2014		Import from public-domain	Lyu,Y.; Song,S.; Zhou,L.; Bing,G.; Wang,Q.; Sun,H.; Chen,M.; Hu,J.; Wang,M.; Pu,J.; Xia,Z.; Liu,J.; Sun,Y.
EPI1555211	HA	China	2014-Jan-10	EPI_ISL_379546	A/canine/Beijing/20140110-2/2014		Import from public-domain	Lyu,Y.; Song,S.; Zhou,L.; Bing,G.; Wang,Q.; Sun,H.; Chen,M.; Hu,J.; Wang,M.; Pu,J.; Xia,Z.; Liu,J.; Sun,Y.
EPI1555203	HA	China	2015-Jan-18	EPI_ISL_379545	A/canine/Beijing/20150118-256/2015		Import from public-domain	Lyu,Y.; Song,S.; Zhou,L.; Bing,G.; Wang,Q.; Sun,H.; Chen,M.; Hu,J.; Wang,M.; Pu,J.; Xia,Z.; Liu,J.; Sun,Y.
EPI1555195	HA	China	2015-Jan-20	EPI_ISL_379544	A/canine/Beijing/20150120-265/2015		Import from public-domain	Lyu,Y.; Song,S.; Zhou,L.; Bing,G.; Wang,Q.; Sun,H.; Chen,M.; Hu,J.; Wang,M.; Pu,J.; Xia,Z.; Liu,J.; Sun,Y.
EPI1555187	HA	China	2015-Jan-22	EPI_ISL_379543	A/canine/Beijing/20150122-284/2015		Import from public-domain	Lyu,Y.; Song,S.; Zhou,L.; Bing,G.; Wang,Q.; Sun,H.; Chen,M.; Hu,J.; Wang,M.; Pu,J.; Xia,Z.; Liu,J.; Sun,Y.
EPI1555179	HA	China	2015-Jan-24	EPI_ISL_379542	A/canine/Beijing/20150124-300/2015		Import from public-domain	Lyu,Y.; Song,S.; Zhou,L.; Bing,G.; Wang,Q.; Sun,H.; Chen,M.; Hu,J.; Wang,M.; Pu,J.; Xia,Z.; Liu,J.; Sun,Y.
EPI1555171	HA	China	2017-Mar-14	EPI_ISL_379541	A/canine/Beijing/20170314-73/2017		Import from public-domain	Lyu,Y.; Song,S.; Zhou,L.; Bing,G.; Wang,Q.; Sun,H.; Chen,M.; Hu,J.; Wang,M.; Pu,J.; Xia,Z.; Liu,J.; Sun,Y.
EPI1555163	HA	China	2017-Apr-17	EPI_ISL_379540	A/canine/Beijing/20170417-81/2017		Import from public-domain	Lyu,Y.; Song,S.; Zhou,L.; Bing,G.; Wang,Q.; Sun,H.; Chen,M.; Hu,J.; Wang,M.; Pu,J.; Xia,Z.; Liu,J.; Sun,Y.
EPI1555155	HA	China	2017-Apr-17	EPI_ISL_379539	A/canine/Beijing/20170417-83/2017		Import from public-domain	Lyu,Y.; Song,S.; Zhou,L.; Bing,G.; Wang,Q.; Sun,H.; Chen,M.; Hu,J.; Wang,M.; Pu,J.; Xia,Z.; Liu,J.; Sun,Y.
EPI1555147	HA	China	2017-Apr-24	EPI_ISL_379538	A/canine/Beijing/20170424-102/2017		Import from public-domain	Lyu,Y.; Song,S.; Zhou,L.; Bing,G.; Wang,Q.; Sun,H.; Chen,M.; Hu,J.; Wang,M.; Pu,J.; Xia,Z.; Liu,J.; Sun,Y.
EPI1555139	HA	China	2017-May-01	EPI_ISL_379537	A/canine/Beijing/20170501-108/2017		Import from public-domain	Lyu,Y.; Song,S.; Zhou,L.; Bing,G.; Wang,Q.; Sun,H.; Chen,M.; Hu,J.; Wang,M.; Pu,J.; Xia,Z.; Liu,J.; Sun,Y.
EPI1555131	HA	China	2017-May-10	EPI_ISL_379536	A/canine/Beijing/20170510-118/2017		Import from public-domain	Lyu,Y.; Song,S.; Zhou,L.; Bing,G.; Wang,Q.; Sun,H.; Chen,M.; Hu,J.; Wang,M.; Pu,J.; Xia,Z.; Liu,J.; Sun,Y.
EPI1555123	HA	China	2017-May-12	EPI_ISL_379535	A/canine/Beijing/20170512-120/2017		Import from public-domain	Lyu,Y.; Song,S.; Zhou,L.; Bing,G.; Wang,Q.; Sun,H.; Chen,M.; Hu,J.; Wang,M.; Pu,J.; Xia,Z.; Liu,J.; Sun,Y.
EPI1555115	HA	China	2017-May-12	EPI_ISL_379534	A/canine/Beijing/20170512-121/2017		Import from public-domain	Lyu,Y.; Song,S.; Zhou,L.; Bing,G.; Wang,Q.; Sun,H.; Chen,M.; Hu,J.; Wang,M.; Pu,J.; Xia,Z.; Liu,J.; Sun,Y.
EPI1555106	HA	China	2017-May-12	EPI_ISL_379533	A/canine/Beijing/20170512-122/2017		Import from public-domain	Lyu,Y.; Song,S.; Zhou,L.; Bing,G.; Wang,Q.; Sun,H.; Chen,M.; Hu,J.; Wang,M.; Pu,J.; Xia,Z.; Liu,J.; Sun,Y.
EPI1555098	HA	China	2017-May-12	EPI_ISL_379532	A/canine/Beijing/20170512-133/2017		Import from public-domain	Lyu,Y.; Song,S.; Zhou,L.; Bing,G.; Wang,Q.; Sun,H.; Chen,M.; Hu,J.; Wang,M.; Pu,J.; Xia,Z.; Liu,J.; Sun,Y.
EPI1555090	HA	China	2017-May-12	EPI_ISL_379531	A/canine/Beijing/20170512-137/2017		Import from public-domain	Lyu,Y.; Song,S.; Zhou,L.; Bing,G.; Wang,Q.; Sun,H.; Chen,M.; Hu,J.; Wang,M.; Pu,J.; Xia,Z.; Liu,J.; Sun,Y.
EPI1555066	HA	China	2017-May-28	EPI_ISL_379527	A/canine/Beijing/20170528-148/2017		Import from public-domain	Lyu,Y.; Song,S.; Zhou,L.; Bing,G.; Wang,Q.; Sun,H.; Chen,M.; Hu,J.; Wang,M.; Pu,J.; Xia,Z.; Liu,J.; Sun,Y.
EPI1555058	HA	China	2017-Jun-04	EPI_ISL_379526	A/canine/Beijing/20170604-164/2017		Import from public-domain	Lyu,Y.; Song,S.; Zhou,L.; Bing,G.; Wang,Q.; Sun,H.; Chen,M.; Hu,J.; Wang,M.; Pu,J.; Xia,Z.; Liu,J.; Sun,Y.
EPI1555050	HA	China	2017-Jun-10	EPI_ISL_379525	A/canine/Beijing/20170610-172/2017		Import from public-domain	Lyu,Y.; Song,S.; Zhou,L.; Bing,G.; Wang,Q.; Sun,H.; Chen,M.; Hu,J.; Wang,M.; Pu,J.; Xia,Z.; Liu,J.; Sun,Y.
EPI1555042	HA	China	2017-Jun-10	EPI_ISL_379524	A/canine/Beijing/20170610-173/2017		Import from public-domain	Lyu,Y.; Song,S.; Zhou,L.; Bing,G.; Wang,Q.; Sun,H.; Chen,M.; Hu,J.; Wang,M.; Pu,J.; Xia,Z.; Liu,J.; Sun,Y.
EPI1555034	HA	China	2017-Jun-10	EPI_ISL_379523	A/canine/Beijing/20170610-174/2017		Import from public-domain	Lyu,Y.; Song,S.; Zhou,L.; Bing,G.; Wang,Q.; Sun,H.; Chen,M.; Hu,J.; Wang,M.; Pu,J.; Xia,Z.; Liu,J.; Sun,Y.
EPI1555026	HA	China	2017-Jun-12	EPI_ISL_379522	A/canine/Beijing/20170612-183/2017		Import from public-domain	Lyu,Y.; Song,S.; Zhou,L.; Bing,G.; Wang,Q.; Sun,H.; Chen,M.; Hu,J.; Wang,M.; Pu,J.; Xia,Z.; Liu,J.; Sun,Y.
EPI1555018	HA	China	2017-Jun-14	EPI_ISL_379521	A/canine/Beijing/20170614-185/2017		Import from public-domain	Lyu,Y.; Song,S.; Zhou,L.; Bing,G.; Wang,Q.; Sun,H.; Chen,M.; Hu,J.; Wang,M.; Pu,J.; Xia,Z.; Liu,J.; Sun,Y.
EPI1555010	HA	China	2017-Jun-15	EPI_ISL_379520	A/canine/Beijing/20170615-195/2017		Import from public-domain	Lyu,Y.; Song,S.; Zhou,L.; Bing,G.; Wang,Q.; Sun,H.; Chen,M.; Hu,J.; Wang,M.; Pu,J.; Xia,Z.; Liu,J.; Sun,Y.
EPI1555002	HA	China	2017-Jun-16	EPI_ISL_379519	A/canine/Beijing/20170616-200/2017		Import from public-domain	Lyu,Y.; Song,S.; Zhou,L.; Bing,G.; Wang,Q.; Sun,H.; Chen,M.; Hu,J.; Wang,M.; Pu,J.; Xia,Z.; Liu,J.; Sun,Y.
EPI1554994	HA	China	2017-Jun-16	EPI_ISL_379518	A/canine/Beijing/20170616-202/2017		Import from public-domain	Lyu,Y.; Song,S.; Zhou,L.; Bing,G.; Wang,Q.; Sun,H.; Chen,M.; Hu,J.; Wang,M.; Pu,J.; Xia,Z.; Liu,J.; Sun,Y.
EPI1554986	HA	China	2017-Jun-18	EPI_ISL_379517	A/canine/Beijing/20170618-206/2017		Import from public-domain	Lyu,Y.; Song,S.; Zhou,L.; Bing,G.; Wang,Q.; Sun,H.; Chen,M.; Hu,J.; Wang,M.; Pu,J.; Xia,Z.; Liu,J.; Sun,Y.
EPI1554970	HA	China	2017-Jul-11	EPI_ISL_379515	A/canine/Beijing/20170711-16/2017		Import from public-domain	Lyu,Y.; Song,S.; Zhou,L.; Bing,G.; Wang,Q.; Sun,H.; Chen,M.; Hu,J.; Wang,M.; Pu,J.; Xia,Z.; Liu,J.; Sun,Y.
EPI1554962	HA	China	2017-Jul-12	EPI_ISL_379514	A/canine/Beijing/20170712-18/2017		Import from public-domain	Lyu,Y.; Song,S.; Zhou,L.; Bing,G.; Wang,Q.; Sun,H.; Chen,M.; Hu,J.; Wang,M.; Pu,J.; Xia,Z.; Liu,J.; Sun,Y.
EPI1554945	HA	China	2013-Nov-12	EPI_ISL_379512	A/canine/Beijing/20131112-279/2013		Import from public-domain	Lyu,Y.; Song,S.; Zhou,L.; Bing,G.; Wang,Q.; Sun,H.; Chen,M.; Hu,J.; Wang,M.; Pu,J.; Xia,Z.; Liu,J.; Sun,Y.
EPI1554937	HA	China	2013-Dec-03	EPI_ISL_379511	A/canine/Beijing/20131203-341/2013		Import from public-domain	Lyu,Y.; Song,S.; Zhou,L.; Bing,G.; Wang,Q.; Sun,H.; Chen,M.; Hu,J.; Wang,M.; Pu,J.; Xia,Z.; Liu,J.; Sun,Y.
EPI1554928	HA	China	2013-Dec-03	EPI_ISL_379510	A/canine/Beijing/20131203-342/2013		Import from public-domain	Lyu,Y.; Song,S.; Zhou,L.; Bing,G.; Wang,Q.; Sun,H.; Chen,M.; Hu,J.; Wang,M.; Pu,J.; Xia,Z.; Liu,J.; Sun,Y.
EPI1554920	HA	China	2013-Dec-04	EPI_ISL_379509	A/canine/Beijing/20131204-349/2013		Import from public-domain	Lyu,Y.; Song,S.; Zhou,L.; Bing,G.; Wang,Q.; Sun,H.; Chen,M.; Hu,J.; Wang,M.; Pu,J.; Xia,Z.; Liu,J.; Sun,Y.
EPI1554912	HA	China	2013-Dec-07	EPI_ISL_379508	A/canine/Beijing/20131207-365/2013		Import from public-domain	Lyu,Y.; Song,S.; Zhou,L.; Bing,G.; Wang,Q.; Sun,H.; Chen,M.; Hu,J.; Wang,M.; Pu,J.; Xia,Z.; Liu,J.; Sun,Y.
EPI1554904	HA	China	2012-Dec-15	EPI_ISL_379507	A/canine/Beijing/20121215-34/2012		Import from public-domain	Lyu,Y.; Song,S.; Zhou,L.; Bing,G.; Wang,Q.; Sun,H.; Chen,M.; Hu,J.; Wang,M.; Pu,J.; Xia,Z.; Liu,J.; Sun,Y.
EPI1554880	HA	China	2012-Dec-30	EPI_ISL_379504	A/canine/Beijing/20121230-62/2012		Import from public-domain	Lyu,Y.; Song,S.; Zhou,L.; Bing,G.; Wang,Q.; Sun,H.; Chen,M.; Hu,J.; Wang,M.; Pu,J.; Xia,Z.; Liu,J.; Sun,Y.
EPI1554800	HA	China	2017-Jun-01	EPI_ISL_379494	A/canine/Xi'an/20170601-157/2017		Import from public-domain	Lyu,Y.; Song,S.; Zhou,L.; Bing,G.; Wang,Q.; Sun,H.; Chen,M.; Hu,J.; Wang,M.; Pu,J.; Xia,Z.; Liu,J.; Sun,Y.
EPI1554792	HA	China	2017-Jun-01	EPI_ISL_379493	A/canine/Xi'an/20170601-159/2017		Import from public-domain	Lyu,Y.; Song,S.; Zhou,L.; Bing,G.; Wang,Q.; Sun,H.; Chen,M.; Hu,J.; Wang,M.; Pu,J.; Xia,Z.; Liu,J.; Sun,Y.
EPI1172897	HA	China	2015-Dec-16	EPI_ISL_297934	A/canine/China/LG2/2015		Import from public-domain	Huang,Z.
EPI1172889	HA	China	2015-Dec-16	EPI_ISL_297933	A/canine/China/LG1/2015		Import from public-domain	Huang,Z.
EPI1103619	HA	China	2015-Nov-25	EPI_ISL_285503	A/canine/China/JLM2/2015		Import from public-domain	Huang,Z.
EPI1103611	HA	China	2015-Nov-25	EPI_ISL_285502	A/canine/China/JLM1/2015		Import from public-domain	Huang,Z.
EPI559604	HA	Korea, Republic of	2012-Nov-05	EPI_ISL_170565	A/canine/Korea/S1/2012		Import from public-domain	Kim,J.A.; Park,E.H.; Yum,J.; Seo,S.H.
EPI544913	HA	Korea, Republic of	2012-Mar-13	EPI_ISL_167145	A/canine/Korea/VC125678/2012		Import from public-domain	Hong,M.; Na,W.; Moon,H.; Kang,B.-K.; Kim,J.-K.; Song,D.
EPI544906	HA	Korea, Republic of	2012-Mar-13	EPI_ISL_167144	A/canine/Korea/VC123578/2012		Import from public-domain	Hong,M.; Na,W.; Moon,H.; Kang,B.-K.; Kim,J.-K.; Song,D.
EPI544899	HA	Korea, Republic of	2012-Mar-13	EPI_ISL_167143	A/canine/Korea/VC378/2012		Import from public-domain	Hong,M.; Na,W.; Moon,H.; Kang,B.-K.; Kim,J.-K.; Song,D.
EPI546825	HA	United States	2009-Jan-01	EPI_ISL_166506	A/canine/PA/111788.2/2009		Import from public-domain	Dalziel,B.D.; Huang,K.; Geoghegan,J.L.; Arinaminpathy,N.; Dubovi,E.J.; Grenfell,B.T.; Ellner,S.P.; Holmes,E.C.; Parrish,C.R.
EPI546817	HA	United States	2013-Jan-01	EPI_ISL_166505	A/canine/VT/11039/2013		Import from public-domain	Dalziel,B.D.; Huang,K.; Geoghegan,J.L.; Arinaminpathy,N.; Dubovi,E.J.; Grenfell,B.T.; Ellner,S.P.; Holmes,E.C.; Parrish,C.R.
EPI546815	HA	United States	2011-Jan-01	EPI_ISL_166503	A/canine/NY/120106.2/2011		Import from public-domain	Dalziel,B.D.; Huang,K.; Geoghegan,J.L.; Arinaminpathy,N.; Dubovi,E.J.; Grenfell,B.T.; Ellner,S.P.; Holmes,E.C.; Parrish,C.R.
EPI531364	HA	China	2013-Mar-10	EPI_ISL_162440	A/canine/Heilongjiang/L1/2013		Import from public-domain	Liu,C.G.; Liu,M.
EPI531356	HA	China	2012-May-19	EPI_ISL_162438	A/canine/Liaoning/H6/2012		Import from public-domain	Liu,C.G.; Liu,M.
EPI531348	HA	China	2012-Apr-11	EPI_ISL_162436	A/canine/Liaoning/27/2012		Import from public-domain	Liu,C.G.; Liu,M.
EPI398990	HA	Korea, Republic of	2011-Nov-01	EPI_ISL_129987	A/canine/Korea/KRIBB01/2011		Import from public-domain	Na,W.; Hong,M.; Kim,J.; Song,D.; Kang,B.
EPI397289	HA	China	2010-Sep-30	EPI_ISL_129593	A/canine/Zhejiang/1/2010		Import from public-domain	Li,Z.; Zhang,X.; Teng,Q.
EPI297518	HA	United States	2006-Jan-01	EPI_ISL_84848	A/canine/Colorado/30604/2006		Import from public-domain	Yamanaka,T.; Nemoto,M.; Tsujimura,K.; Kondo,T.; Matsumura,T.
EPI284230	HA	China	2007-Apr-18	EPI_ISL_80508	A/canine/Guangdong/1/2007		Import from public-domain	Li,S.; Shi,Z.; Jiao,P.; Zhang,G.; Zhong,Z.; Tian,W.; Cai,Z.; Long,L.; Zhu,X.; Liao,M.; Wan,X.
EPI284222	HA	China	2007-Oct-18	EPI_ISL_80507	A/canine/Guangdong/2/2007		Import from public-domain	Li,S.; Shi,Z.; Jiao,P.; Zhang,G.; Zhong,Z.; Tian,W.; Cai,Z.; Long,L.; Zhu,X.; Liao,M.; Wan,X.
EPI284214	HA	China	2006-Aug-01	EPI_ISL_80506	A/canine/Guangdong/2/2006		Import from public-domain	Li,S.; Shi,Z.; Jiao,P.; Zhang,G.; Zhong,Z.; Tian,W.; Cai,Z.; Long,L.; Zhu,X.; Liao,M.; Wan,X.
EPI284206	HA	China	2006-Jun-01	EPI_ISL_80505	A/canine/Guangdong/1/2006		Import from public-domain	Li,S.; Shi,Z.; Jiao,P.; Zhang,G.; Zhong,Z.; Tian,W.; Cai,Z.; Long,L.; Zhu,X.; Liao,M.; Wan,X.
EPI237566	HA	United States	2006-Jan-04	EPI_ISL_68224	A/canine/Florida/14/2006		Import from public-domain	Moore,J.A.; Lakshmanan,N.; Deshpande,M.S.; Wasmoen,T.L.
EPI1103589	HA	Brazil	2015-Sep-22	EPI_ISL_285497	A/equine/Sao_Paulo/32.FMVZ/2015		Import from public-domain	Favaro,P.F.; Fernandes,W.R.; Reischak,D.; Brandao,P.E.; Silva,S.O.S.; Richtzenhain,L.J.
EPI1103586	HA	Brazil	2015-Sep-21	EPI_ISL_285494	A/equine/Sao_Paulo/15.FMVZ/2015		Import from public-domain	Favaro,P.F.; Fernandes,W.R.; Reischak,D.; Brandao,P.E.; Silva,S.O.S.; Richtzenhain,L.J.
EPI1103585	HA	Brazil	2015-Sep-21	EPI_ISL_285493	A/equine/Sao_Paulo/12.FMVZ/2015		Import from public-domain	Favaro,P.F.; Fernandes,W.R.; Reischak,D.; Brandao,P.E.; Silva,S.O.S.; Richtzenhain,L.J.
EPI1103584	HA	Brazil	2015-Sep-21	EPI_ISL_285492	A/equine/Sao_Paulo/11.FMVZ/2015		Import from public-domain	Favaro,P.F.; Fernandes,W.R.; Reischak,D.; Brandao,P.E.; Silva,S.O.S.; Richtzenhain,L.J.
EPI1103583	HA	Brazil	2015-Sep-21	EPI_ISL_285491	A/equine/Sao_Paulo/10.FMVZ/2015		Import from public-domain	Favaro,P.F.; Fernandes,W.R.; Reischak,D.; Brandao,P.E.; Silva,S.O.S.; Richtzenhain,L.J.
EPI1103582	HA	Brazil	2015-Sep-21	EPI_ISL_285490	A/equine/Sao_Paulo/8.FMVZ/2015		Import from public-domain	Favaro,P.F.; Fernandes,W.R.; Reischak,D.; Brandao,P.E.; Silva,S.O.S.; Richtzenhain,L.J.
EPI957606	HA	United Kingdom	2016-Jun-15	EPI_ISL_240664	A/Equine/Hampshire/4/2016	Animal Health Trust	Animal Health Trust
EPI873593	HA	United Kingdom	2015-Oct-06	EPI_ISL_240663	A/Equine/Kent/1/15	Animal Health Trust	Animal Health Trust
EPI873584	HA	United Kingdom	2015-Nov-03	EPI_ISL_240662	A/Equine/East Sussex/1/2015	Animal Health Trust	Animal Health Trust
EPI873575	HA	United Kingdom	2013-Feb-02	EPI_ISL_240595	A/Equine/Ayrshire/1/2013	Animal Health Trust	Animal Health Trust
EPI710985	HA	United Kingdom	2015-Jul-23	EPI_ISL_212044	A/equine/Scottish Borders/3/2015	Animal Health Trust	Animal Health Trust
EPI643192	HA	United Kingdom	2015-Jun-25	EPI_ISL_195790	A/equine/South Lanarkshire/1/2015	Animal Health Trust	Animal Health Trust
EPI558696	HA	Kazakhstan	2012-Sep-01	EPI_ISL_170788	A/equine/LKZ/09/2012		Import from public-domain	Strochkov,V.; Burashev,E.; Orynbayev,M.; Sultankulova,K.
EPI558694	HA	Kazakhstan	2012-Sep-01	EPI_ISL_170787	A/equine/Baizak/09/2012		Import from public-domain	Strochkov,V.; Burashev,E.; Orynbayev,M.; Sultankulova,K.
EPI542619	HA	Kazakhstan	2012-Aug-17	EPI_ISL_166607	A/equine/South Kazakhstan/236/2012		Import from public-domain	Karamendin,K.; Kydyrmanov,A.; Kasymbekov,Y.; Khan,E.; Daulbayeva,K.; Asanova,S.; Zhumatov,K.; Seidalina,A.; Sayatov,M.; Fereidouni,S.R.; Starrick,E.
EPI398887	HA	Korea, Republic of	2011-Jul-01	EPI_ISL_129971	A/equine/Kyonggi/SA1/2011		Import from public-domain	Na,W.; Hong,M.; Kim,H.; Kim,J.; Song,D.; Kang,B.
EPI376186	HA	Japan	2011-Dec-14	EPI_ISL_121373	A/equine/Yokohama/aq79/2011		Import from public-domain	Kida,H.; Sakoda,Y.; Okamatsu,M.; Hatamachi,J.
EPI376184	HA	Japan	2011-Dec-14	EPI_ISL_121372	A/equine/Yokohama/aq53/2011		Import from public-domain	Kida,H.; Sakoda,Y.; Okamatsu,M.; Hatamachi,J.
EPI376182	HA	Japan	2011-Dec-14	EPI_ISL_121371	A/equine/Yokohama/aq29/2011		Import from public-domain	Kida,H.; Sakoda,Y.; Okamatsu,M.; Hatamachi,J.
EPI376180	HA	Japan	2011-Dec-15	EPI_ISL_121370	A/equine/Yokohama/aq5/2011		Import from public-domain	Kida,H.; Sakoda,Y.; Okamatsu,M.; Hatamachi,J.
EPI314449	HA	Japan	2007-Jan-01	EPI_ISL_89221	A/equine/Tottori/1/07		Import from public-domain	Said,A.W.; Kodani,M.; Usui,T.; Fujimoto,Y.; Ito,T.; Yamaguchi,T.
EPI314123	HA	Japan	2010-Jan-01	EPI_ISL_89158	A/equine/Yokohama/aq13/2010		Import from public-domain	Okamatsu,M.; Kuribayashi,S.; Sakoda,Y.; Kida,H.
EPI314112	HA	Kazakhstan	2007-Jan-01	EPI_ISL_89156	A/equine/Otar/764/2007		Import from public-domain	Strochkov,V.M.; Sandybayev,N.; Sultankulova,K.; Chervyakova,O.
EPI239850	HA	Nigeria	1991-Jan-01	EPI_ISL_68847	A/equine/Ibadan/9/91		Import from public-domain	Mccauley,J.
EPI239849	HA	Nigeria	1991-Jan-01	EPI_ISL_68846	A/equine/Ibadan/6/91		Import from public-domain	Mccauley,J.
EPI239827	HA	Sweden	1991-Jan-01	EPI_ISL_68837	A/TBY/91		Import from public-domain	Oxburgh,L.; Berg,M.; Klingeborn,B.; Emmoth,E.; Linne,T.
EPI161638	HA	Chile	2006-Jan-01	EPI_ISL_23100	A/equine/Lonquen/1/2006		Import from public-domain
EPI154018	HA	Germany	1989-Jan-01	EPI_ISL_19683	A/equine/Berlin/1/1989		Import from public-domain
EPI154010	HA	France	1979-Jan-01	EPI_ISL_19682	A/equine/Fontainbleu/1/1979		Import from public-domain
EPI154002	HA	Brazil	1969-Jan-01	EPI_ISL_19681	A/equine/Sao Paulo/1/1969		Import from public-domain
EPI153994	HA	Romania	1980-Jan-01	EPI_ISL_19680	A/equine/Romania/1/1980		Import from public-domain
EPI153986	HA	Switzerland	1979-Jan-01	EPI_ISL_19679	A/equine/Switzerland/1118/1979		Import from public-domain
EPI153978	HA	Italy	1991-Jan-01	EPI_ISL_19678	A/equine/Italy/1062/1991		Import from public-domain
EPI153970	HA	Italy	1991-Jan-01	EPI_ISL_19677	A/equine/Roma/5/1991		Import from public-domain
EPI153962	HA	Switzerland	1993-Jan-01	EPI_ISL_19676	A/equine/Switzerland/173/1993		Import from public-domain
EPI153954	HA	Austria	1992-Jan-01	EPI_ISL_19675	A/equine/Austria/421/1992		Import from public-domain
EPI153946	HA	Italy	1992-Jan-01	EPI_ISL_19674	A/equine/Italy/1199/1992		Import from public-domain
EPI153938	HA	Italy	1991-Jan-01	EPI_ISL_19673	A/equine/Italy/824/1991		Import from public-domain
EPI153930	HA	United States	1985-Jan-01	EPI_ISL_19672	A/equine/Santa Fe/1/1985		Import from public-domain
EPI153922	HA	Argentina	1985-Jan-01	EPI_ISL_19671	A/equine/Cordoba/18/1985		Import from public-domain
EPI153914	HA	Brazil	1963-Jan-01	EPI_ISL_19670	A/equine/Sao Paulo/6/1963		Import from public-domain
EPI153850	HA	United States	1986-Jan-01	EPI_ISL_19663	A/equine/Kentucky/3/1986		Import from public-domain
EPI152769	HA	United States	1987-Jan-01	EPI_ISL_19104	A/equine/Kentucky/2/1987		Import from public-domain
EPI133332	HA	United States	1983-Jan-01	EPI_ISL_15356	A/equine/New York/1/1983		Import from public-domain
EPI133275	HA	United States	1994-Jan-01	EPI_ISL_15353	A/equine/Kentucky/8/1994		Import from public-domain
EPI133256	HA	United States	1991-Jan-01	EPI_ISL_15352	A/equine/Kentucky/1/1991		Import from public-domain
EPI133218	HA	United States	1991-Jan-01	EPI_ISL_15351	A/equine/Alaska/29759/1991		Import from public-domain
EPI133199	HA	United States	1992-Jan-01	EPI_ISL_15350	A/equine/Kentucky/1/1992		Import from public-domain
EPI133180	HA	United States	1991-Jan-01	EPI_ISL_15349	A/equine/Texas/39655/1991		Import from public-domain
EPI133161	HA	United States	1990-Jan-01	EPI_ISL_15348	A/equine/Kentucky/1277/1990		Import from public-domain
EPI133142	HA	United States	1988-Jan-01	EPI_ISL_15347	A/equine/Kentucky/698/1988		Import from public-domain
EPI133123	HA	United States	1988-Jan-01	EPI_ISL_15346	A/equine/Kentucky/694/1988		Import from public-domain
EPI133104	HA	United States	1988-Jan-01	EPI_ISL_15345	A/equine/Kentucky/692/1988		Import from public-domain
EPI133066	HA	United States	1986-Jan-01	EPI_ISL_15344	A/equine/Kentucky/1/1986		Import from public-domain
EPI133047	HA	United States	1982-Jan-01	EPI_ISL_15343	A/equine/California/83/1982		Import from public-domain
EPI133028	HA	United States	1981-Jan-01	EPI_ISL_15342	A/equine/Kentucky/3/1981		Import from public-domain
EPI501696	HA	China	2011-Aug-10	EPI_ISL_154458	A/feline/Guangdong/1/2011		Import from public-domain	Tu,L.; Li,S.; Yuan,Z.; Li,H.; Zhang,G.
EPI416234	HA	Korea, Republic of	2010-Mar-01	EPI_ISL_134031	A/feline/Korea/01/2010		Import from public-domain	Park,S.-J.; Song,D.-S.
EPI368987	HA	Korea, Republic of	2011-Oct-01	EPI_ISL_117503	A/feline/Korea/02/2011		Import from public-domain	Na,W.; Hong,M.; Song,E.; Kim,J.
EPI1153532	HA	Mongolia	2011-Aug-27	EPI_ISL_293993	A/duck/Mongolia/103/2011		Import from public-domain	Sakoda,Y.; Okamatsu,M.; Matsuno,K.; Jizou,M.
EPI1055297	HA	China	2015-Jan-15	EPI_ISL_277028	A/chicken/Wuxi/4859/2015	Beijing Institute of Microbiology and Epidemiology	Beijing Institute of Microbiology and Epidemiology	Maijuan,Ma; Shanhui,Chen; Teng,Zhao
EPI299314	HA	Japan	2008-Oct-08	EPI_ISL_85155	A/avian/Japan/8KI0040/2008		Import from public-domain	The NIAID Influenza Genome Sequencing Consortium
EPI299306	HA	Japan	2008-Oct-08	EPI_ISL_85154	A/avian/Japan/8KI0068/2008		Import from public-domain	The NIAID Influenza Genome Sequencing Consortium
EPI299298	HA	Japan	2008-Oct-08	EPI_ISL_85153	A/avian/Japan/8KI0102/2008		Import from public-domain	The NIAID Influenza Genome Sequencing Consortium
EPI299290	HA	Japan	2008-Oct-08	EPI_ISL_85152	A/avian/Japan/8KI0129/2008		Import from public-domain	The NIAID Influenza Genome Sequencing Consortium
EPI299274	HA	Japan	2008-Oct-08	EPI_ISL_85150	A/avian/Japan/8KI0150/2008		Import from public-domain	The NIAID Influenza Genome Sequencing Consortium
EPI299266	HA	Japan	2008-Oct-08	EPI_ISL_85149	A/avian/Japan/8KI0162/2008		Import from public-domain	The NIAID Influenza Genome Sequencing Consortium
EPI942079	HA	China	2016-Jan-27	EPI_ISL_252831	A/chicken/Ganzhou/GZ43/2016		Import from public-domain	Chen,L.J.; Tian,J.H.; Lin,X.D.; Liao,Y.; Shi,M.; Zhang,Y.Z.
EPI942078	HA	China	2016-Mar-03	EPI_ISL_252830	A/chicken/Ganzhou/GZ157/2016		Import from public-domain	Chen,L.J.; Tian,J.H.; Lin,X.D.; Liao,Y.; Shi,M.; Zhang,Y.Z.
EPI708136	HA	China	2014-Apr-16	EPI_ISL_211516	A/chicken/Guangdong/G1863/2014		Import from public-domain	Li,Z.; Liu,S.; Hou,G.; Wang,S.; Li,J.; Zhang,X.; Wang,D.; Chen,J.
EPI660871	HA	China	2015-Jan-08	EPI_ISL_199315	A/chicken/Jiangxi/01.08 YGCB018-P/2015(H3N2)		Institute of Microbiology, Chinese Academy of Sciences
EPI660831	HA	China	2015-Feb-05	EPI_ISL_199310	A/chicken/Jiangxi/02.05 YGYXG001-P/2015(H3N2)		Institute of Microbiology, Chinese Academy of Sciences
EPI544773	HA	China	2013-Aug-15	EPI_ISL_167102	A/chicken/Shanghai/LPM2/2013		Import from public-domain	Yang,D.; Liu,J.; Ju,H.; Ge,F.; Wang,J.; Li,X.; Liu,P.; Zhou,J.
EPI15471	HA	China	2000-Jul-09	EPI_ISL_3154	A/Chicken/Nanchang/7-010/2000		Import from public-domain
EPI90336	HA	China	2000-Jul-09	EPI_ISL_3154	A/Chicken/Nanchang/7-010/2000		Import from public-domain
EPI15451	HA	China	2000-Sep-28	EPI_ISL_3144	A/Bantam/Nanchang/9-366/2000		Import from public-domain
EPI90334	HA	China	2000-Sep-28	EPI_ISL_3144	A/Bantam/Nanchang/9-366/2000		Import from public-domain
EPI1580104	HA	Vietnam	2014-Sep-09	EPI_ISL_387779	A/duck/Viet Nam/HN-1734/2014		Import from public-domain	Tan,G.; Pickett,B.; Fedorova,N.; Amedeo,P.; Isom,R.; Hu,L.; Christensen,J.; Miller,J.; Durbin,A.; Williams,T.; Arumemi,F.; Kawaoka,Y.; Zhong,G.; Neumann,G.
EPI1580096	HA	Vietnam	2014-Sep-09	EPI_ISL_387778	A/duck/Viet Nam/HN-1732/2014		Import from public-domain	Tan,G.; Pickett,B.; Fedorova,N.; Amedeo,P.; Isom,R.; Hu,L.; Christensen,J.; Miller,J.; Durbin,A.; Williams,T.; Arumemi,F.; Kawaoka,Y.; Zhong,G.; Neumann,G.
EPI1580088	HA	Vietnam	2014-Sep-09	EPI_ISL_387777	A/duck/Viet Nam/HN-1731/2014		Import from public-domain	Tan,G.; Pickett,B.; Fedorova,N.; Amedeo,P.; Isom,R.; Hu,L.; Christensen,J.; Miller,J.; Durbin,A.; Williams,T.; Arumemi,F.; Kawaoka,Y.; Zhong,G.; Neumann,G.
EPI1580080	HA	Vietnam	2014-Sep-09	EPI_ISL_387776	A/duck/Viet Nam/HN-1730/2014		Import from public-domain	Tan,G.; Pickett,B.; Fedorova,N.; Amedeo,P.; Isom,R.; Hu,L.; Christensen,J.; Miller,J.; Durbin,A.; Williams,T.; Arumemi,F.; Kawaoka,Y.; Zhong,G.; Neumann,G.
EPI1230087	HA	Netherlands	2006-Sep-27	EPI_ISL_309832	A/Duck/Netherlands/06027358/2006	Wageningen Bioveterinary Research	Wageningen Bioveterinary Research	Bergervoet, Saskia; Heutink, Rene; Harders, Frank; Beerens, Nancy
EPI1153583	HA	Mongolia	2010-Aug-28	EPI_ISL_294002	A/duck/Mongolia/181/2010		Import from public-domain	Sakoda,Y.; Okamatsu,M.; Matsuno,K.; Jizou,M.
EPI1153558	HA	Mongolia	2010-Aug-28	EPI_ISL_293999	A/duck/Mongolia/146/2010		Import from public-domain	Sakoda,Y.; Okamatsu,M.; Matsuno,K.; Jizou,M.
EPI1153538	HA	Mongolia	2009-Sep-01	EPI_ISL_293994	A/duck/Mongolia/1047/2009		Import from public-domain	Sakoda,Y.; Okamatsu,M.; Matsuno,K.; Jizou,M.
EPI1153524	HA	Japan	2014-Sep-23	EPI_ISL_293991	A/duck/Hokkaido/102/2014		Import from public-domain	Sakoda,Y.; Okamatsu,M.; Matsuno,K.; Jizou,M.
EPI1153517	HA	Japan	2015-Oct-09	EPI_ISL_293990	A/duck/Hokkaido/10/2015		Import from public-domain	Sakoda,Y.; Okamatsu,M.; Matsuno,K.; Jizou,M.
EPI1151726	HA	Japan	2010-Sep-30	EPI_ISL_293520	A/duck/Hokkaido/W4/2010		Import from public-domain	Sakoda,Y.; Okamatsu,M.; Matsuno,K.; Jizou,M.
EPI1151628	HA	Japan	2014-Sep-19	EPI_ISL_293507	A/duck/Hokkaido/91/2014		Import from public-domain	Sakoda,Y.; Okamatsu,M.; Matsuno,K.; Jizou,M.
EPI1105861	HA	Japan	2016-Jan-01	EPI_ISL_285846	A/duck/Ibaraki/1/2016	National Institute of Animal Health	National Institute of Animal Health	Mine,J
EPI1103238	HA	China	2017-Mar-01	EPI_ISL_285381	A/duck/Fujian/SD063/2017		Import from public-domain	Zhao,R.
EPI1055305	HA	China	2016-Jan-15	EPI_ISL_277029	A/duck/Wuxi/7275/2016	Beijing Institute of Microbiology and Epidemiology	Beijing Institute of Microbiology and Epidemiology	Maijuan,Ma; Shanhui,Chen; Teng,Zhao
EPI942070	HA	China	2015-Nov-15	EPI_ISL_252822	A/duck/Hubei/ZYSYF2/2015		Import from public-domain	Chen,L.J.; Tian,J.H.; Lin,X.D.; Liao,Y.; Shi,M.; Zhang,Y.Z.
EPI942069	HA	China	2015-Nov-15	EPI_ISL_252821	A/duck/Hubei/ZYSYF9/2015		Import from public-domain	Chen,L.J.; Tian,J.H.; Lin,X.D.; Liao,Y.; Shi,M.; Zhang,Y.Z.
EPI942068	HA	China	2015-Nov-15	EPI_ISL_252820	A/duck/Hubei/ZYSYF21/2015		Import from public-domain	Chen,L.J.; Tian,J.H.; Lin,X.D.; Liao,Y.; Shi,M.; Zhang,Y.Z.
EPI942061	HA	China	2015-Nov-15	EPI_ISL_252813	A/duck/Hubei/ZYSYF18/2015		Import from public-domain	Chen,L.J.; Tian,J.H.; Lin,X.D.; Liao,Y.; Shi,M.; Zhang,Y.Z.
EPI942060	HA	China	2015-Nov-15	EPI_ISL_252812	A/duck/Hubei/ZYSYF12/2015		Import from public-domain	Chen,L.J.; Tian,J.H.; Lin,X.D.; Liao,Y.; Shi,M.; Zhang,Y.Z.
EPI942059	HA	China	2015-Nov-15	EPI_ISL_252811	A/duck/Hubei/ZYSYF4/2015		Import from public-domain	Chen,L.J.; Tian,J.H.; Lin,X.D.; Liao,Y.; Shi,M.; Zhang,Y.Z.
EPI710990	HA	China	2014-Feb-04	EPI_ISL_212045	A/duck/Anhui/D293/2014		Import from public-domain	Li,C.; Yu,M.; Sun,H.; Liu,L.; Liu,J.
EPI708148	HA	China	2014-Apr-22	EPI_ISL_211526	A/duck/Anhui/A1804/2014		Import from public-domain	Li,Z.; Liu,S.; Hou,G.; Wang,S.; Li,J.; Zhang,X.; Wang,D.; Chen,J.
EPI708147	HA	China	2014-Apr-22	EPI_ISL_211525	A/duck/Anhui/A1787/2014		Import from public-domain	Li,Z.; Liu,S.; Hou,G.; Wang,S.; Li,J.; Zhang,X.; Wang,D.; Chen,J.
EPI708144	HA	China	2014-Apr-22	EPI_ISL_211523	A/duck/Anhui/A1650/2014		Import from public-domain	Li,Z.; Liu,S.; Hou,G.; Wang,S.; Li,J.; Zhang,X.; Wang,D.; Chen,J.
EPI708142	HA	China	2014-Apr-22	EPI_ISL_211522	A/duck/Anhui/A1611/2014		Import from public-domain	Li,Z.; Liu,S.; Hou,G.; Wang,S.; Li,J.; Zhang,X.; Wang,D.; Chen,J.
EPI708138	HA	China	2014-Apr-22	EPI_ISL_211518	A/duck/Anhui/A1466/2014		Import from public-domain	Li,Z.; Liu,S.; Hou,G.; Wang,S.; Li,J.; Zhang,X.; Wang,D.; Chen,J.
EPI660983	HA	China	2015-Jan-14	EPI_ISL_199329	A/duck/Jiangxi/01.14 NCJD028-P/2015(H3N8)		Institute of Microbiology, Chinese Academy of Sciences
EPI660919	HA	China	2015-Apr-22	EPI_ISL_199321	A/duck/Guangdong/04.22 DGCP074-P/2015(H3N2)		Institute of Microbiology, Chinese Academy of Sciences
EPI660895	HA	China	2015-Jan-14	EPI_ISL_199318	A/duck/Jiangxi/01.14 NCJD035-P/2015(H3N2)		Institute of Microbiology, Chinese Academy of Sciences
EPI660887	HA	China	2015-Jan-14	EPI_ISL_199317	A/duck/Jiangxi/01.14 NCJD038-P/2015(H3N2)		Institute of Microbiology, Chinese Academy of Sciences
EPI660359	HA	China	2015-Apr-22	EPI_ISL_199251	A/duck/Guangdong/04.22 DGCP083-P/2015(H3N8)		Institute of Microbiology, Chinese Academy of Sciences
EPI659927	HA	China	2015-Mar-26	EPI_ISL_199197	A/duck/Guangdong/03.26 DGCP072-P/2015(H3N8)		Institute of Microbiology, Chinese Academy of Sciences
EPI574203	HA	Bulgaria	2009-Feb-09	EPI_ISL_174879	A/mule duck/Bulgaria/248/2009		Import from public-domain	Marinove-Petkova,A.; Georgiev,G.; Petkov,T.; Darnell,D.; Franks,J.; Walker,D.; Seiler,P.; Danner,A.; Graham,A.; McKenzie,P.; Krauss,S.; Webby,R.J.; Webster,R.G.
EPI544794	HA	China	2013-Apr-26	EPI_ISL_167105	A/duck/Shanghai/SH3/2013		Import from public-domain	Yang,D.; Liu,J.; Ju,H.; Ge,F.; Wang,J.; Li,X.; Liu,P.; Zhou,J.
EPI544787	HA	China	2013-Apr-26	EPI_ISL_167104	A/duck/Shanghai/SH2/2013		Import from public-domain	Yang,D.; Liu,J.; Ju,H.; Ge,F.; Wang,J.; Li,X.; Liu,P.; Zhou,J.
EPI544780	HA	China	2013-Apr-26	EPI_ISL_167103	A/duck/Shanghai/SH1/2013		Import from public-domain	Yang,D.; Liu,J.; Ju,H.; Ge,F.; Wang,J.; Li,X.; Liu,P.; Zhou,J.
EPI469555	HA	China	2000-Jan-01	EPI_ISL_146342	A/duck/Guangdong/455/2000		Import from public-domain	Lam,T.T.Y.; Wang,J.; Shen,Y.; Zhou,B.; Duan,L.; Cheung,C.L.; Ma,C.; Lycett,S.J.; Leung,C.Y.H.; Chen,X.; Li,L.; Hong,W.; Chai,Y.; Zhou,L.; Liang,H.; Ou,Z.; Liu,Y.; Farooqui,A.; Kelvin,D.J.; Poon,L.L.M.; Smith,D.K.; Pybus,O.G.; Leung,G.M.; Shu,Y.; Webster,R.G.; Webby,R.J.; Peiris,J.S.M.; Rambaut,A.; Zhu,H.; Guan,Y.
EPI414146	HA	China	2010-Mar-01	EPI_ISL_133706	A/duck/Jiangsu/4/2010		Import from public-domain	Li,Q.H.; Zhao,Q.Q.; Gu,M.; Liu,X.F.
EPI414138	HA	China	2004-May-01	EPI_ISL_133705	A/duck/Jiangsu/26/2004		Import from public-domain	Li,Q.H.; Zhao,Q.Q.; Gu,M.; Wang,X.Q.; Liu,X.F.
EPI398851	HA	China	2009-Mar-01	EPI_ISL_129955	A/duck/Shanghai/C84/2009		Import from public-domain	Teng,Q.; Hu,T.; Li,X.; Li,G.; Li,Z.; Li,Z.J.; Teng,Q.Y.
EPI376152	HA	Russian Federation	2009-Sep-01	EPI_ISL_121363	A/duck/Moscow/3806/2009		Import from public-domain	Lomakina,N.F.; Gambaryan,A.S.; Boravleva,E.Y.
EPI1785223	HA	Russian Federation	2009-Sep-01	EPI_ISL_121363	A/duck/Moscow/3806/2009		Import from public-domain	Lomakina,N.F.; Gambaryan,A.S.; Boravleva,E.Y.
EPI339463	HA	Russian Federation	2008-Aug-30	EPI_ISL_97501	A/teal/Chany/736/2008		Import from public-domain	Sivay,M.V.; Sharshov,K.A.; Alekseev,A.Y.; Yurlov,A.K.; Shestopalov,A.M.
EPI299034	HA	United States	2007-Sep-01	EPI_ISL_85120	A/duck/Interior Alaska/7MP1598/2007		Import from public-domain	The NIAID Influenza Genome Sequencing Consortium
EPI298986	HA	United States	2007-Sep-01	EPI_ISL_85114	A/duck/Interior Alaska/7MP1591R1/2007		Import from public-domain	The NIAID Influenza Genome Sequencing Consortium
EPI297060	HA	China	2009-Mar-12	EPI_ISL_84665	A/duck/Guangxi/69/2009		Import from public-domain	Qu,S.J.; Zhen,M.; Mo,M.L.; Hu,J.; Liang,Y.; Su,Y.Q.; Li,J.
EPI239782	HA	Australia	1992-Jan-01	EPI_ISL_68828	A/duck/Victoria/1992		Import from public-domain	The NIAID Influenza Genome Sequencing Consortium
EPI239387	HA	United States	1995-Jan-01	EPI_ISL_68712	A/duck/NY/13822/1995		Import from public-domain	Kim,L.M.; Scott,M.A.; Suarez,D.L.; Spackman,E.; Swayne,D.E.; Senne,D.A.; Afonso,C.L.
EPI185349	HA	Germany	2006-Jan-01	EPI_ISL_32008	A/wild duck/Germany/WV2555/2006		Friedrich-Loeffler-Institut
EPI15487	HA	China	2000-Aug-13	EPI_ISL_3162	A/Duck/Nanchang/8-174/2000		Import from public-domain
EPI90340	HA	China	2000-Aug-13	EPI_ISL_3162	A/Duck/Nanchang/8-174/2000		Import from public-domain
EPI13713	HA	Norway	2003-Jan-01	EPI_ISL_2852	A/duck/Norway/1/03		Import from public-domain
EPI966926	HA	United States	2013-Sep-16	EPI_ISL_257300	A/northern pintail/Alaska/619/2013		Import from public-domain	Reeves,A.B.; Ramey,A.M.; Hall,J.S.
EPI967059	HA	United States	2013-Sep-23	EPI_ISL_257299	A/northern pintail/Alaska/911/2013		Import from public-domain	Reeves,A.B.; Ramey,A.M.; Hall,J.S.
EPI966819	HA	United States	2013-Sep-15	EPI_ISL_257287	A/northern pintail/Alaska/404/2013		Import from public-domain	Reeves,A.B.; Ramey,A.M.; Hall,J.S.
EPI966818	HA	United States	2015-Oct-04	EPI_ISL_257286	A/northern pintail/Alaska/UGAI15-7417/2015		Import from public-domain	Reeves,A.B.; Ramey,A.M.; Stallknecht,D.E.
EPI966802	HA	United States	2015-Oct-04	EPI_ISL_257284	A/northern pintail/Alaska/UGAI15-7415/2015		Import from public-domain	Reeves,A.B.; Ramey,A.M.; Stallknecht,D.E.
EPI966771	HA	United States	2015-Oct-03	EPI_ISL_257281	A/northern pintail/Alaska/UGAI15-7399/2015		Import from public-domain	Reeves,A.B.; Ramey,A.M.; Stallknecht,D.E.
EPI966772	HA	United States	2013-Sep-15	EPI_ISL_257280	A/northern pintail/Alaska/362/2013		Import from public-domain	Reeves,A.B.; Ramey,A.M.; Hall,J.S.
EPI966699	HA	United States	2012-Oct-06	EPI_ISL_257271	A/northern pintail/Alaska/956/2012		Import from public-domain	Reeves,A.B.; Ramey,A.M.; Hall,J.S.
EPI966691	HA	United States	2012-Oct-17	EPI_ISL_257270	A/northern pintail/Alaska/887/2012		Import from public-domain	Reeves,A.B.; Ramey,A.M.; Hall,J.S.
EPI966677	HA	United States	2012-Oct-05	EPI_ISL_257268	A/northern pintail/Alaska/795/2012		Import from public-domain	Reeves,A.B.; Ramey,A.M.; Hall,J.S.
EPI966661	HA	United States	2012-Oct-05	EPI_ISL_257266	A/northern pintail/Alaska/782/2012		Import from public-domain	Reeves,A.B.; Ramey,A.M.; Hall,J.S.
EPI966645	HA	United States	2012-Oct-05	EPI_ISL_257264	A/northern pintail/Alaska/779/2012		Import from public-domain	Reeves,A.B.; Ramey,A.M.; Hall,J.S.
EPI966637	HA	United States	2012-Oct-10	EPI_ISL_257263	A/northern pintail/Alaska/778/2012		Import from public-domain	Reeves,A.B.; Ramey,A.M.; Hall,J.S.
EPI966613	HA	United States	2012-Oct-05	EPI_ISL_257260	A/northern pintail/Alaska/687/2012		Import from public-domain	Reeves,A.B.; Ramey,A.M.; Hall,J.S.
EPI966605	HA	United States	2012-Oct-05	EPI_ISL_257259	A/northern pintail/Alaska/679/2012		Import from public-domain	Reeves,A.B.; Ramey,A.M.; Hall,J.S.
EPI966589	HA	United States	2012-Sep-27	EPI_ISL_257257	A/northern pintail/Alaska/605/2012		Import from public-domain	Reeves,A.B.; Ramey,A.M.; Hall,J.S.
EPI966573	HA	United States	2012-Sep-28	EPI_ISL_257255	A/northern pintail/Alaska/500/2012		Import from public-domain	Reeves,A.B.; Ramey,A.M.; Hall,J.S.
EPI966565	HA	United States	2012-Sep-27	EPI_ISL_257254	A/northern pintail/Alaska/496/2012		Import from public-domain	Reeves,A.B.; Ramey,A.M.; Hall,J.S.
EPI966557	HA	United States	2012-Sep-27	EPI_ISL_257253	A/northern pintail/Alaska/483/2012		Import from public-domain	Reeves,A.B.; Ramey,A.M.; Hall,J.S.
EPI966541	HA	United States	2012-Sep-23	EPI_ISL_257251	A/northern pintail/Alaska/337/2012		Import from public-domain	Reeves,A.B.; Ramey,A.M.; Hall,J.S.
EPI966517	HA	United States	2012-Sep-25	EPI_ISL_257248	A/northern pintail/Alaska/78/2012		Import from public-domain	Reeves,A.B.; Ramey,A.M.; Hall,J.S.
EPI966501	HA	United States	2011-Oct-04	EPI_ISL_257246	A/northern pintail/Alaska/993/2011		Import from public-domain	Reeves,A.B.; Ramey,A.M.; Hall,J.S.
EPI966485	HA	United States	2011-Oct-01	EPI_ISL_257244	A/northern pintail/Alaska/933/2011		Import from public-domain	Reeves,A.B.; Ramey,A.M.; Hall,J.S.
EPI966461	HA	United States	2011-Sep-30	EPI_ISL_257241	A/northern pintail/Alaska/750/2011		Import from public-domain	Reeves,A.B.; Ramey,A.M.; Hall,J.S.
EPI966445	HA	United States	2011-Sep-28	EPI_ISL_257239	A/northern pintail/Alaska/649/2011		Import from public-domain	Reeves,A.B.; Ramey,A.M.; Hall,J.S.
EPI966413	HA	United States	2011-Sep-22	EPI_ISL_257233	A/northern pintail/Alaska/531/2011		Import from public-domain	Reeves,A.B.; Ramey,A.M.; Hall,J.S.
EPI966386	HA	United States	2011-Sep-19	EPI_ISL_257229	A/northern pintail/Alaska/351/2011		Import from public-domain	Reeves,A.B.; Ramey,A.M.; Hall,J.S.
EPI966370	HA	United States	2011-Sep-22	EPI_ISL_257227	A/northern pintail/Alaska/323/2011		Import from public-domain	Reeves,A.B.; Ramey,A.M.; Hall,J.S.
EPI966346	HA	United States	2011-Sep-17	EPI_ISL_257224	A/northern pintail/Alaska/232/2011		Import from public-domain	Reeves,A.B.; Ramey,A.M.; Hall,J.S.
EPI966282	HA	United States	2011-Sep-17	EPI_ISL_257216	A/northern pintail/Alaska/78/2011		Import from public-domain	Reeves,A.B.; Ramey,A.M.; Hall,J.S.
EPI966274	HA	United States	2011-Sep-15	EPI_ISL_257215	A/northern pintail/Alaska/52/2011		Import from public-domain	Reeves,A.B.; Ramey,A.M.; Hall,J.S.
EPI966266	HA	United States	2011-Sep-17	EPI_ISL_257214	A/northern pintail/Alaska/40/2011		Import from public-domain	Reeves,A.B.; Ramey,A.M.; Hall,J.S.
EPI729718	HA	United States	2014-Sep-28	EPI_ISL_215569	A/northern pintail/Alaska/861/2014		Import from public-domain	Ramey,A.M.; Reeves,A.B.; TeSlaa,J.L.; Nashold,S.; Donnelly,T.; Bahl,J.; Hall,J.S.; Donnelly,T.F.
EPI729710	HA	United States	2014-Sep-30	EPI_ISL_215568	A/northern pintail/Alaska/830/2014		Import from public-domain	Ramey,A.M.; Reeves,A.B.; TeSlaa,J.L.; Nashold,S.; Donnelly,T.; Bahl,J.; Hall,J.S.; Donnelly,T.F.
EPI454160	HA	United States	2010-Aug-14	EPI_ISL_142062	A/northern pintail/Interior Alaska/10BM12603R0/2010		Import from public-domain
EPI454153	HA	United States	2010-Aug-14	EPI_ISL_142061	A/northern pintail/Interior Alaska/10BM12552R0/2010		Import from public-domain	Wentworth,D.E.; Dugan,V.; Halpin,R.; Lin,X.; Bera,J.; Ghedin,E.; Fedorova,N.; Overton,L.; Tsitrin,T.; Stockwell,T.; Amedeo,P.; Bishop,B.; Chen,H.; Edworthy,P.; Gupta,N.; Katzel,D.; Li,K.; Schobel,S.; Shrivastava,S.; Thovarai,V.; Wang,S.; Runstadler,J.; Bao,Y.; Sanders,R.; Dernovoy,D.; Kiryutin,B.; Lipman,D.J.; Tatusova,T.
EPI454132	HA	United States	2010-Aug-13	EPI_ISL_142059	A/northern pintail/Interior Alaska/10BM11989R0/2010		Import from public-domain	Wentworth,D.E.; Dugan,V.; Halpin,R.; Lin,X.; Bera,J.; Ghedin,E.; Fedorova,N.; Overton,L.; Tsitrin,T.; Stockwell,T.; Amedeo,P.; Bishop,B.; Chen,H.; Edworthy,P.; Gupta,N.; Katzel,D.; Li,K.; Schobel,S.; Shrivastava,S.; Thovarai,V.; Wang,S.; Runstadler,J.; Lindberg,M.; Huettmann,F.; Meixell,B.; Peterson,T.; Schultz,J.F.; Brady,C.; Amundson,C.; Gingrich,J.P.; Gildehaus,L.A.; Dillon,D.; Aldehoff,F.; Fe…
EPI454034	HA	United States	2010-Aug-13	EPI_ISL_142007	A/northern pintail/Interior Alaska/10BM12163R0/2010		Import from public-domain	Wentworth,D.E.; Dugan,V.; Halpin,R.; Lin,X.; Bera,J.; Ghedin,E.; Fedorova,N.; Overton,L.; Tsitrin,T.; Stockwell,T.; Amedeo,P.; Bishop,B.; Chen,H.; Edworthy,P.; Gupta,N.; Katzel,D.; Li,K.; Schobel,S.; Shrivastava,S.; Thovarai,V.; Wang,S.; Runstadler,J.; Lindberg,M.; Huettmann,F.; Meixell,B.; Peterson,T.; Schultz,J.F.; Brady,C.; Amundson,C.; Gingrich,J.P.; Gildehaus,L.A.; Dillon,D.; Aldehoff,F.; Fe…
EPI454027	HA	United States	2010-Aug-13	EPI_ISL_142006	A/northern pintail/Interior Alaska/10BM11694R0/2010		Import from public-domain	Wentworth,D.E.; Dugan,V.; Halpin,R.; Lin,X.; Bera,J.; Ghedin,E.; Fedorova,N.; Overton,L.; Tsitrin,T.; Stockwell,T.; Amedeo,P.; Bishop,B.; Chen,H.; Edworthy,P.; Gupta,N.; Katzel,D.; Li,K.; Schobel,S.; Shrivastava,S.; Thovarai,V.; Wang,S.; Runstadler,J.; Bao,Y.; Sanders,R.; Dernovoy,D.; Kiryutin,B.; Lipman,D.J.; Tatusova,T.
EPI454020	HA	United States	2010-Aug-13	EPI_ISL_142005	A/northern pintail/Interior Alaska/10BM11672R0/2010		Import from public-domain	Wentworth,D.E.; Dugan,V.; Halpin,R.; Lin,X.; Bera,J.; Ghedin,E.; Fedorova,N.; Overton,L.; Tsitrin,T.; Stockwell,T.; Amedeo,P.; Bishop,B.; Chen,H.; Edworthy,P.; Gupta,N.; Katzel,D.; Li,K.; Schobel,S.; Shrivastava,S.; Thovarai,V.; Wang,S.; Runstadler,J.; Lindberg,M.; Huettmann,F.; Meixell,B.; Peterson,T.; Schultz,J.F.; Brady,C.; Amundson,C.; Gingrich,J.P.; Gildehaus,L.A.; Dillon,D.; Aldehoff,F.; Fe…
EPI453941	HA	United States	2010-Aug-11	EPI_ISL_141995	A/northern pintail/Interior Alaska/10BM10928R0/2010		Import from public-domain	Wentworth,D.E.; Dugan,V.; Halpin,R.; Lin,X.; Bera,J.; Ghedin,E.; Fedorova,N.; Overton,L.; Tsitrin,T.; Stockwell,T.; Amedeo,P.; Bishop,B.; Chen,H.; Edworthy,P.; Gupta,N.; Katzel,D.; Li,K.; Schobel,S.; Shrivastava,S.; Thovarai,V.; Wang,S.; Runstadler,J.; Bao,Y.; Sanders,R.; Dernovoy,D.; Kiryutin,B.; Lipman,D.J.; Tatusova,T.
EPI453912	HA	United States	2010-Aug-09	EPI_ISL_141991	A/northern pintail/Interior Alaska/10BM10480R0/2010		Import from public-domain	Wentworth,D.E.; Dugan,V.; Halpin,R.; Lin,X.; Bera,J.; Ghedin,E.; Fedorova,N.; Overton,L.; Tsitrin,T.; Stockwell,T.; Amedeo,P.; Bishop,B.; Chen,H.; Edworthy,P.; Gupta,N.; Katzel,D.; Li,K.; Schobel,S.; Shrivastava,S.; Thovarai,V.; Wang,S.; Runstadler,J.; Bao,Y.; Sanders,R.; Dernovoy,D.; Kiryutin,B.; Lipman,D.J.; Tatusova,T.
EPI453905	HA	United States	2010-Aug-09	EPI_ISL_141990	A/northern pintail/Interior Alaska/10BM10298R0/2010		Import from public-domain	Wentworth,D.E.; Dugan,V.; Halpin,R.; Lin,X.; Bera,J.; Ghedin,E.; Fedorova,N.; Overton,L.; Tsitrin,T.; Stockwell,T.; Amedeo,P.; Bishop,B.; Chen,H.; Edworthy,P.; Gupta,N.; Katzel,D.; Li,K.; Schobel,S.; Shrivastava,S.; Thovarai,V.; Wang,S.; Runstadler,J.; Lindberg,M.; Huettmann,F.; Meixell,B.; Peterson,T.; Schultz,J.F.; Brady,C.; Amundson,C.; Gingrich,J.P.; Gildehaus,L.A.; Dillon,D.; Aldehoff,F.; Fe…
EPI453877	HA	United States	2010-Aug-05	EPI_ISL_141986	A/northern pintail/Interior Alaska/10BM09105R0/2010		Import from public-domain
EPI453870	HA	United States	2010-Aug-05	EPI_ISL_141985	A/northern pintail/Interior Alaska/10BM09104R0/2010		Import from public-domain	Wentworth,D.E.; Dugan,V.; Halpin,R.; Lin,X.; Bera,J.; Ghedin,E.; Fedorova,N.; Overton,L.; Tsitrin,T.; Stockwell,T.; Amedeo,P.; Bishop,B.; Chen,H.; Edworthy,P.; Gupta,N.; Katzel,D.; Li,K.; Schobel,S.; Shrivastava,S.; Thovarai,V.; Wang,S.; Runstadler,J.; Bao,Y.; Sanders,R.; Dernovoy,D.; Kiryutin,B.; Lipman,D.J.; Tatusova,T.
EPI453863	HA	United States	2010-Aug-05	EPI_ISL_141984	A/northern pintail/Interior Alaska/10BM09102R0/2010		Import from public-domain
EPI453856	HA	United States	2010-Aug-05	EPI_ISL_141983	A/northern pintail/Interior Alaska/10BM09101R0/2010		Import from public-domain	Wentworth,D.E.; Dugan,V.; Halpin,R.; Lin,X.; Bera,J.; Ghedin,E.; Fedorova,N.; Overton,L.; Tsitrin,T.; Stockwell,T.; Amedeo,P.; Bishop,B.; Chen,H.; Edworthy,P.; Gupta,N.; Katzel,D.; Li,K.; Schobel,S.; Shrivastava,S.; Thovarai,V.; Wang,S.; Runstadler,J.; Bao,Y.; Sanders,R.; Dernovoy,D.; Kiryutin,B.; Lipman,D.J.; Tatusova,T.
EPI453768	HA	United States	2010-Aug-05	EPI_ISL_141972	A/northern pintail/Interior Alaska/10BM08920R0/2010		Import from public-domain	Wentworth,D.E.; Dugan,V.; Halpin,R.; Lin,X.; Bera,J.; Ghedin,E.; Fedorova,N.; Overton,L.; Tsitrin,T.; Stockwell,T.; Amedeo,P.; Bishop,B.; Chen,H.; Edworthy,P.; Gupta,N.; Katzel,D.; Li,K.; Schobel,S.; Shrivastava,S.; Thovarai,V.; Wang,S.; Runstadler,J.; Lindberg,M.; Huettmann,F.; Meixell,B.; Peterson,T.; Schultz,J.F.; Brady,C.; Amundson,C.; Gingrich,J.P.; Gildehaus,L.A.; Dillon,D.; Aldehoff,F.; Fe…
EPI453691	HA	United States	2010-Aug-04	EPI_ISL_141967	A/northern pintail/Interior Alaska/10BM08489R0/2010		Import from public-domain	Wentworth,D.E.; Dugan,V.; Halpin,R.; Lin,X.; Bera,J.; Ghedin,E.; Fedorova,N.; Overton,L.; Tsitrin,T.; Stockwell,T.; Amedeo,P.; Bishop,B.; Chen,H.; Edworthy,P.; Gupta,N.; Katzel,D.; Li,K.; Schobel,S.; Shrivastava,S.; Thovarai,V.; Wang,S.; Runstadler,J.; Bao,Y.; Sanders,R.; Dernovoy,D.; Kiryutin,B.; Lipman,D.J.; Tatusova,T.
EPI453726	HA	United States	2010-Aug-04	EPI_ISL_141966	A/northern pintail/Interior Alaska/10BM08587R0/2010		Import from public-domain
EPI453705	HA	United States	2010-Aug-04	EPI_ISL_141963	A/northern pintail/Interior Alaska/10BM08505R0/2010		Import from public-domain	Wentworth,D.E.; Dugan,V.; Halpin,R.; Lin,X.; Bera,J.; Ghedin,E.; Fedorova,N.; Overton,L.; Tsitrin,T.; Stockwell,T.; Amedeo,P.; Bishop,B.; Chen,H.; Edworthy,P.; Gupta,N.; Katzel,D.; Li,K.; Schobel,S.; Shrivastava,S.; Thovarai,V.; Wang,S.; Runstadler,J.; Bao,Y.; Sanders,R.; Dernovoy,D.; Kiryutin,B.; Lipman,D.J.; Tatusova,T.
EPI453698	HA	United States	2010-Aug-04	EPI_ISL_141962	A/northern pintail/Interior Alaska/10BM08493R0/2010		Import from public-domain
EPI453684	HA	United States	2010-Aug-04	EPI_ISL_141960	A/northern pintail/Interior Alaska/10BM08488R0/2010		Import from public-domain
EPI453369	HA	United States	2010-Aug-02	EPI_ISL_141948	A/northern pintail/Interior Alaska/10BM07597R0/2010		Import from public-domain	Wentworth,D.E.; Dugan,V.; Halpin,R.; Lin,X.; Bera,J.; Ghedin,E.; Fedorova,N.; Overton,L.; Tsitrin,T.; Stockwell,T.; Amedeo,P.; Bishop,B.; Chen,H.; Edworthy,P.; Gupta,N.; Katzel,D.; Li,K.; Schobel,S.; Shrivastava,S.; Thovarai,V.; Wang,S.; Runstadler,J.; Lindberg,M.; Huettmann,F.; Meixell,B.; Peterson,T.; Schultz,J.F.; Brady,C.; Amundson,C.; Gingrich,J.P.; Gildehaus,L.A.; Dillon,D.; Aldehoff,F.; Fe…
EPI453299	HA	United States	2009-Aug-21	EPI_ISL_141938	A/northern pintail/Interior Alaska/9BM12211R0/2009		Import from public-domain	Wentworth,D.E.; Dugan,V.; Halpin,R.; Lin,X.; Bera,J.; Ghedin,E.; Fedorova,N.; Overton,L.; Tsitrin,T.; Stockwell,T.; Amedeo,P.; Bishop,B.; Chen,H.; Edworthy,P.; Gupta,N.; Katzel,D.; Li,K.; Schobel,S.; Shrivastava,S.; Thovarai,V.; Wang,S.; Runstadler,J.; Lindberg,M.; Huettmann,F.; Petrula,M.; Meixell,B.; Gingrich,J.P.; Gildehaus,L.A.; Vick,L.; Kokx,K.; Dillon,D.; Aldehoff,F.; Felker,E.P.; Marcotte,…
EPI453292	HA	United States	2009-Aug-16	EPI_ISL_141937	A/northern pintail/Interior Alaska/9BM10471R0/2009		Import from public-domain	Wentworth,D.E.; Dugan,V.; Halpin,R.; Lin,X.; Bera,J.; Ghedin,E.; Fedorova,N.; Overton,L.; Tsitrin,T.; Stockwell,T.; Amedeo,P.; Bishop,B.; Chen,H.; Edworthy,P.; Gupta,N.; Katzel,D.; Li,K.; Schobel,S.; Shrivastava,S.; Thovarai,V.; Wang,S.; Runstadler,J.; Bao,Y.; Sanders,R.; Dernovoy,D.; Kiryutin,B.; Lipman,D.J.; Tatusova,T.
EPI453221	HA	United States	2009-Aug-06	EPI_ISL_141934	A/northern pintail/Interior Alaska/9BM7069R0/2009		Import from public-domain	Wentworth,D.E.; Dugan,V.; Halpin,R.; Lin,X.; Bera,J.; Ghedin,E.; Fedorova,N.; Overton,L.; Tsitrin,T.; Stockwell,T.; Amedeo,P.; Bishop,B.; Chen,H.; Edworthy,P.; Gupta,N.; Katzel,D.; Li,K.; Schobel,S.; Shrivastava,S.; Thovarai,V.; Wang,S.; Runstadler,J.; Lindberg,M.; Huettmann,F.; Petrula,M.; Meixell,B.; Gingrich,J.P.; Gildehaus,L.A.; Vick,L.; Kokx,K.; Dillon,D.; Aldehoff,F.; Felker,E.P.; Marcotte,…
EPI453214	HA	United States	2009-Aug-06	EPI_ISL_141933	A/northern pintail/Interior Alaska/9BM7055R0/2009		Import from public-domain	Wentworth,D.E.; Dugan,V.; Halpin,R.; Lin,X.; Bera,J.; Ghedin,E.; Fedorova,N.; Overton,L.; Tsitrin,T.; Stockwell,T.; Amedeo,P.; Bishop,B.; Chen,H.; Edworthy,P.; Gupta,N.; Katzel,D.; Li,K.; Schobel,S.; Shrivastava,S.; Thovarai,V.; Wang,S.; Runstadler,J.; Bao,Y.; Sanders,R.; Dernovoy,D.; Kiryutin,B.; Lipman,D.J.; Tatusova,T.
EPI453207	HA	United States	2009-Aug-02	EPI_ISL_141932	A/northern pintail/Interior Alaska/9BM6145R0/2009		Import from public-domain	Wentworth,D.E.; Dugan,V.; Halpin,R.; Lin,X.; Bera,J.; Ghedin,E.; Fedorova,N.; Overton,L.; Tsitrin,T.; Stockwell,T.; Amedeo,P.; Bishop,B.; Chen,H.; Edworthy,P.; Gupta,N.; Katzel,D.; Li,K.; Schobel,S.; Shrivastava,S.; Thovarai,V.; Wang,S.; Runstadler,J.; Lindberg,M.; Huettmann,F.; Petrula,M.; Meixell,B.; Gingrich,J.P.; Gildehaus,L.A.; Vick,L.; Kokx,K.; Dillon,D.; Aldehoff,F.; Felker,E.P.; Marcotte,…
EPI453193	HA	United States	2009-Aug-10	EPI_ISL_141930	A/northern pintail/Interior Alaska/9BM8657R1/2009		Import from public-domain	Wentworth,D.E.; Dugan,V.; Halpin,R.; Lin,X.; Bera,J.; Ghedin,E.; Fedorova,N.; Overton,L.; Tsitrin,T.; Stockwell,T.; Amedeo,P.; Bishop,B.; Chen,H.; Edworthy,P.; Gupta,N.; Katzel,D.; Li,K.; Schobel,S.; Shrivastava,S.; Thovarai,V.; Wang,S.; Runstadler,J.; Lindberg,M.; Huettmann,F.; Petrula,M.; Meixell,B.; Gingrich,J.P.; Gildehaus,L.A.; Vick,L.; Kokx,K.; Dillon,D.; Aldehoff,F.; Felker,E.P.; Marcotte,…
EPI453186	HA	United States	2009-Sep-06	EPI_ISL_141929	A/northern pintail/Interior Alaska/9BM12700R0/2009		Import from public-domain	Wentworth,D.E.; Dugan,V.; Halpin,R.; Lin,X.; Bera,J.; Ghedin,E.; Fedorova,N.; Overton,L.; Tsitrin,T.; Stockwell,T.; Amedeo,P.; Bishop,B.; Chen,H.; Edworthy,P.; Gupta,N.; Katzel,D.; Li,K.; Schobel,S.; Shrivastava,S.; Thovarai,V.; Wang,S.; Runstadler,J.; Bao,Y.; Sanders,R.; Dernovoy,D.; Kiryutin,B.; Lipman,D.J.; Tatusova,T.
EPI453170	HA	United States	2009-Sep-05	EPI_ISL_141927	A/northern pintail/Interior Alaska/9BM12647R0/2009		Import from public-domain	Wentworth,D.E.; Dugan,V.; Halpin,R.; Lin,X.; Bera,J.; Ghedin,E.; Fedorova,N.; Overton,L.; Tsitrin,T.; Stockwell,T.; Amedeo,P.; Bishop,B.; Chen,H.; Edworthy,P.; Gupta,N.; Katzel,D.; Li,K.; Schobel,S.; Shrivastava,S.; Thovarai,V.; Wang,S.; Runstadler,J.; Bao,Y.; Sanders,R.; Dernovoy,D.; Kiryutin,B.; Lipman,D.J.; Tatusova,T.
EPI453100	HA	United States	2009-Aug-13	EPI_ISL_141925	A/northern pintail/Interior Alaska/9BM9447R0/2009		Import from public-domain	Wentworth,D.E.; Dugan,V.; Halpin,R.; Lin,X.; Bera,J.; Ghedin,E.; Fedorova,N.; Overton,L.; Tsitrin,T.; Stockwell,T.; Amedeo,P.; Bishop,B.; Chen,H.; Edworthy,P.; Gupta,N.; Katzel,D.; Li,K.; Schobel,S.; Shrivastava,S.; Thovarai,V.; Wang,S.; Runstadler,J.; Bao,Y.; Sanders,R.; Dernovoy,D.; Kiryutin,B.; Lipman,D.J.; Tatusova,T.
EPI453107	HA	United States	2009-Aug-13	EPI_ISL_141918	A/northern pintail/Interior Alaska/9BM9611R0/2009		Import from public-domain	Wentworth,D.E.; Dugan,V.; Halpin,R.; Lin,X.; Bera,J.; Ghedin,E.; Fedorova,N.; Overton,L.; Tsitrin,T.; Stockwell,T.; Amedeo,P.; Bishop,B.; Chen,H.; Edworthy,P.; Gupta,N.; Katzel,D.; Li,K.; Schobel,S.; Shrivastava,S.; Thovarai,V.; Wang,S.; Runstadler,J.; Lindberg,M.; Huettmann,F.; Petrula,M.; Meixell,B.; Gingrich,J.P.; Gildehaus,L.A.; Vick,L.; Kokx,K.; Dillon,D.; Aldehoff,F.; Felker,E.P.; Marcotte,…
EPI453079	HA	United States	2009-Sep-02	EPI_ISL_141915	A/northern pintail/Interior Alaska/9BM12464R0/2009		Import from public-domain	Wentworth,D.E.; Dugan,V.; Halpin,R.; Lin,X.; Bera,J.; Ghedin,E.; Fedorova,N.; Overton,L.; Tsitrin,T.; Stockwell,T.; Amedeo,P.; Bishop,B.; Chen,H.; Edworthy,P.; Gupta,N.; Katzel,D.; Li,K.; Schobel,S.; Shrivastava,S.; Thovarai,V.; Wang,S.; Runstadler,J.; Lindberg,M.; Huettmann,F.; Petrula,M.; Meixell,B.; Gingrich,J.P.; Gildehaus,L.A.; Vick,L.; Kokx,K.; Dillon,D.; Aldehoff,F.; Felker,E.P.; Marcotte,…
EPI453009	HA	United States	2009-Aug-21	EPI_ISL_141902	A/northern pintail/Interior Alaska/9BM12210R0/2009		Import from public-domain	Wentworth,D.E.; Dugan,V.; Halpin,R.; Lin,X.; Bera,J.; Ghedin,E.; Fedorova,N.; Overton,L.; Tsitrin,T.; Stockwell,T.; Amedeo,P.; Bishop,B.; Chen,H.; Edworthy,P.; Gupta,N.; Katzel,D.; Li,K.; Schobel,S.; Shrivastava,S.; Thovarai,V.; Wang,S.; Runstadler,J.; Lindberg,M.; Huettmann,F.; Petrula,M.; Meixell,B.; Gingrich,J.P.; Gildehaus,L.A.; Vick,L.; Kokx,K.; Dillon,D.; Aldehoff,F.; Felker,E.P.; Marcotte,…
EPI452974	HA	United States	2009-Aug-20	EPI_ISL_141898	A/northern pintail/Interior Alaska/9BM12180R0/2009		Import from public-domain	Wentworth,D.E.; Dugan,V.; Halpin,R.; Lin,X.; Bera,J.; Ghedin,E.; Fedorova,N.; Overton,L.; Tsitrin,T.; Stockwell,T.; Amedeo,P.; Bishop,B.; Chen,H.; Edworthy,P.; Gupta,N.; Katzel,D.; Li,K.; Schobel,S.; Shrivastava,S.; Thovarai,V.; Wang,S.; Runstadler,J.; Bao,Y.; Sanders,R.; Dernovoy,D.; Kiryutin,B.; Lipman,D.J.; Tatusova,T.
EPI452967	HA	United States	2009-Aug-20	EPI_ISL_141890	A/northern pintail/Interior Alaska/9BM12176R0/2009		Import from public-domain	Wentworth,D.E.; Dugan,V.; Halpin,R.; Lin,X.; Bera,J.; Ghedin,E.; Fedorova,N.; Overton,L.; Tsitrin,T.; Stockwell,T.; Amedeo,P.; Bishop,B.; Chen,H.; Edworthy,P.; Gupta,N.; Katzel,D.; Li,K.; Schobel,S.; Shrivastava,S.; Thovarai,V.; Wang,S.; Runstadler,J.; Lindberg,M.; Huettmann,F.; Petrula,M.; Meixell,B.; Gingrich,J.P.; Gildehaus,L.A.; Vick,L.; Kokx,K.; Dillon,D.; Aldehoff,F.; Felker,E.P.; Marcotte,…
EPI452911	HA	United States	2009-Aug-11	EPI_ISL_141889	A/northern pintail/Interior Alaska/9BM8907R0/2009		Import from public-domain	Wentworth,D.E.; Dugan,V.; Halpin,R.; Lin,X.; Bera,J.; Ghedin,E.; Fedorova,N.; Overton,L.; Tsitrin,T.; Stockwell,T.; Amedeo,P.; Bishop,B.; Chen,H.; Edworthy,P.; Gupta,N.; Katzel,D.; Li,K.; Schobel,S.; Shrivastava,S.; Thovarai,V.; Wang,S.; Runstadler,J.; Lindberg,M.; Huettmann,F.; Petrula,M.; Meixell,B.; Gingrich,J.P.; Gildehaus,L.A.; Vick,L.; Kokx,K.; Dillon,D.; Aldehoff,F.; Felker,E.P.; Marcotte,…
EPI452946	HA	United States	2009-Aug-17	EPI_ISL_141887	A/northern pintail/Interior Alaska/9BM10819R0/2009		Import from public-domain	Wentworth,D.E.; Dugan,V.; Halpin,R.; Lin,X.; Bera,J.; Ghedin,E.; Fedorova,N.; Overton,L.; Tsitrin,T.; Stockwell,T.; Amedeo,P.; Bishop,B.; Chen,H.; Edworthy,P.; Gupta,N.; Katzel,D.; Li,K.; Schobel,S.; Shrivastava,S.; Thovarai,V.; Wang,S.; Runstadler,J.; Bao,Y.; Sanders,R.; Dernovoy,D.; Kiryutin,B.; Lipman,D.J.; Tatusova,T.
EPI452883	HA	United States	2009-Aug-10	EPI_ISL_141878	A/northern pintail/Interior Alaska/9BM8553R0/2009		Import from public-domain	Wentworth,D.E.; Dugan,V.; Halpin,R.; Lin,X.; Bera,J.; Ghedin,E.; Fedorova,N.; Overton,L.; Tsitrin,T.; Stockwell,T.; Amedeo,P.; Bishop,B.; Chen,H.; Edworthy,P.; Gupta,N.; Katzel,D.; Li,K.; Schobel,S.; Shrivastava,S.; Thovarai,V.; Wang,S.; Runstadler,J.; Lindberg,M.; Huettmann,F.; Petrula,M.; Meixell,B.; Gingrich,J.P.; Gildehaus,L.A.; Vick,L.; Kokx,K.; Dillon,D.; Aldehoff,F.; Felker,E.P.; Marcotte,…
EPI452721	HA	United States	2009-Aug-18	EPI_ISL_141863	A/northern pintail/Interior Alaska/9BM11487R0/2009		Import from public-domain	Wentworth,D.E.; Dugan,V.; Halpin,R.; Lin,X.; Bera,J.; Ghedin,E.; Fedorova,N.; Overton,L.; Tsitrin,T.; Stockwell,T.; Amedeo,P.; Bishop,B.; Chen,H.; Edworthy,P.; Gupta,N.; Katzel,D.; Li,K.; Schobel,S.; Shrivastava,S.; Thovarai,V.; Wang,S.; Runstadler,J.; Bao,Y.; Sanders,R.; Dernovoy,D.; Kiryutin,B.; Lipman,D.J.; Tatusova,T.
EPI452833	HA	United States	2009-Aug-08	EPI_ISL_141857	A/northern pintail/Interior Alaska/9BM7836R0/2009		Import from public-domain	Wentworth,D.E.; Dugan,V.; Halpin,R.; Lin,X.; Bera,J.; Ghedin,E.; Fedorova,N.; Overton,L.; Tsitrin,T.; Stockwell,T.; Amedeo,P.; Bishop,B.; Chen,H.; Edworthy,P.; Gupta,N.; Katzel,D.; Li,K.; Schobel,S.; Shrivastava,S.; Thovarai,V.; Wang,S.; Runstadler,J.; Bao,Y.; Sanders,R.; Dernovoy,D.; Kiryutin,B.; Lipman,D.J.; Tatusova,T.
EPI452805	HA	United States	2009-Aug-07	EPI_ISL_141852	A/northern pintail/Interior Alaska/9BM7368R0/2009		Import from public-domain	Wentworth,D.E.; Dugan,V.; Halpin,R.; Lin,X.; Bera,J.; Ghedin,E.; Fedorova,N.; Overton,L.; Tsitrin,T.; Stockwell,T.; Amedeo,P.; Bishop,B.; Chen,H.; Edworthy,P.; Gupta,N.; Katzel,D.; Li,K.; Schobel,S.; Shrivastava,S.; Thovarai,V.; Wang,S.; Runstadler,J.; Bao,Y.; Sanders,R.; Dernovoy,D.; Kiryutin,B.; Lipman,D.J.; Tatusova,T.
EPI452798	HA	United States	2009-Aug-06	EPI_ISL_141851	A/northern pintail/Interior Alaska/9BM7052R0/2009		Import from public-domain	Wentworth,D.E.; Dugan,V.; Halpin,R.; Lin,X.; Bera,J.; Ghedin,E.; Fedorova,N.; Overton,L.; Tsitrin,T.; Stockwell,T.; Amedeo,P.; Bishop,B.; Chen,H.; Edworthy,P.; Gupta,N.; Katzel,D.; Li,K.; Schobel,S.; Shrivastava,S.; Thovarai,V.; Wang,S.; Runstadler,J.; Lindberg,M.; Huettmann,F.; Petrula,M.; Meixell,B.; Gingrich,J.P.; Gildehaus,L.A.; Vick,L.; Kokx,K.; Dillon,D.; Aldehoff,F.; Felker,E.P.; Marcotte,…
EPI452791	HA	United States	2009-Aug-20	EPI_ISL_141850	A/northern pintail/Interior Alaska/9BM12066R1/2009		Import from public-domain	Wentworth,D.E.; Dugan,V.; Halpin,R.; Lin,X.; Bera,J.; Ghedin,E.; Fedorova,N.; Overton,L.; Tsitrin,T.; Stockwell,T.; Amedeo,P.; Bishop,B.; Chen,H.; Edworthy,P.; Gupta,N.; Katzel,D.; Li,K.; Schobel,S.; Shrivastava,S.; Thovarai,V.; Wang,S.; Runstadler,J.; Bao,Y.; Sanders,R.; Dernovoy,D.; Kiryutin,B.; Lipman,D.J.; Tatusova,T.
EPI452770	HA	United States	2009-Aug-19	EPI_ISL_141847	A/northern pintail/Interior Alaska/9BM11911R0/2009		Import from public-domain	Wentworth,D.E.; Dugan,V.; Halpin,R.; Lin,X.; Bera,J.; Ghedin,E.; Fedorova,N.; Overton,L.; Tsitrin,T.; Stockwell,T.; Amedeo,P.; Bishop,B.; Chen,H.; Edworthy,P.; Gupta,N.; Katzel,D.; Li,K.; Schobel,S.; Shrivastava,S.; Thovarai,V.; Wang,S.; Runstadler,J.; Lindberg,M.; Huettmann,F.; Petrula,M.; Meixell,B.; Gingrich,J.P.; Gildehaus,L.A.; Vick,L.; Kokx,K.; Dillon,D.; Aldehoff,F.; Felker,E.P.; Marcotte,…
[truncated: 1,008 more rows]

## Sheet: Human
We gratefully acknowledge the authors, originating and submitting laboratories of the sequences from GISAID’s EpiFlu Database on which this research is based. The list is detailed below.
All submitters of data may be contacted directly via www.gisaid.org
Segment ID	Segment	Country	Collection date	Isolate-ID	Isolate name	Originating Lab	Submitting Lab	Authors
EPI1776935	HA	Chile	1996-Aug-01	EPI_ISL_503105	A/Chile/JM-SO359/1996		Import from public-domain	Direct Submission
[truncated: 1,077 more rows]

## Sheet: Swine
We gratefully acknowledge the authors, originating and submitting laboratories of the sequences from GISAID’s EpiFlu Database on which this research is based. The list is detailed below.
[truncated: 4,169 more rows]
